# Supplementary material for: Release of CD36-associated cell-free mitochondrial DNA and RNA as a hallmark of space environment response
Source: Nat Commun. 2024 Jun 11;15:4814. doi: 10.1038/s41467-023-41995-z (PMC11166646; doi:10.1038/s41467-023-41995-z)
Supplement: Supplementary file 4 — Supplementary Data 1 [file 41467_2023_41995_MOESM4_ESM.xlsx]

## Sheet: Pre_vs_FL_472_genes
Feature ID	EDGE test: Pre vs Flight, tagwise dispersions - P-value	EDGE test: Pre vs Flight, tagwise dispersions - Fold change	EDGE test: Pre vs Flight, tagwise dispersions - FDR p-value correction	EDGE test: Pre vs Post, tagwise dispersions - P-value	EDGE test: Pre vs Post, tagwise dispersions - Fold change	EDGE test: Pre vs Post, tagwise dispersions - FDR p-value correction	EDGE test: Flight vs Post, tagwise dispersions - P-value	EDGE test: Flight vs Post, tagwise dispersions - Fold change	EDGE test: Flight vs Post, tagwise dispersions - FDR p-value correction	Pre - Normalized means	Flight - Normalized means	Post - Normalized means
ABCC11	7.02541e-06	-59.4823	0.00369474	0.511654	1.85647	0.957175	5.51401e-07	110.427	0.000108841	7.34706	0	14.7043
ABCG4	0.000201159	-25.5936	0.0218628	0.509774	1.84068	0.957175	1.71865e-05	47.1095	0.00104147	13.4529	0.354167	29.7565
AC005932.1	0.000102846	-22.1698	0.015076	0.0249464	7.44696	0.58261	1.65997e-08	165.098	1.20437e-05	2.42941	0	21.4783
AC006262.6	0.000571404	-51.317	0.0389007	0.63712	1.88752	0.999976	0.000137341	96.8619	0.00395168	6.16471	0	12.7652
AC006335.10	0.000536094	-33.3385	0.0382751	0.443489	2.45037	0.937294	4.78911e-05	81.6918	0.00205702	3.81765	0	11.4435
AC010969.1	0.000840545	-17.2831	0.0482319	0.355316	2.54307	0.895197	3.31616e-05	43.9522	0.0015985	1.88824	0	5.79565
AC011298.2	0.000179564	-37.6927	0.0204254	0.695787	1.52828	1	4.04796e-05	57.6049	0.00182665	6.12941	0.0416667	9.80435
AC018685.2	0.000458456	-35.9006	0.0353657	0.87431	1.23446	1	0.000213823	44.3179	0.00532257	10.2412	0.133333	14.987
AC024560.2	0.000722832	-19.6563	0.0438638	0.289597	2.71172	0.87469	1.87446e-05	53.3023	0.00111327	6.44118	0.229167	20.4522
AC073254.1	0.000544785	-62.5842	0.0383863	0.280488	-3.40933	0.866876	0.005362	18.3567	0.0417589	7.57059	0	2.17391
AC074117.10	0.00060046	-9.76592	0.0393105	0.367763	1.84608	0.901949	1.3197e-05	18.0287	0.000881279	7.60588	0.595833	16.1652
AC087499.7	7.17668e-05	-81.4751	0.0126749	0.852002	-1.16006	1	8.76742e-05	70.2332	0.00289497	9.28235	0	9.81739
AC105443.2	4.3061e-05	-55.5721	0.00963311	0.530528	1.96135	0.963081	4.70216e-06	108.996	0.000442911	6.31176	0	14.5783
AC109642.1	0.000284459	-32.3354	0.026346	0.766442	1.41089	1	8.79104e-05	45.6216	0.00289921	3.81765	0	6.0913
AC114776.3	7.2932e-06	-139.445	0.00369474	0.826532	-1.18968	1	9.64102e-06	117.212	0.000703297	16.5706	0	16.3
AC137723.5	0.000155261	-32.1893	0.0189102	0.56812	1.80548	0.976137	1.93854e-05	58.1171	0.00113377	3.68235	0	7.91739
AC144838.3	0.000631611	-25.5181	0.0407066	0.510909	2.06219	0.957175	7.23717e-05	52.6231	0.00254702	3.12941	0	6.22174
ACTA1	5.30347e-05	-42.9987	0.0107046	0.552392	-1.58991	0.973674	0.000215753	27.0447	0.00534308	11.6588	0.154167	8.5087
ACTRT2	0.000632371	-36.2934	0.0407066	0.625096	-1.5768	0.995394	0.00167787	23.0171	0.0201442	9.72941	0.108333	7.0087
ADAMTSL3	5.84226e-05	-32.633	0.0113649	0.241523	2.87452	0.841372	7.59429e-07	93.804	0.000137749	7.08235	0.0541667	21.4783
ADCY1	0.000141105	-19.0201	0.0178906	0.463481	1.78237	0.943843	7.1894e-06	33.9009	0.000600536	22.7235	0.758333	42.4522
ADRA2B	2.48325e-05	-65.978	0.00716805	0.326544	2.5843	0.882725	8.04625e-07	170.507	0.000142106	11.6118	0.0791667	34.3087
AF064858.6	0.000823804	-38.4966	0.0477182	0.0345452	-10.9226	0.601621	0.117889	3.52448	0.296795	4.08235	0	0.326087
AF121897.4	2.7222e-05	-44.059	0.00738155	0.240882	3.08531	0.840387	4.04366e-07	135.936	8.8977e-05	5.55294	0	18.7652
AJUBA	0.000208687	-38.2522	0.0224988	0.777691	-1.284	1	0.000346249	29.7915	0.00719988	4.62941	0	3.75652
AL360004.1	7.94679e-05	-53.6779	0.0132504	0.721105	1.48297	1	2.04485e-05	79.6026	0.00117546	8.64118	0.0416667	14.6391
AL450307.1	0.000515071	-21.736	0.037838	0.271745	2.8688	0.857046	1.17677e-05	62.3564	0.000799757	7.55294	0.245833	26.1957
AL590708.2	0.000552161	-34.0042	0.0383863	1	1.03742	1	0.000435625	35.2767	0.00836584	4.05294	0	4.72609
ALPPL2	0.000853167	-23.7805	0.0486269	0.289903	3.31473	0.874924	2.97713e-05	78.826	0.00148276	2.64706	0	10.2913
ALX4	1.10196e-05	-60.0921	0.00460726	0.384804	2.21748	0.909301	4.32385e-07	133.253	9.36078e-05	14.9059	0.116667	35.2957
ANGPTL3	0.000455395	-55.8487	0.0352308	0.0618963	-8.1887	0.652055	0.0342818	6.82022	0.133667	7.47059	0	0.604348
ANKFN1	0.000700323	-32.9432	0.0431196	0.572307	1.92289	0.976626	0.000108172	63.3459	0.00335708	5.09412	0.0333333	10.8087
ANTXR1	0.000323769	-25.2345	0.0286851	0.577414	1.66113	0.977	3.89289e-05	41.9179	0.0017864	12.8471	0.454167	24.4565
AP001476.2	0.000184124	-47.8746	0.0206894	0.643738	1.73262	1	3.81281e-05	82.9484	0.00177085	5.91765	0	11.1
AP005482.1	0.00071705	-25.7968	0.0438478	0.176488	-3.53876	0.786101	0.0181167	7.28978	0.0898512	3.15882	0	0.743478
AQP12B	0.00054565	-29.4296	0.0383863	0.525237	2.08524	0.960393	6.41158e-05	61.3676	0.00242421	3.55294	0	8.21739
AQP7P3	1.89371e-06	-82.2154	0.00183296	0.872921	-1.10525	1	2.01501e-06	74.386	0.000263586	15.5529	0.0541667	16.5348
ARHGAP23P1	0.000286749	-29.1853	0.0263856	0.242519	3.22462	0.841868	5.81034e-06	94.1116	0.00052518	4.70588	0.0416667	17.8391
ARHGDIG	0.000652961	-15.7059	0.0410733	0.548409	1.64713	0.971303	5.01152e-05	25.8696	0.00209882	5.71176	0.2625	10.3043
ART5	0.00015909	-53.4356	0.0189812	0.472475	-2.05051	0.944121	0.000796584	26.0596	0.0124261	6.5	0	3.49565
ATP1A4	6.45468e-05	-26.661	0.0120331	0.0392115	6.00387	0.612225	2.00339e-08	160.069	1.379e-05	5.22353	0.0833333	36.4957
B3GNT7	0.000539326	-14.256	0.0383756	0.121228	3.51508	0.731814	1.45592e-06	50.111	0.000214058	10.1412	0.5125	41.3739
BARHL2	0.000725481	-16.8799	0.0438638	0.369282	2.24248	0.901949	2.83373e-05	37.8528	0.00143261	3.55882	0.0958333	8.38261
BARX1	0.000669522	-16.9411	0.0417014	0.471401	1.89245	0.944121	4.70009e-05	32.0601	0.00203817	7.01765	0.291667	15.5304
BMX	0.000438408	-44.8983	0.0346504	0.489522	-1.92589	0.948676	0.00193987	23.313	0.0221035	15.4588	0.133333	8.36522
BPIFA3	0.00047643	-26.2294	0.0360585	0.578011	1.72254	0.977	6.35052e-05	45.1814	0.00241291	17.5941	0.529167	35.4304
BX088651.2	4.73738e-05	-49.5073	0.00993553	0.934224	1.13686	1	2.62174e-05	56.2827	0.00136661	6.00588	0	7.51739
C10orf53	1.97718e-05	-62.8563	0.00639486	0.854868	1.23537	1	7.70505e-06	77.6505	0.000626794	9.77059	0.0416667	13.9391
C12orf68	2.46469e-06	-31.1605	0.00213434	0.157069	2.85229	0.767853	5.76371e-09	88.879	5.00766e-06	7.05882	0.0791667	23.3217
C15orf59	0.000799763	-27.0462	0.0470825	0.838375	1.27335	1	0.000324112	34.4392	0.00693267	15.1647	0.420833	22.113
C17orf102	1.20889e-06	-76.0664	0.00152847	0.683024	-1.36003	1	2.97918e-06	55.9299	0.000326383	9.48824	0	7.10435
C17orf99	0.000783452	-24.3948	0.0463255	0.947363	-1.02582	1	0.000673859	23.7809	0.0110921	12.9	0.3	14.0609
C19orf26	0.000379693	-4.51681	0.0314924	0.0699468	-2.16066	0.662616	0.0663208	2.09048	0.203787	17.8529	3.425	9.4
C1orf226	8.60767e-05	-32.4224	0.0136729	0.375984	2.33903	0.905391	3.80139e-06	75.8371	0.000382744	3.88235	0	10.3217
C1QTNF8	0.000401835	-21.2929	0.0323285	0.632767	-1.45446	0.997932	0.00113025	14.6398	0.0156884	7.31176	0.220833	5.63478
C2orf50	0.000253186	-34.2473	0.0250694	0.416901	2.30705	0.928157	1.60327e-05	79.0103	0.00100119	4.92353	0.025	13.8087
C2orf54	2.83249e-06	-51.5608	0.00230419	0.433575	1.95217	0.935687	1.16439e-07	100.656	4.53014e-05	6.03529	0	13.913
C8orf47	1.82782e-08	-92.2178	0.000103439	0.162069	2.87774	0.769861	4.39146e-11	265.379	7.07234e-08	10.5941	0	36.3174
C9orf116	1.79868e-06	-122.138	0.00183296	0.0717147	-5.07151	0.665517	0.000260516	24.0832	0.00605502	14.6059	0	3.17391
C9orf62	8.00911e-05	-45.8441	0.0132719	0.931122	-1.03933	1	7.09733e-05	44.1094	0.00253699	8.5	0.0666667	9.05217
CA12	0.000219208	-34.7262	0.0231678	0.400206	2.36265	0.918409	1.28985e-05	82.046	0.000867823	7.20588	0.0791667	18.6217
CAMK1G	0.000214625	-33.0279	0.0228635	0.591127	1.74196	0.982077	3.19266e-05	57.5334	0.00156686	7.2	0.0958333	14.4304
CCBE1	0.000237989	-38.6572	0.0241087	0.61859	1.78133	0.991445	4.28177e-05	68.8612	0.00189364	4.48235	0	9.55652
CCDC129	1.03065e-05	-53.6207	0.00446257	0.183118	3.48055	0.793397	8.53766e-08	186.629	3.58115e-05	6.50588	0	25.987
CCDC151	0.000251131	-27.2959	0.024969	0.497321	-1.91245	0.951021	0.00165816	14.2727	0.020015	3.36471	0	1.96957
CCDC157	2.51702e-05	-21.2708	0.00718639	0.697292	-1.27782	1	5.68906e-05	16.6461	0.00223934	31.0294	1.08333	26
CCDC64B	7.44768e-05	-23.8722	0.0128989	0.124664	3.47493	0.732668	1.85681e-07	82.9541	5.93405e-05	9.26471	0.25	38.1522
CCDC74A	8.32337e-06	-66.9339	0.00386587	0.812583	-1.18811	1	1.13608e-05	56.3363	0.000782003	8.17647	0	7.55652
CCIN	0.000434003	-38.1575	0.0344699	0.605152	1.8805	0.985947	8.03585e-05	71.7553	0.00273235	4.48235	0	9.92609
CDX4	0.000277458	-53.5194	0.0262499	0.862253	-1.14125	1	0.000324265	46.8955	0.00693267	6.67647	0	5.84783
CEBPE	0.000156463	-10.877	0.0189102	0.521548	-1.45601	0.960186	0.000801555	7.47042	0.0124813	31.4471	2.49583	24.7913
CHIT1	0.000150332	-47.0796	0.0185916	0.772538	1.38706	1	4.70726e-05	65.3024	0.00203817	14.2706	0.175	22.6522
CHPF	0.000373052	-17.3021	0.0311012	0.620405	1.52424	0.992537	4.9236e-05	26.3725	0.00208148	20.3353	1.09583	36.3261
CHRM1	0.000215848	-40.6921	0.022903	0.781454	1.3811	1	6.71405e-05	56.1999	0.00246565	6.16471	0.025	9.21739
CLSTN2	5.54056e-07	-115.842	0.00101175	0.740499	1.38355	1	1.24139e-07	160.274	4.58395e-05	13.6941	0	21.8087
CNGA3	2.71571e-05	-52.7435	0.00738155	0.967373	1.09397	1	1.56032e-05	57.6996	0.000985574	6.39412	0	7.32174
CNGB1	0.000135397	-15.2153	0.0176597	0.984982	1.03844	1	7.60315e-05	15.8002	0.00263945	37.8706	2.29583	43.7522
CNTD2	4.50988e-05	-26.891	0.00969325	0.14245	3.30383	0.748	1.3704e-07	88.8432	4.7777e-05	10.7882	0.1375	39.4391
CNTNAP5	0.000568536	-16.1413	0.0389007	0.130907	4.14775	0.739363	2.58635e-06	66.9502	0.000300565	2.98235	0.0625	13.787
COL22A1	1.2428e-05	-62.5143	0.0047367	0.322938	2.64447	0.882725	3.89045e-07	165.317	8.8977e-05	7.14118	0	22.3348
CRHR2	0.000548133	-21.3212	0.0383863	0.0454479	8.56029	0.626466	5.57216e-07	182.515	0.000109186	2.38235	0	26.0783
CRYGN	0.000305154	-28.9562	0.0273975	0.949042	-1.04826	1	0.000283743	27.6231	0.00639554	3.29412	0	3.84348
CSPG4	0.000329123	-23.0526	0.0289682	0.648007	1.54365	1	5.42037e-05	35.5851	0.00218156	15.5294	0.495833	26.5217
CSPG4P13	3.11572e-05	-52.4102	0.00820015	0.389382	2.38742	0.912073	1.57164e-06	125.125	0.00022544	6.19412	0	17.3174
CT47B1	0.00026942	-31.283	0.0261147	0.725374	1.48951	1	6.85036e-05	46.5964	0.00248847	3.50588	0	6.64783
CTC-457E21.3	0.000577514	-21.5885	0.0389007	0.798155	1.33568	1	0.000181037	28.8352	0.00475156	3.52941	0.025	5.13478
CTC-459F4.3	0.000365556	-31.764	0.0307628	0.00672394	-16.72	0.525125	0.557503	1.89976	0.794139	3.55294	0	0.126087
CTCFL	6.76739e-05	-84.9905	0.0123585	0.764192	1.43021	1	2.1182e-05	121.554	0.00119712	15.1529	0.0791667	25.1652
CTD-2008P7.6	0.000601848	-36.28	0.0393105	0.499824	2.28064	0.952107	7.48064e-05	82.7415	0.00262114	4.44118	0	11.1913
CTD-2013M15.1	0.000351602	-28.8835	0.02989	1	1.04547	1	0.000262839	30.1969	0.0060932	3.78824	0	3.82609
CTD-2297D10.2	0.00060131	-57.6143	0.0393105	0.81326	-1.24485	1	0.000818644	46.282	0.0126447	7.10588	0	6.25652
CTD-2330K9.3	0.00054036	-42.7236	0.0383756	0.52814	-1.9131	0.962178	0.0019831	22.3321	0.0224342	4.90588	0	2.67826
CTD-2536I1.1	4.99613e-05	-40.5112	0.010317	0.188196	-2.95675	0.7973	0.00166923	13.7013	0.0200944	12.0765	0.154167	4.1
CTD-3080P12.3	0.00024614	-33.4803	0.0245637	0.503541	2.0873	0.954158	2.55325e-05	69.8836	0.00135139	3.78824	0	9.46087
CTD-3162L10.1	2.31712e-05	-26.2044	0.00714977	0.462222	1.76587	0.943843	1.05206e-06	46.2737	0.000169117	41.2118	1.10833	80.5783
CTF1	3.08337e-07	-161.569	0.000822904	0.771052	-1.24655	1	5.07924e-07	129.613	0.000101755	19.8941	0	17.6522
CYP1A1	0.000807896	-31.2531	0.0471161	0.957229	1.1066	1	0.000565791	34.5848	0.00992921	3.44118	0	4.83478
CYP2F1	6.94148e-05	-33.6423	0.0124532	0.623094	1.60914	0.994258	9.80261e-06	54.1352	0.000711219	9.27059	0.1125	17.9174
DAND5	3.55555e-05	-55.6846	0.00852222	0.891792	-1.10078	1	3.74999e-05	50.5863	0.00175381	6.54118	0	6.65217
DBX1	0.000337075	-23.9917	0.0295712	0.581962	1.65633	0.978332	4.09038e-05	39.7382	0.00183623	12.7353	0.341667	22.0652
DGAT2L7P	0.000547248	-25.6856	0.0383863	0.638038	1.72794	1	9.54397e-05	44.3831	0.00306706	2.88235	0	5.68261
DIRAS2	0.000183224	-26.8391	0.0206894	0.928451	-1.05647	1	0.000173614	25.4045	0.00460084	3.07059	0	3.27391
DKK2	0.000345332	-37.3439	0.0296709	0.349036	2.92757	0.894015	1.85047e-05	109.327	0.00110146	4.47059	0	14.5957
DLK1	0.000120638	-23.1512	0.0166078	0.815159	-1.18115	1	0.000179179	19.6006	0.00472037	5.9	0.108333	6.33913
DLX6-AS1	0.00019472	-27.4723	0.0213358	0.186378	3.69266	0.795305	2.19412e-06	101.446	0.000271434	2.92941	0	13.1739
DMKN	0.000111163	-26.163	0.0158313	0.641834	1.51109	1	1.62638e-05	39.5347	0.00100286	19.9235	0.604167	34.9826
DNAH10	0.000753196	-22.4474	0.0451329	0.361027	-2.10159	0.899639	0.00686776	10.6811	0.0484406	15.7588	0.541667	8.37826
DNAI1	9.18863e-05	-50.7901	0.0139254	0.629657	-1.55065	0.99763	0.000258018	32.754	0.00600736	6.17647	0	4.34783
DNM1P34	0.000514603	-18.6482	0.037838	0.121092	3.97869	0.731486	1.60837e-06	74.1954	0.000226056	3.68824	0.0583333	16.2391
DNM1P35	0.000869397	-14.8076	0.0493424	0.558731	1.65207	0.973674	9.14214e-05	24.4632	0.00297119	24.0941	1.3625	45.9609
DOC2A	3.46941e-06	-50.1966	0.00258712	0.261272	2.6174	0.849752	4.4976e-08	131.384	2.62474e-05	8.62941	0.0458333	25.8783
DSCAML1	0.000175511	-25.6526	0.0203816	0.474403	1.85932	0.944121	1.10247e-05	47.6963	0.000762776	9.85294	0.225	20.0043
DUOX2	1.97362e-08	-148.469	0.000103439	0.596015	1.54785	0.983902	1.78889e-09	229.809	2.00095e-06	21.7588	0.0333333	40.5783
DUSP26	0.000570527	-19.0841	0.0389007	0.354262	2.25342	0.894928	1.98436e-05	43.0045	0.00115054	14.5647	0.579167	35.8174
DUX4L13	1.09313e-06	-83.6645	0.00146725	0.695306	-1.33448	1	2.53382e-06	62.6946	0.000298336	13.5941	0.0166667	11.0174
DZIP1	0.000510019	-26.0279	0.0378217	0.686039	1.54274	1	0.000107897	40.1543	0.0033563	4.86471	0.0875	9.26957
EFNB3	0.000346558	-33.1027	0.0296709	0.755088	1.42801	1	9.70673e-05	47.271	0.00309107	7.11765	0.0791667	11.5478
EGR2	0.000532128	-7.28667	0.038224	0.895923	-1.0618	1	0.000487789	6.86257	0.00898127	55.3882	7.15833	57.8043
EIF4E1B	0.00014791	-29.4629	0.0183826	0.846971	1.21023	1	5.25673e-05	35.6571	0.0021479	18.6529	0.495833	24.4783
ELF3	0.000226219	-19.619	0.0233379	0.663343	1.46879	1	3.5007e-05	28.8162	0.00166625	6.72941	0.208333	11.2826
ELK2BP	0.000571311	-33.1054	0.0389007	0.662558	1.71121	1	0.000129866	56.6503	0.0038014	3.82353	0	7.43043
EMCN-IT1	0.000798172	59.6083	0.0470825	0.74719	1.77609	1	0.000531465	-33.5615	0.00949128	0	5.0625	0.0652174
EMID1	0.000509668	-21.7323	0.0378217	0.479036	1.93725	0.944121	3.98144e-05	42.101	0.00181463	12.9706	0.458333	28.313
EPX	2.20619e-05	-72.2205	0.00705061	0.458647	2.19768	0.942345	1.77587e-06	158.718	0.000243231	8.15882	0	21.487
ESYT3	0.000147353	-30.8002	0.0183826	0.87395	1.20417	1	6.15e-05	37.0888	0.0023619	6.97059	0.0875	9.18696
FAM135B	0.000369049	-33.0471	0.0309532	0.455032	2.33566	0.940979	3.22622e-05	77.1868	0.00157469	3.61765	0	10.5913
FAM205B	9.23343e-05	-54.8643	0.0139254	0.766957	1.43569	1	2.92192e-05	78.7681	0.00147029	6.71176	0	10.5696
FAM205CP	0.000343711	-47.0109	0.0296709	0.689194	-1.4798	1	0.000743324	31.7685	0.0118328	5.16471	0	4.33478
FAM47C	4.14072e-08	-104.992	0.000158797	0.219246	2.667	0.825756	2.70305e-10	280.013	4.0313e-07	12.2	0	37.7696
FAM83E	0.000692314	-23.218	0.042857	0.106723	5.46781	0.718304	3.02423e-06	126.952	0.000326556	3.90588	0.0416667	23.387
FCGR1B	9.577e-05	-34.9189	0.0142041	0.0213614	-9.2372	0.577489	0.0788045	3.78025	0.227719	3.81765	0	0.46087
FER1L4	5.96892e-05	-17.5596	0.0115277	0.206127	2.50602	0.813422	3.15612e-07	44.0047	7.77303e-05	32.6588	1.60417	93.8435
FER1L5	0.000162194	-27.7186	0.0191811	0.269977	2.75954	0.855468	3.15314e-06	76.4905	0.000332402	10.5647	0.258333	34.7435
FEV	2.43648e-06	-90.2332	0.00213434	0.89197	-1.08574	1	2.47397e-06	83.1074	0.000296007	15.5235	0.0541667	15.2609
FFAR1	0.000515877	-19.6378	0.037838	0.103672	4.62465	0.713534	1.7014e-06	90.818	0.000236101	4.71765	0.129167	26.013
FGD5P1	0.000493223	-14.106	0.0368818	0.493689	1.72092	0.949112	3.28909e-05	24.2752	0.00159091	49.3941	2.87917	97.8522
FGF21	0.000440233	-60.1265	0.034657	0.322639	-3.06669	0.882725	0.00377612	19.6063	0.0335076	7.96471	0	2.55652
FGF23	0.000644737	-28.9446	0.0409396	0.635829	1.74517	0.999287	0.000131489	50.5132	0.00382428	3.51765	0	6.5913
FGF5	8.64283e-06	-76.6461	0.00393249	0.412188	2.28062	0.925047	4.77584e-07	174.801	0.000100162	9.15882	0	22.7391
FGFR3	0.000299078	-22.7888	0.0271241	0.621026	1.57779	0.992952	4.21748e-05	35.9558	0.00187097	13.7471	0.433333	23.8957
FIBIN	0.000143798	-55.4244	0.0181233	0.663534	1.69517	1	3.26426e-05	93.9539	0.00158175	6.59412	0	12.2
FOXC2	0.000648087	-11.6909	0.0409396	0.250336	2.34496	0.846326	6.94974e-06	27.4148	0.000592272	12.1529	0.975	32.3174
FOXH1	0.000200983	-23.3321	0.0218628	0.225001	3.22176	0.829385	2.18561e-06	75.1704	0.000271434	2.85882	0	9.90435
FUT6	1.37465e-07	-115.009	0.000461281	0.688103	1.41441	1	2.11919e-08	162.67	1.42224e-05	18.1765	0.0166667	27.1435
FZD10-AS1	4.77839e-06	-79.9466	0.00298316	0.48297	1.98314	0.94501	3.6759e-07	158.545	8.6561e-05	9.26471	0	21.2652
FZD9	0.000127186	-9.08852	0.0169866	0.189476	2.15819	0.798379	3.04943e-07	19.6147	7.65064e-05	15.7529	1.41667	38.0043
GABRA2	0.000761298	-9.30768	0.0454157	0.0662555	-3.27453	0.660347	0.0941317	2.84244	0.255921	12.6471	1	4.02609
GABRG3	0.0006973	-23.1332	0.0430322	0.56895	1.87561	0.976246	9.55335e-05	43.389	0.00306706	2.6	0	5.61739
GALNT16	1.20583e-05	-83.1653	0.0047367	0.479788	2.03414	0.944121	9.67783e-07	169.17	0.000160371	12.4941	0.0291667	29.2783
GAP43	0.000338434	-25.2122	0.0295937	0.209967	3.60114	0.817676	4.8465e-06	90.7927	0.000451751	3.17059	0	12.3043
GBX1	0.000223746	-41.9711	0.0232458	0.922712	-1.06792	1	0.000219857	39.3017	0.00539591	7.02941	0.0416667	6.89565
GCGR	0.000852604	-12.9525	0.0486269	0.288173	2.36547	0.872055	1.53881e-05	30.6388	0.000985574	10.3529	0.595833	28.3522
GJC2	9.54981e-05	-39.3078	0.0142041	0.832048	-1.15903	1	0.000120849	33.9144	0.00362481	13.3176	0.2125	12.2696
GLB1L3	0.000498053	-17.0838	0.0371395	0.249615	2.61923	0.846326	6.88401e-06	44.7465	0.000588539	11.3118	0.545833	32.1174
GNRH2	0.000525126	-22.9878	0.0381	0.292113	3.01119	0.877792	1.54845e-05	69.2207	0.000985574	2.51176	0	8.85217
GOLGA6L1	3.87981e-05	-20.2356	0.00913627	0.464727	1.71993	0.943843	1.67894e-06	34.8038	0.000234746	67.8059	2.80833	131.543
GOLGA6L6	0.000157791	-27.3722	0.0189102	0.308263	2.54618	0.882725	3.80676e-06	69.6943	0.000382744	5.34706	0.0791667	14.8174
GPHA2	0.00057584	-40.6143	0.0389007	0.56575	-1.7806	0.975267	0.00180006	22.8094	0.0211478	4.79412	0	2.66957
GPR20	0.000533041	-35.1846	0.038224	0.722038	-1.36666	1	0.000995406	25.745	0.0143762	7.37059	0.0875	5.46957
GPR37	8.12863e-05	-32.6621	0.0133873	0.0898926	5.30751	0.696254	2.02426e-07	173.354	6.17514e-05	3.86471	0	22.3696
GPR63	0.00064814	-31.657	0.0409396	0.75596	1.45921	1	0.000198438	46.1943	0.00503028	5.10588	0.0375	8.14783
GRHL3	3.86389e-06	-103.271	0.00265965	0.95662	1.09962	1	2.26937e-06	113.558	0.000279456	12.6118	0	15.613
GRIA4	0.000157315	-34.8365	0.0189102	0.243869	3.36799	0.842477	3.22069e-06	117.329	0.000337732	4.02353	0	16.0043
GRID2IP	0.000548464	-28.397	0.0383863	0.425761	2.35049	0.93302	3.90424e-05	66.7468	0.00178855	6.48824	0.0708333	16.6304
GRK1	0.000394374	-28.6118	0.0319848	0.725726	1.42705	1	9.5635e-05	40.8303	0.00306706	16.7647	0.383333	29.2609
GRM1	0.000438858	-15.2148	0.0346504	0.789552	-1.18877	1	0.000661928	12.7989	0.0109795	27	1.45833	25.4522
GUCA1A	6.63465e-05	-53.2516	0.0122833	0.691034	1.55355	1	1.55957e-05	82.7292	0.000985574	10.2294	0.0666667	17.7217
GUCY1B2	0.000661705	-23.7168	0.0414067	0.492759	2.15267	0.94886	6.56114e-05	51.0542	0.00244268	2.84118	0	6.52609
H1FOO	0.000156725	-37.7932	0.0189102	0.869194	1.23909	1	6.79307e-05	46.829	0.00248056	4.67059	0	5.90435
H2BFM	0.000524745	-35.7599	0.0381	0.897105	1.23418	1	0.000266115	44.1343	0.00613732	3.61765	0	5.85217
HCG9	0.000184197	-41.6286	0.0206894	0.820441	1.32989	1	7.09513e-05	55.3615	0.00253699	4.9	0	7.61739
HECW1	0.000281244	-21.2118	0.026346	0.417531	2.00878	0.928478	1.36423e-05	42.6099	0.000906504	20.5176	0.879167	46.0391
HELT	9.03001e-05	-36.0607	0.0139254	0.214324	3.50701	0.821059	1.27695e-06	126.465	0.000196215	3.89412	0	16.3348
HGFAC	0.000447019	-66.1987	0.0348519	0.717387	1.68273	1	0.00014305	111.395	0.00406367	8.15882	0	15.0391
HNF1B	7.55906e-07	-59.6904	0.00119366	0.238635	2.60785	0.839391	6.47085e-09	155.664	5.42844e-06	6.65882	0	20.8913
HOTTIP	2.31191e-08	-63.5069	0.000103439	0.774233	1.24509	1	3.941e-09	79.072	3.67608e-06	11.3235	0.0541667	16.5348
HOXA3	0.000840847	-41.2702	0.0482319	0.0332266	-12.0436	0.600371	0.153002	3.42675	0.352334	5.14118	0	0.330435
HRC	1.06136e-08	-165.595	9.49744e-05	0.794752	1.25765	1	2.63773e-09	208.261	2.62258e-06	21.2	0	27.4304
HS6ST2	0.000289952	-53.2993	0.0263856	0.548553	-1.84838	0.971365	0.0010235	28.8357	0.0146382	6.47059	0	3.96957
HSPA8P11	0.000691668	-36.913	0.042857	0.140831	-5.06235	0.747674	0.0228321	7.29166	0.103553	4.62353	0	0.852174
HSPB6	0.000596519	-42.8516	0.0392647	0.846495	1.32554	1	0.000281821	56.8015	0.00637325	5.83529	0	7.94348
HTR5BP	0.00038696	-53.0749	0.0317674	0.708101	1.64947	1	0.000113435	87.5456	0.00347192	6.47647	0	11.9522
IFITM10	1.25277e-05	-37.5557	0.0047367	0.247088	2.60443	0.84358	1.36271e-07	97.8113	4.7777e-05	12.3118	0.1625	37.1913
IGFBP1	0.000187601	-52.9159	0.0208968	0.967946	1.11841	1	0.00012109	59.1816	0.00362796	5.47647	0	7.51304
IGFBPL1	4.45166e-06	-161.889	0.00284535	0.652317	-1.49515	1	1.09901e-05	108.276	0.000762348	20.8941	0	15.3391
IGSF9	3.37193e-07	-123.3	0.000822904	0.387879	2.20147	0.910857	1.2832e-08	271.443	9.56874e-06	14.1294	0	36.1087
IL20RA	0.000393019	-46.0254	0.0319715	0.867444	-1.14631	1	0.000461424	40.1508	0.00864405	5.14706	0	5.37391
IL22RA1	3.28649e-05	-63.9	0.00836485	0.777432	1.39008	1	1.00124e-05	88.826	0.000716036	7.70588	0	12.0783
INCA1	0.000803892	-23.5176	0.0471161	0.196594	-3.55675	0.805245	0.0194804	6.61212	0.0942426	2.68235	0	0.673913
INHBC	4.2802e-06	-71.7821	0.00281047	0.440726	2.07403	0.937294	2.45511e-07	148.879	6.65199e-05	8.27647	0	20.3826
INHBE	5.80631e-05	-59.0863	0.0113649	0.85015	1.26849	1	2.44683e-05	74.9505	0.00131108	6.46471	0	9.93478
IRGC	0.000584303	-34.0601	0.0391163	0.244887	4.07535	0.843193	1.57762e-05	138.807	0.000994157	4.21765	0	18.5739
ITGA11	6.85116e-05	-43.6695	0.012427	0.66893	-1.40569	1	0.000162801	31.0662	0.00443695	11.2412	0.15	8.65217
IYD	0.000354504	-38.5032	0.030021	0.633975	1.78769	0.998404	7.16273e-05	68.8316	0.00254646	4.33529	0	9.56087
IZUMO1	0.000170502	-59.2334	0.0199006	0.709898	-1.42066	1	0.000342489	41.6942	0.00714939	6.59412	0	5.46087
JPH3	0.00028461	-20.6841	0.026346	0.301083	2.41699	0.882282	6.05101e-06	49.9931	0.000535075	16.5471	0.541667	43.4043
KB-1184D12.1	0.000119107	-58.8537	0.0165669	0.983447	1.09099	1	8.16268e-05	64.2089	0.00275285	6.76471	0	9
KB-1930G5.4	0.000603601	-28.5451	0.0393293	0.24931	3.72411	0.846108	1.63537e-05	106.305	0.00100286	3.15882	0	13.2478
KCNB1	0.000150977	-30.5161	0.0185916	0.0914256	5.20728	0.696458	3.91321e-07	158.906	8.8977e-05	4.85294	0.0208333	28.3478
KCNJ11	3.30294e-05	-43.2092	0.00836485	0.462307	1.97639	0.943843	2.08159e-06	85.3983	0.000263586	6.4	0.025	14.813
KCNJ5	2.00204e-10	-167.821	2.68723e-06	0.823142	1.18934	1	4.47866e-11	199.595	7.07234e-08	21.1706	0	26.487
KCNK7	7.00478e-05	-37.5239	0.0124532	0.696729	-1.36769	1	0.000155018	27.436	0.00428973	4.24118	0	3.6
KCNK9	5.68475e-05	-48.9499	0.0113649	0.605215	1.73825	0.985947	8.72166e-06	85.087	0.000667045	5.34706	0	11.2696
KCNQ1-AS1	0.000408618	-34.5429	0.0327444	0.532253	2.08219	0.964125	5.27826e-05	71.9247	0.00214852	3.94118	0	9.15217
KCNQ2	1.11556e-05	-31.9441	0.00460726	0.572351	1.60604	0.976626	8.29648e-07	51.3035	0.000145568	3.7	0	6.6913
KDM4D	0.000704426	-24.7154	0.043273	0.395977	2.54772	0.916617	4.37471e-05	62.9679	0.00192208	2.75294	0	8.26522
KDM4E	0.000287066	-23.4917	0.0263856	0.377541	2.38509	0.9064	1.30041e-05	56.0299	0.000870561	3.86471	0.0375	11.5
KIAA1755	2.6495e-05	-33.7853	0.00733255	0.463531	1.82888	0.943843	1.34346e-06	61.7891	0.000202614	17.6118	0.4	36.0478
KIF1A	1.91183e-06	-45.2856	0.00183296	0.652921	1.43089	1	2.28185e-07	64.7986	6.44804e-05	42.6176	0.65	71.7435
KLF17	0.000237497	-35.5303	0.0241087	0.285139	3.22218	0.86896	7.22451e-06	114.485	0.000600536	4.11765	0	15.7043
KLHL34	0.000263733	-10.3348	0.0257451	0.605424	1.42138	0.985947	2.35394e-05	14.6898	0.001287	24.6176	1.68333	37.8783
KLHL40	1.04859e-05	-73.7923	0.00446815	0.570518	1.74566	0.976327	1.22014e-06	128.817	0.000190434	15.0941	0.0708333	29.3739
KLK12	0.000444435	-28.097	0.0347838	0.2926	3.15589	0.878715	1.47982e-05	88.6711	0.000957246	2.89412	0	12.2261
KPNA7	0.000618093	-31.2724	0.040079	0.444755	2.44093	0.937493	5.59741e-05	76.334	0.00221954	3.71176	0	9.17826
KRT14	0.000221557	-18.8251	0.0232458	0.557815	1.64519	0.973674	2.07211e-05	30.971	0.00118102	10.8647	0.441667	20.4609
KRT18P55	1.14809e-05	-64.3006	0.00466978	0.780706	1.33636	1	3.25943e-06	85.9286	0.000340465	10.8765	0.0416667	15.6
KRT71	3.86316e-07	-132.139	0.00086422	0.464027	1.98015	0.943843	2.38723e-08	261.655	1.5454e-05	16.2176	0	34.5261
KRT75	3.3572e-05	-35.376	0.0084228	0.636368	1.56355	0.999662	4.98224e-06	55.3122	0.000461201	4.18824	0	7.38261
KRT78	1.54944e-05	-38.9352	0.00540191	0.323996	2.29552	0.882725	3.38219e-07	89.3763	8.17973e-05	22.3059	0.420833	57.1565
KRT80	0.000730889	-23.932	0.0440915	0.668458	1.53686	1	0.000147879	36.7802	0.00415388	22.1176	0.829167	37.8217
KRT83	4.38866e-05	-45.4549	0.00965686	0.89208	1.18232	1	2.00931e-05	53.742	0.00116221	5.42353	0	7.40435
KRT85	0.000288941	-51.2462	0.0263856	0.630808	1.81937	0.997755	6.14543e-05	93.2359	0.0023619	6.22941	0	12.8043
KRTAP26-1	8.20619e-11	-150.353	2.20295e-06	0.295981	2.03371	0.879603	5.38633e-13	305.774	1.03283e-09	18.5529	0	41.0826
KRTAP4-12	0.000630104	-31.1247	0.0407066	0.887763	-1.09857	1	0.000670275	28.3319	0.0110661	6.62941	0.0791667	6.18261
KRTAP4-4	0.000523724	-43.7377	0.0381	0.498255	-1.99683	0.951463	0.00209342	21.9036	0.0231379	5.38824	0	2.84783
LGI4	6.08426e-07	-77.7119	0.00102082	0.659489	1.46821	1	8.25846e-08	114.098	3.51902e-05	12.9235	0.0416667	21.9261
LHPP	0.000809108	-5.18718	0.0471161	0.112429	-2.16519	0.721731	0.0571724	2.39571	0.184892	48.4706	7.625	24.5043
LIN7B	9.12569e-05	-27.7214	0.0139254	0.487515	1.87556	0.948015	6.11861e-06	51.9933	0.000538538	4.36471	0.025	9.7
LINC00304	0.000289402	-34.6706	0.0263856	0.294667	2.76525	0.879429	7.88174e-06	95.8727	0.000633489	9	0.166667	28.8174
LINC00365	0.000591168	-43.1117	0.0392647	0.583115	-1.77396	0.978332	0.00182348	24.3025	0.021301	5.08235	0	3.35217
LINC00408	0.000186327	-48.883	0.0208414	0.850481	1.30008	1	8.15244e-05	63.5517	0.00275285	5.69412	0	8.02609
LINC00421	8.38717e-05	-40.9248	0.0134823	0.576681	1.79505	0.977	1.09297e-05	73.4621	0.000760125	4.67059	0	9.73913
LINC00482	0.000103334	-23.3708	0.015076	0.317357	2.48572	0.882725	1.8227e-06	58.0934	0.000244651	2.74118	0	7.83043
LINC00514	7.40014e-06	-97.2501	0.00369474	0.951463	1.10913	1	4.3486e-06	107.863	0.000421437	11.5353	0	14.5522
LINC00523	3.04451e-06	-126.896	0.00240382	1	1.04197	1	2.13622e-06	132.222	0.00026673	15.2235	0	17.7304
LINC00574	0.000653317	-30.9463	0.0410733	0.424801	2.44595	0.932444	5.06439e-05	75.693	0.00210962	4.85294	0.0416667	14.5913
LINC00588	5.03806e-05	-54.1082	0.0103242	0.594899	1.76892	0.983197	7.57514e-06	95.7132	0.000619984	5.9	0	13
LINC00857	0.000596759	-54.2731	0.0392647	0.70666	-1.48463	1	0.00119868	36.5566	0.0162998	6.65294	0	5.25652
LINC00898	6.76e-05	-55.3874	0.0123585	0.982308	1.06659	1	4.40556e-05	59.0754	0.00192932	23.1	0.291667	28.8348
LINC00908	7.31933e-05	-39.6082	0.0128423	0.28863	2.8944	0.872933	2.01877e-06	114.642	0.000263586	4.51765	0	15.5739
LINC00966	0.000807504	-44.7973	0.0471161	0.733178	-1.40678	1	0.00144159	31.8439	0.0184069	5.35882	0	4.41739
LINC01007	0.00049282	-23.2506	0.0368818	0.0936724	5.93795	0.698269	1.90656e-06	138.061	0.000252426	2.31176	0	18.5217
LINC01015	0.000665796	-20.6544	0.0415658	0.377011	2.32439	0.906347	3.09248e-05	48.0088	0.00152887	9.00588	0.241667	23.8043
LINC01070	7.86503e-05	-34.4203	0.0132504	0.183005	3.6791	0.793397	8.01298e-07	126.636	0.000142106	3.78235	0	16.6957
LINC01095	0.000401531	-45.939	0.0323285	0.433351	2.62846	0.935687	3.78179e-05	120.749	0.00176254	5.15294	0	16.5522
LINC01101	3.29482e-05	-88.9089	0.00836485	0.828764	1.32672	1	1.32977e-05	117.957	0.000885796	10.8059	0	15.8261
LINC01114	0.000303872	-34.0229	0.0273774	0.56068	1.92812	0.973826	4.04383e-05	65.6004	0.00182665	4.08824	0	8.85652
LL09NC01-254D11.1	0.000104801	-41.3203	0.0152075	0.36344	2.60151	0.900397	4.95635e-06	107.495	0.000460392	5.07059	0	14.5609
LL22NC01-81G9.3	4.93709e-05	-54.2019	0.0102741	0.475291	2.13777	0.944121	4.18969e-06	115.871	0.000412459	6.51765	0	15.6435
LL22NC03-63E9.3	0.000274456	-68.9337	0.0262199	0.9883	1.09189	1	0.000198914	75.2679	0.00503645	8.31176	0	9.9
LMAN1L	0.000141286	-42.1074	0.0178906	0.457616	-2.0469	0.941646	0.000857149	20.5713	0.0130517	5.18824	0	2.72174
LRRC10	0.000125574	-65.8894	0.0168552	0.883576	-1.12342	1	0.000144073	58.6505	0.00408411	8.90588	0	7.81304
LRRC37A12P	0.000239236	-50.8731	0.0241439	0.802416	1.4052	1	9.15494e-05	71.4871	0.00297176	5.21176	0	9.84348
LRRC38	0.000552939	-33.5662	0.0383863	0.297445	3.25094	0.880326	2.05464e-05	109.122	0.00117605	5.50588	0.0416667	20.5348
MATN4	0.000554607	-23.6485	0.0383863	0.608512	1.777	0.987121	8.17691e-05	42.0233	0.00275419	2.79412	0	5.57826
MEIS3	0.000177409	-13.7442	0.0203816	0.906352	1.10866	1	7.12011e-05	15.2376	0.00253913	68.6176	4.1875	85.4261
METRN	0.000242888	-11.0844	0.0244207	0.55197	1.49647	0.973479	1.63945e-05	16.5875	0.00100286	26.8647	2.02083	45.0304
MMP15	4.2924e-06	-33.3279	0.00281047	0.675542	1.3611	1	5.03406e-07	45.3625	0.000101608	13.4882	0.283333	20.1652
MOGAT2	8.83753e-05	-38.9887	0.0138739	0.571146	1.70588	0.976439	1.00149e-05	66.51	0.000716036	8.4	0.104167	16.6217
MPP3	0.00034195	-15.6057	0.0296709	0.505547	1.69916	0.955178	2.29659e-05	26.5165	0.0012738	11.9471	0.383333	23.9261
MT-ATP6	1.41269e-05	2.86005	0.00519502	0.000131502	-2.40726	0.24361	0	-6.8849	0	7502.49	16738.5	3371.13
MT-ATP8	3.03581e-05	3.19831	0.00806895	0.00163745	-2.28353	0.462384	2.39808e-14	-7.30342	4.95204e-11	2523.15	6324.9	1161.16
MT-CO1	0.000105974	2.40598	0.0152705	0.000379133	-2.1622	0.321875	5.9952e-15	-5.2022	1.34118e-11	15969	30826.7	7998.04
MT-CO2	2.2492e-05	2.9765	0.0071035	0.000623236	-2.29943	0.398352	1.33227e-15	-6.84427	3.25134e-12	6670.54	15327.1	3162.28
MT-CO3	8.2956e-05	2.60635	0.0134343	0.000176354	-2.38953	0.278484	1.11022e-15	-6.22793	2.98039e-12	6039.49	12313	2730.24
MT-CYB	4.35464e-05	2.61434	0.00965686	0.000123959	-2.3656	0.24361	2.22045e-16	-6.18448	8.51541e-13	13160.6	27194.6	6015.52
MT-ND1	1.76658e-05	3.13167	0.00600302	0.000642682	-2.35289	0.401228	1.11022e-15	-7.36847	2.98039e-12	20118.9	47986.1	9423.3
MT-ND2	5.2137e-06	3.04614	0.00304265	0.000295827	-2.30749	0.305442	0	-7.02896	0	14694.8	34363.8	6980.47
MT-ND3	2.46976e-05	2.75494	0.00716805	0.000345007	-2.26541	0.308724	4.44089e-16	-6.24107	1.4902e-12	1750.11	3817.28	831.665
MT-ND4	1.3935e-05	2.85293	0.00519502	0.000237587	-2.31981	0.303715	0	-6.61823	0	24695.8	55176.7	11585.1
MT-ND4L	1.199e-05	2.93898	0.0047367	0.000275762	-2.33664	0.305442	0	-6.86732	0	1329.21	3065.45	600.343
MT-ND5	2.54314e-05	2.69812	0.00718639	0.00014476	-2.34675	0.24361	0	-6.3318	0	19350.6	41263.4	8984.72
MT-ND6	2.4115e-05	2.45258	0.00716805	1.40387e-05	-2.42341	0.188435	0	-5.94361	0	2634.72	5251.79	1182.79
MT3	0.000869049	-35.6423	0.0493424	0.95005	1.16663	1	0.000540432	41.5812	0.00960152	3.97647	0	5.27391
MTNR1B	7.57369e-05	-58.9609	0.0130331	0.879207	-1.11259	1	8.43965e-05	52.9944	0.00282145	6.52353	0	6.83913
MTRNR2L12	0.000111459	2.55745	0.0158313	0.00390776	-1.95106	0.488507	9.59011e-13	-4.98973	1.71631e-09	684.429	1381.91	380.4
MYH16	0.000115964	-44.1063	0.0162987	0.955618	1.10659	1	6.83518e-05	48.8075	0.00248847	9.42353	0.0875	12.0739
MYH6	5.77591e-05	-35.3725	0.0113649	0.388479	2.21181	0.911044	2.30079e-06	78.2372	0.000282031	5.57647	0.025	13.5522
MYOM3	0.000328342	-44.3249	0.0289682	0.925824	1.16135	1	0.000187862	51.4769	0.00486322	6.46471	0.0166667	8.94348
NCCRP1	0.000262082	-36.695	0.0256774	0.154739	-4.28519	0.767853	0.0105137	8.56322	0.0632827	4.40588	0	1.16522
NEFM	0.00038482	-31.0496	0.0317674	0.575866	1.77568	0.977	5.21482e-05	55.1342	0.00214269	13.2765	0.279167	25.5957
NEU2	6.15021e-05	-79.308	0.011793	0.890556	1.22414	1	3.14329e-05	97.084	0.00154545	10.1235	0	12.913
NFASC	0.000469918	-15.6937	0.0358379	0.36404	2.10333	0.90054	1.52953e-05	33.009	0.0009823	30.9353	1.7	73.8478
NHLH1	0.0006567	-24.2176	0.0411895	0.921988	1.12831	1	0.000331627	27.3251	0.00702648	11.8647	0.404167	15.2348
NKX6-2	1.24691e-05	-27.4125	0.0047367	0.859572	-1.10564	1	1.39583e-05	24.7934	0.000918406	6.23529	0.1	6.2087
NPAS4	0.000771057	-17.3186	0.0458959	0.67218	1.46784	1	0.000142558	25.4209	0.00405653	30.3235	1.32083	49.0522
NPBWR2	0.000133409	-38.9156	0.0175557	0.375509	2.438	0.905382	6.01717e-06	94.8762	0.00053487	5.71176	0.0208333	15.6739
NPFFR2	0.000355902	-49.2182	0.0300446	0.879211	-1.12949	1	0.00041174	43.5755	0.00802878	5.85882	0	5.7913
NPHP4	0.000455215	-6.47174	0.0352308	0.223628	1.97041	0.829385	1.85382e-06	12.752	0.000247591	36.2941	4.57083	84.8913
NPHS1	0.000826307	-38.5054	0.0477182	0.474882	-2.12385	0.944121	0.00371747	18.13	0.0332276	4.71176	0	2.25217
NR2E3	6.2866e-06	-93.5343	0.00351928	0.817117	-1.19249	1	8.61733e-06	78.4364	0.00066571	11.2412	0	10.6783
NRK	5.01932e-07	-90.6004	0.00101175	0.840365	1.22301	1	1.61205e-07	110.805	5.34264e-05	10.6118	0	14.5435
NRXN1	0.000528918	-22.3405	0.0381688	0.438299	-1.92292	0.936857	0.00346203	11.618	0.031752	7.51765	0.204167	4.43043
NTRK1	3.93254e-05	-51.4428	0.00916945	0.752743	-1.29065	1	6.91449e-05	39.8582	0.00250161	6.35882	0	5.37391
NTRK2	0.000386215	-12.3014	0.0317674	0.185581	2.62221	0.795305	1.81669e-06	32.257	0.000244651	12.7176	0.8	35.7739
NXPE1	0.00056424	-33.5293	0.0388386	0.63477	-1.60752	0.99891	0.00152641	20.8578	0.0190449	4.1	0	2.68696
NXPE4	0.000282306	-49.5319	0.026346	0.216797	-3.60248	0.823511	0.00485311	13.7494	0.0392533	5.71765	0	1.67826
NXPH1	2.37246e-05	-60.0838	0.00716805	0.182899	3.93708	0.793329	2.64848e-07	236.555	7.03946e-05	6.91176	0	31.713
ODF3L2	0.000402225	-43.942	0.0323285	0.684898	-1.49654	1	0.000888745	29.3625	0.0133254	5.36471	0	3.91304
OR10H2	7.90886e-05	-37.9935	0.0132504	0.76901	1.37609	1	2.31979e-05	52.2826	0.00127874	4.64706	0	6.85217
OR10Q1	0.000777233	-25.2142	0.0460592	0.442963	2.27429	0.937294	6.06416e-05	57.3445	0.00233897	3.80588	0.0416667	10.3913
OR2M3	0.000351843	-51.3855	0.02989	0.856442	1.3143	1	0.000166258	67.536	0.00448151	6.29412	0	8.96957
OR2T34	0.000579634	-26.8264	0.0389007	0.699585	-1.4428	1	0.00130657	18.5932	0.0172443	2.97059	0	2.57826
OR2Y1	8.95428e-05	-58.5368	0.0139134	0.332011	2.96726	0.885793	4.26666e-06	173.694	0.000416503	7.85882	0	23.5435
OR7D2	0.000724817	-63.6933	0.0438638	1	1.05031	1	0.000602153	66.8976	0.0103223	8.50588	0	9.35652
OSR1	0.00010213	-20.7576	0.0150642	0.436675	1.86081	0.936857	4.41095e-06	38.6259	0.000421886	25.6765	0.970833	54.9826
P2RX2	0.00059415	-19.3744	0.0392647	0.550079	1.73316	0.972633	6.35202e-05	33.579	0.00241291	7.97647	0.3125	16.0348
P2RY6	0.000270437	-21.0426	0.0261147	0.40266	2.05452	0.919338	1.16588e-05	43.2325	0.000794369	13.2294	0.520833	30.3174
PADI1	2.08889e-07	-73.2319	0.000623068	0.732098	1.32891	1	3.71159e-08	97.3184	2.2303e-05	8.59412	0	13.1174
PAK7	1.45712e-05	-58.1781	0.00520568	0.424667	2.18376	0.932301	8.58183e-07	127.047	0.000148025	7.12353	0	16.8174
PCDHB4	1.43408e-05	-76.0207	0.0052024	0.993545	1.05934	1	9.49369e-06	80.5315	0.00069777	8.87647	0	9.98696
PGLYRP4	0.000633838	-29.3648	0.0407066	0.612406	1.8492	0.989052	0.000113553	54.3012	0.00347192	3.42353	0	7.08261
PHYHIP	0.000370124	-15.5938	0.0309532	0.123106	3.51284	0.732668	1.02884e-06	54.7784	0.000166381	14.6588	0.8625	58.1304
PKMYT1	0.000124653	-26.8972	0.0168156	0.831596	1.25969	1	3.8641e-05	33.8821	0.00178108	6.10588	0.0833333	8.63043
PLA2G2D	7.62825e-05	-45.1614	0.0130433	0.455708	2.08024	0.940979	5.5891e-06	93.9466	0.00050689	6.63529	0.0208333	16.1043
PLCE1	1.67256e-06	-44.9516	0.001796	0.873347	-1.09714	1	1.70623e-06	40.9716	0.000236101	15.6059	0.179167	15.4783
PLCXD3	8.13014e-07	-95.8702	0.00121252	0.840424	-1.14953	1	1.00962e-06	83.3999	0.000164262	11.4	0	10.6826
PNPLA5	3.6676e-05	-54.2717	0.00871297	0.752603	1.40877	1	1.0034e-05	76.4564	0.000716036	5.90588	0	10.6174
POMT2	4.24548e-05	-15.7218	0.00962082	0.333868	1.92375	0.887049	5.87714e-07	30.2449	0.000112694	17.9059	0.779167	39.6174
POTEC	0.000549523	-19.7289	0.0383863	0.151521	3.77287	0.765301	3.42822e-06	74.4345	0.000352608	5.31765	0.1625	23.4391
PPP1R1B	4.94021e-06	-42.7749	0.00301409	0.362012	2.11222	0.899833	1.20535e-07	90.3499	4.5574e-05	10.7588	0.129167	26.3261
PPP1R26-AS1	0.000207028	-31.1266	0.0224099	0.346179	2.70836	0.892669	8.08499e-06	84.302	0.000636186	3.75294	0	11.1696
PRKCG	0.000228641	-33.5254	0.0233379	0.81276	1.3384	1	8.30395e-05	44.8705	0.00278998	3.96471	0	6.36957
PROKR2	0.00027308	-31.7075	0.0261816	0.307197	3.00179	0.882725	9.51327e-06	95.1793	0.00069777	3.67059	0	12.587
PROM2	0.000316759	-14.7833	0.0283447	0.524903	1.64146	0.960393	2.33929e-05	24.2661	0.0012816	54.6118	3.15417	102.474
PRSS21	0.00022408	-33.2239	0.0232458	0.450737	2.28155	0.938999	1.658e-05	75.8021	0.00101157	3.78235	0	9.4087
PSG4	0.000447902	-21.866	0.0348519	0.558702	1.71289	0.973674	4.86667e-05	37.4541	0.00207374	15.4235	0.595833	29.9739
PTHLH	0.000194388	-57.4047	0.0213358	0.8856	-1.11048	1	0.000209628	51.6936	0.00524951	7.05294	0	6.63478
PTPN5	1.83097e-05	-54.3633	0.00612792	0.512358	1.8537	0.957292	1.47671e-06	100.773	0.000215448	8.32353	0.0291667	17.513
PYCR1	9.15599e-05	-30.2227	0.0139254	0.518328	1.86276	0.958755	8.47727e-06	56.2977	0.00065963	3.47059	0	7.5087
RASD2	8.30731e-05	-48.6742	0.0134343	0.856818	1.23778	1	3.39022e-05	60.2479	0.00162519	11.6412	0.0916667	16.5957
RASEF	0.000168827	-28.0958	0.0198779	0.612851	-1.49243	0.989358	0.000530744	18.8256	0.00949128	10.2765	0.195833	7.38696
RASGEF1C	0.000160303	-35.3724	0.0190414	0.506232	-1.76431	0.955757	0.000741205	20.0489	0.0118243	7.21765	0.0708333	4.55217
RASGRF1	0.000339687	-21.0491	0.0296068	0.620602	1.55942	0.992596	4.80642e-05	32.8244	0.00205899	23.0471	0.8875	39.5304
RAX2	0.000135515	-38.333	0.0176597	0.279675	3.13379	0.865715	3.80485e-06	120.128	0.000382744	3.95882	0	16.1783
RDH8	1.57947e-05	-61.7719	0.00543599	0.986377	1.06124	1	1.00557e-05	65.5546	0.000716036	7.48235	0	8.45217
RGMA	0.000228219	-22.082	0.0233379	0.416463	2.01061	0.927581	1.05754e-05	44.3982	0.000747019	22.8765	0.875	52.5391
RIPK4	7.43862e-05	-64.2427	0.0128989	0.695821	-1.42665	1	0.000159498	45.0303	0.00436911	7.77647	0	6.01304
RNASE10	5.1517e-05	-30.1445	0.0104771	0.732736	1.39533	1	1.07242e-05	42.0615	0.000753644	3.48824	0	5.90435
RND2	0.00017766	-25.9288	0.0203816	0.134102	4.34796	0.743027	9.21845e-07	112.737	0.000155641	2.91765	0	15.513
RNF112	1.26882e-06	-51.8336	0.00152847	0.506783	1.71064	0.956107	7.45925e-08	88.6685	3.36701e-05	5.86471	0	12.2174
RP11-1008C21.2	0.000177446	-88.2456	0.0203816	0.227318	-3.92056	0.829385	0.00271955	22.5084	0.027292	11.4588	0	3.19565
RP11-108P20.2	0.000389208	-49.6657	0.0318546	0.595098	-1.6994	0.983273	0.00109475	29.2254	0.0153306	5.8	0	3.66087
RP11-163N6.2	0.000463062	-28.9877	0.0356186	0.90705	1.2047	1	0.000234165	34.9214	0.00562772	3.00588	0	4.60435
RP11-168O16.1	0.00075625	-24.4801	0.045215	0.38806	2.62955	0.910857	4.58571e-05	64.3716	0.00199519	3.08824	0	8.06087
RP11-189E14.4	3.96222e-05	-39.6541	0.00916945	0.190729	3.56276	0.799114	3.51268e-07	141.278	8.38825e-05	4.85882	0	18.9348
RP11-211G23.1	3.39503e-05	-61.5846	0.00843884	0.867024	1.21905	1	1.3902e-05	75.0749	0.000916953	10.7235	0.0791667	15.3696
RP11-231E4.2	9.76957e-06	-119.357	0.00429941	0.856489	-1.14695	1	1.1651e-05	104.064	0.000794369	14.8353	0	13.5043
RP11-231P20.2	7.95067e-06	-71.8729	0.00386587	0.451549	2.10165	0.93975	5.26977e-07	151.052	0.00010479	8.57059	0	19.6783
RP11-298I3.4	3.55306e-05	-42.5693	0.00852222	0.791573	-1.23561	1	5.45312e-05	34.4521	0.00218491	5.4	0	4.29565
RP11-307C19.1	4.02771e-05	-41.3724	0.00924136	0.40682	2.23076	0.921857	2.05907e-06	92.2917	0.000263586	4.47059	0	12.6087
RP11-310E22.4	0.000522702	-18.0965	0.0381	0.0430873	7.4643	0.624893	4.02871e-07	135.078	8.8977e-05	2.00588	0	18.1609
RP11-331F4.4	0.000122648	-46.3417	0.0167849	0.988038	1.08179	1	8.25828e-05	50.1318	0.00277812	5.54118	0	6.74348
RP11-431K24.1	8.71246e-07	-36.6326	0.00123098	0.970855	1.04682	1	4.24084e-07	38.3478	9.25571e-05	39.2529	0.9	45.6783
RP11-438N16.1	0.000818839	-35.5066	0.0475795	0.815287	-1.25646	1	0.00121432	28.2592	0.0164473	4.33529	0	3.97826
RP11-43F13.3	0.000178894	-33.5185	0.0204254	0.140669	4.80527	0.747674	1.33631e-06	161.066	0.000202614	4.2	0	21.1348
RP11-465L10.10	7.8349e-05	-83.0531	0.0132504	1	1.00992	1	6.56962e-05	83.8767	0.00244268	9.85294	0	11.4174
RP11-466F5.6	0.000380091	-43.3391	0.0314924	0.0450298	-9.10944	0.626466	0.0695877	4.7576	0.209991	5.29412	0	0.613043
RP11-474D1.2	0.000136346	-52.1357	0.0176822	0.930177	1.16562	1	7.61012e-05	60.7704	0.00263945	5.74706	0	8.1087
RP11-497G19.3	0.00064213	-44.4584	0.0409396	0.164256	-4.7086	0.772694	0.0159359	9.44197	0.0828106	5.48824	0	1.1
RP11-513O17.2	0.000117187	-40.2232	0.0163848	0.968401	1.09907	1	7.17422e-05	44.2081	0.00254646	4.74118	0	6.16522
RP11-542C16.2	0.000719414	-72.4436	0.0438638	0.500659	-2.18072	0.952656	0.0026726	33.22	0.0269944	9.52353	0	4.5913
RP11-54O7.3	0.000192093	-54.9704	0.0213088	0.758594	1.48737	1	6.31302e-05	81.7614	0.00241291	6.20588	0	11.2043
RP11-558A11.1	0.000270305	-33.9057	0.0261147	0.377236	2.6144	0.90638	1.59109e-05	88.6431	0.0010003	3.97059	0	11.3826
RP11-566K19.5	0.000272329	-16.9042	0.0261816	0.619431	-1.45952	0.991679	0.000912303	11.582	0.0135308	2.58235	0.0166667	1.88696
RP11-566K19.9	6.42372e-06	-75.9489	0.00351928	0.338637	-2.2791	0.890931	7.60837e-05	33.3241	0.00263945	10.1235	0	4.36522
RP11-687M24.5	6.43412e-05	-25.3932	0.0120331	0.0190855	8.62183	0.571831	7.02389e-09	218.936	5.71383e-06	2.95294	0	29.9
RP11-70F11.11	5.10327e-06	-36.259	0.00304265	0.0620429	4.63736	0.652059	2.42807e-09	168.146	2.50698e-06	4.15882	0	24.3217
RP11-797H7.3	2.60016e-05	-47.2927	0.00727097	0.569356	1.74165	0.976263	3.12001e-06	82.3673	0.000332402	5.72353	0	11.1565
RP11-93B14.6	3.24444e-06	-66.1503	0.00248849	0.482766	1.86676	0.944959	2.01272e-07	123.486	6.17514e-05	14.0118	0.0875	29.8783
RP11-960L18.1	0.000245343	-31.5361	0.0245637	0.000340185	-31.5361	0.308724	1	1	1	3.80588	0	0
RP13-46H24.1	0.000645977	-80.6269	0.0409396	0.194722	-4.98346	0.803215	0.00998411	16.1789	0.0611952	9.94706	0	2.03043
RP1L1	9.22336e-06	-18.9375	0.00412668	0.272823	2.07184	0.857805	6.52343e-08	39.2356	3.30418e-05	61.8176	2.8625	149.922
RP3-437I16.1	0.000472453	-37.4817	0.0359292	0.515563	2.1773	0.958271	6.26105e-05	81.609	0.00240111	4.23529	0	11.0087
RP4-684O24.5	0.00047684	-35.5198	0.0360585	0.984072	1.10369	1	0.0003257	39.2029	0.00695026	4.34118	0	4.77826
RP4-758J18.10	8.58158e-05	-95.3286	0.0136729	0.832517	1.35034	1	3.77282e-05	128.726	0.00176142	10.9588	0	17.6957
RP5-1180C10.2	0.000776802	-27.2344	0.0460592	0.818276	-1.24037	1	0.0011447	21.9567	0.0158155	3.04706	0	2.62609
RP5-983L19.2	3.75267e-06	-45.3943	0.00265106	0.226015	2.57684	0.829385	2.41783e-08	116.974	1.5454e-05	7.62353	0.0791667	23.3174
RSPO4	1.30955e-06	-111.758	0.00152847	0.800731	1.29125	1	3.95689e-07	144.307	8.8977e-05	18.5	0.025	26.987
SAG	0.000284214	-31.3761	0.026346	0.705574	-1.35733	1	0.00059185	23.1161	0.0102307	16.6353	0.379167	14.4261
SAMD11	9.37108e-05	-30.1134	0.014054	0.301751	2.52809	0.882297	2.06976e-06	76.1294	0.000263586	10.3059	0.1625	28.9087
SAMD13	0.000806864	-66.2366	0.0471161	0.511457	-2.18199	0.957175	0.00296921	30.3561	0.0289009	7.12941	0	3.98696
SATB2-AS1	2.01078e-06	-137.779	0.00186136	0.747373	-1.29338	1	3.52161e-06	106.526	0.000359459	16.9235	0	16.5696
SBK3	0.000343836	-33.0348	0.0296709	0.392746	2.61399	0.913866	2.16332e-05	86.3528	0.00121494	3.63529	0	11.3478
SCN10A	0.000642545	-39.8774	0.0409396	0.447197	2.59953	0.937964	6.6138e-05	103.662	0.00244556	4.80588	0	13.9217
SCNN1G	2.47789e-05	-62.8818	0.00716805	0.564649	1.81874	0.974486	3.15748e-06	114.366	0.000332402	7.33529	0	15.2913
SEC1P	0.000594965	-40.3795	0.0392647	0.703653	1.64577	1	0.000167695	66.4552	0.00450178	4.97647	0	9.32609
SEMA6D	0.00019398	-30.9424	0.0213358	0.495552	2.05007	0.949949	1.63859e-05	63.4341	0.00100286	3.77059	0	8.37391
SERPINF2	0.000169726	-25.212	0.0198965	0.668924	1.47438	1	2.77894e-05	37.172	0.00142099	11.6176	0.270833	19.9565
SHANK2	2.5893e-06	-22.7088	0.00217218	0.562688	1.46643	0.974162	1.33368e-07	33.3008	4.77368e-05	34.7059	1.1125	56.2478
SHF	6.96859e-05	-32.3689	0.0124532	0.308261	2.50995	0.882725	1.60623e-06	81.2444	0.000226056	5.12353	0.025	15.3696
SIGLEC8	0.000213759	-30.6403	0.0228619	0.990537	1.04866	1	0.000139743	32.1311	0.00399935	7.16471	0.170833	9.18261
SLC13A5	0.000120461	-25.5315	0.0166078	0.250645	2.6533	0.846326	1.56983e-06	67.7427	0.00022544	13.4941	0.341667	39.8783
SLC16A14P1	0.00073581	-38.0758	0.0442889	0.222318	-3.86515	0.828933	0.0133534	9.85107	0.0737898	5.16471	0	1.33913
SLC1A6	0.000588584	-19.0898	0.0392647	0.846736	1.21799	1	0.000217662	23.2511	0.00537789	12.9647	0.470833	17.0609
SLC22A13	0.000112885	-51.2957	0.0159495	0.473536	-1.99091	0.944121	0.000608851	25.7649	0.0103973	5.96471	0	3.58696
SLC22A7	0.000129907	-26.5541	0.0171791	0.32943	2.51194	0.88433	4.21423e-06	66.7024	0.000412887	4.24706	0.0666667	13.5652
SLC25A18	0.000145962	-37.8224	0.01831	0.944129	-1.03253	1	0.000128052	36.6307	0.00376924	9	0.1125	9.83478
SLC2A10	7.43215e-06	-43.383	0.00369474	0.197824	3.02328	0.806266	5.56844e-08	131.159	2.9897e-05	4.57059	0	17.4739
SLC30A2	0.000562716	-29.7325	0.0388332	0.185081	4.22577	0.79496	7.44208e-06	125.643	0.000614716	4.82353	0.025	22.6435
SLC35E4	5.65326e-07	-69.4892	0.00101175	0.794995	1.25833	1	1.4057e-07	87.44	4.83795e-05	20.9647	0.183333	30.9217
SLC35G3	6.20159e-05	-65.4227	0.0118072	0.66314	-1.49046	1	0.000147348	43.8943	0.00415306	7.96471	0	5.91739
SLC38A3	0.000430513	-30.2713	0.0342941	0.720903	1.45587	1	0.000104295	44.0711	0.00325938	7.83529	0.170833	13.1348
SLC45A2	0.000578581	-44.5458	0.0389007	0.0259775	-12.8498	0.583156	0.147925	3.46666	0.34468	5.04118	0	0.352174
SLC4A9	0.000320096	-52.4835	0.0284689	0.278191	-3.1419	0.863892	0.00361697	16.7044	0.0326379	5.32941	0	2.12174
SLC6A10P	2.28811e-05	-25.2463	0.00714237	0.970385	-1.02891	1	1.84256e-05	24.5368	0.00109919	4.35882	0.0416667	4.42609
SLC6A19	6.32096e-06	-33.4516	0.00351928	0.0710129	4.31696	0.663742	3.97118e-09	144.409	3.67608e-06	4.12353	0	19.5652
SMLR1	0.000834935	-46.2752	0.0480984	0.207208	-4.33763	0.814845	0.0149387	10.6683	0.079546	4.89412	0	1.41304
SMOC1	4.26477e-05	-38.8832	0.00962082	0.257641	2.98814	0.847989	7.30235e-07	116.189	0.000133355	4.67059	0	16.013
SMR3A	0.000275524	-20.1525	0.0262285	0.128988	4.12958	0.738681	1.23199e-06	83.2214	0.000191173	2.09412	0	10.7957
SNAP91	4.70795e-05	-42.2358	0.00993553	0.662191	1.5364	1	7.92381e-06	64.891	0.000634969	6.42353	0.0375	11.5
SPATA3-AS1	2.42023e-05	-74.2278	0.00716805	0.868762	-1.12751	1	2.83109e-05	65.8334	0.00143261	11.5118	0.0333333	11.613
SPATA31A3	0.000692864	-25.9111	0.042857	0.477842	2.09508	0.944121	6.51464e-05	54.2859	0.00243913	3.52353	0.0333333	8.93913
SPATA31C1	0.000123175	-21.4896	0.0167849	0.330375	2.22413	0.884495	2.76806e-06	47.7956	0.000314867	8.91176	0.291667	22.3522
SPATA31C2	3.4734e-05	-22.4811	0.00848856	0.243634	2.42136	0.842477	2.92304e-07	54.4348	7.65064e-05	20.4471	0.7875	60.7435
SPATA31E3P	0.000124011	-56.5244	0.0168135	0.82464	1.3305	1	5.07758e-05	75.2058	0.00210962	6.89412	0	9.8913
SPEF1	0.000137226	-34.9393	0.0177108	0.438582	2.1584	0.936923	8.64955e-06	75.4131	0.00066571	7.47059	0.0875	18.0261
SRL	1.47376e-05	-6.17927	0.00520568	0.358583	1.49065	0.897328	7.26617e-08	9.21114	3.36701e-05	31.3824	4.65417	52.8435
SSTR3	0.000227342	-10.8189	0.0233379	0.889234	1.11651	1	8.06794e-05	12.0794	0.0027381	28.7706	2.30833	34.8304
STC2	0.000418215	-22.4558	0.0334137	0.919199	1.12968	1	0.000207503	25.3679	0.00520113	22.0588	0.679167	26.3435
SUSD2	0.000743486	-28.7536	0.0446508	0.544782	1.90667	0.969431	9.59685e-05	54.8237	0.00307065	9.45882	0.1625	20.6174
SYNDIG1	0.000533954	-19.9122	0.038224	0.678268	-1.36056	1	0.00123619	14.6353	0.0166357	17.3294	0.666667	14.9043
TACC2	0.000478276	-7.44016	0.0360655	0.667255	1.30514	1	5.62352e-05	9.71046	0.00222561	42.2529	4.825	63.6826
TBC1D28	0.000709535	-25.8459	0.0434874	0.32061	2.82259	0.882725	2.7997e-05	72.9522	0.00142209	3.62941	0.0166667	12.8348
TBC1D29	1.9401e-05	-60.052	0.00635147	0.417214	-1.93154	0.928478	0.000150746	31.0902	0.00420663	13.6824	0.1	7.36087
TBC1D3P5	5.72196e-05	-54.0689	0.0113649	0.69176	1.55484	1	1.29456e-05	84.0683	0.00086881	6.21765	0	11.8304
TBX4	7.41654e-06	-78.3296	0.00369474	0.590792	1.7282	0.98185	9.98038e-07	135.369	0.000164262	8.84706	0	18.2217
TEAD3	2.95371e-05	-49.9622	0.00792923	0.405184	2.28941	0.920702	1.56701e-06	114.384	0.00022544	5.74118	0	15.7565
TENM2	0.000277704	-34.5584	0.0262499	0.477001	2.05031	0.944121	2.44206e-05	70.8554	0.00131108	14.5412	0.329167	35.2783
TEX13B	8.14483e-06	-79.0206	0.00386587	1	1.00759	1	6.22604e-06	79.6203	0.000546203	9.59412	0	11.2174
TEX19	0.000573538	-30.8153	0.0389007	0.937208	-1.03881	1	0.000522844	29.664	0.00941364	16.6529	0.391667	18.6826
TIGD7	0.000595977	-34.9038	0.0392647	0.381669	-2.45954	0.908019	0.00440011	14.1912	0.0369926	4.21765	0	1.83913
TLE6	6.31088e-05	-50.96	0.0119307	0.429582	2.31574	0.934836	4.4318e-06	118.01	0.000421886	5.58824	0	15.5565
TMEM179	8.96638e-05	-21.5624	0.0139134	0.465875	1.7859	0.943843	4.54946e-06	38.5083	0.000430037	27.0529	0.970833	56.313
TMEM235	3.61182e-06	-75.8958	0.00262052	0.38061	2.30473	0.907534	1.43439e-07	174.919	4.87421e-05	8.86471	0	25.6087
TMEM59L	4.51353e-05	-42.3165	0.00969325	0.44153	2.14221	0.937294	2.86093e-06	90.6509	0.000322169	4.95882	0	11.913
TMEM72-AS1	0.000224275	-47.6922	0.0232458	0.918444	1.17987	1	0.000127569	56.2704	0.00376742	5.52941	0	7.88261
TNC	0.000487071	-25.7693	0.0366258	0.516944	1.94822	0.958708	4.97012e-05	50.2041	0.00209127	5.61176	0.0791667	11.2478
TNRC18P3	0.000444293	-26.9076	0.0347838	0.583084	-1.6442	0.978332	0.00147198	16.3652	0.0186173	3.14706	0	2
TPSG1	8.24894e-05	-45.4025	0.0134343	0.876191	-1.11612	1	9.02647e-05	40.6789	0.00295147	5.43529	0	5.45652
TREH	0.000138761	-53.3957	0.0177383	0.864777	-1.14154	1	0.000163154	46.7753	0.00443756	5.82941	0	6.48696
TREML4	0.000466988	-30.4142	0.035818	0.95785	-1.01738	1	0.000410774	29.8947	0.00802878	3.57647	0	3.83043
TRIM50	0.000156526	-34.733	0.0189102	0.594307	1.71608	0.983026	2.11537e-05	59.6047	0.00119712	5.57059	0.025	10.1304
TRPM1	0.000851514	-33.4904	0.0486269	0.767854	-1.31351	1	0.00138853	25.497	0.0179643	3.77647	0	2.93478
TRPV6	4.59812e-05	-56.3061	0.00979656	0.422013	2.34723	0.930966	3.00304e-06	132.163	0.000326383	6.87059	0	17.6957
TSGA10IP	1.61935e-06	-74.5421	0.001796	0.426416	2.05277	0.933223	7.54563e-08	153.018	3.36701e-05	8.55882	0	20.113
TSPEAR	8.6616e-05	-37.288	0.0136777	0.981363	1.0721	1	5.371e-05	39.9764	0.00217145	4.18824	0	5.41304
TSPY22P	0.000617375	-33.9831	0.040079	0.691792	1.64104	1	0.000162571	55.7677	0.00443519	4.37647	0	7.28261
TSPY25P	0.00030391	-31.9119	0.0273774	0.843706	1.2982	1	0.000124324	41.4282	0.00370009	4.15294	0	5.28261
TSSC2	0.000347054	-28.7803	0.0296709	0.584377	1.82063	0.978683	5.32569e-05	52.3984	0.00216291	3.37059	0	6.9087
TTC34	1.84899e-05	-65.1365	0.00612792	0.881299	1.20389	1	7.94839e-06	78.417	0.000635043	11.1882	0.0458333	14.3043
TTC40	8.35241e-06	-34.0155	0.00386587	0.060115	3.99933	0.651658	2.30986e-09	136.039	2.48033e-06	7.44118	0.125	34.2826
TUBAP	0.000392367	-48.4521	0.0319715	0.884246	1.2544	1	0.000204059	60.7782	0.00512918	6.25882	0	7.5913
TULP2	0.000106373	-57.2789	0.0152705	0.699258	-1.4181	1	0.000225862	40.3914	0.00548217	6.88235	0	5.70435
TYRO3	0.000320268	-15.0429	0.0284689	0.457457	1.78555	0.941521	1.60126e-05	26.8599	0.00100119	18.7882	1.04583	39.8348
UBE2QL1	3.47827e-05	-20.3786	0.00848856	0.0154665	6.49756	0.564151	1.09193e-09	132.411	1.27447e-06	4.95294	0.116667	37.313
UCN3	0.000284031	-20.3119	0.026346	0.150916	3.89259	0.76498	1.57879e-06	79.0661	0.00022544	2.09412	0	10.4522
VCX3B	0.000254009	-40.1277	0.0250694	0.643824	-1.55097	1	0.000671036	25.8727	0.0110665	4.43529	0	3.3
VGLL3	4.4618e-05	-41.9307	0.00969325	0.898974	1.16481	1	2.05966e-05	48.8415	0.00117642	7	0.0416667	8.53913
VHLL	0.000255191	-35.743	0.0250937	0.428532	2.39535	0.934003	1.91749e-05	85.6168	0.00113023	4.34706	0	10.7217
VWA1	3.17961e-05	-21.0099	0.00828706	0.61468	1.45685	0.990521	3.02896e-06	30.6082	0.000326556	30.8529	1.24583	51.4826
VWA7	0.000515582	-26.3779	0.037838	0.613395	1.68554	0.989796	8.04081e-05	44.4609	0.00273235	5.12353	0.075	9.32174
WDR86	0.000129534	-22.4071	0.0171791	0.188462	3.07123	0.797678	7.88579e-07	68.8175	0.000142077	5.73529	0.108333	18.8696
WFIKKN2	0.000468928	-33.9978	0.0358379	0.88682	1.25207	1	0.000225361	42.5678	0.00547495	4.17059	0	5.16957
WNT5A	0.000826559	-39.1254	0.0477182	0.442395	-2.11536	0.937294	0.00432279	18.4958	0.0366536	10.6765	0.1625	5.73913
WSCD2	0.000138063	-17.2854	0.0177335	0.0563887	4.37085	0.650797	5.45336e-08	75.5521	2.98766e-05	6.77059	0.241667	33.5739
WT1-AS	0.0005287	-22.598	0.0381688	0.380131	2.23827	0.907202	2.24794e-05	50.5806	0.00125721	6.24706	0.1125	17.1783
WTIP	0.00057861	-7.33091	0.0389007	0.342804	1.78091	0.890931	9.18754e-06	13.0557	0.000687018	47.8471	5.99167	97.2609
XXyac-YM21GA2.7	0.000211585	-43.4455	0.02272	0.526315	2.06518	0.961288	2.66878e-05	89.7229	0.00138575	5.06471	0	11.9522
ZAR1	0.000646327	-28.6206	0.0409396	0.479891	2.27092	0.944121	6.55022e-05	64.9949	0.00244268	3.13529	0	7.75217
ZNF668_1	0.000554811	-6.5034	0.0383863	0.707534	1.24729	1	7.6458e-05	8.11165	0.00264544	30.0706	4.26667	44.3217
ZNRF3	0.00022426	-21.7027	0.0232458	0.32068	2.36501	0.882725	5.46027e-06	51.3271	0.000500276	12.3235	0.395833	30.9

## Sheet: Pre_vs_Post_1_gene
Feature ID	EDGE test: Pre vs Flight, tagwise dispersions - P-value	EDGE test: Pre vs Flight, tagwise dispersions - Fold change	EDGE test: Pre vs Flight, tagwise dispersions - FDR p-value correction	EDGE test: Pre vs Post, tagwise dispersions - P-value	EDGE test: Pre vs Post, tagwise dispersions - Fold change	EDGE test: Pre vs Post, tagwise dispersions - FDR p-value correction	EDGE test: Flight vs Post, tagwise dispersions - P-value	EDGE test: Flight vs Post, tagwise dispersions - Fold change	EDGE test: Flight vs Post, tagwise dispersions - FDR p-value correction	Pre - Normalized means	Flight - Normalized means	Post - Normalized means
MALAT1	0.487172	1.27771	0.927527	1.07634e-06	-5.43953	0.0288944	8.38365e-09	-6.95011	6.43026e-06	428.676	497.108	83.4783

## Sheet: FL_vs_Post_3574_genes
Feature ID	EDGE test: Pre vs Flight, tagwise dispersions - P-value	EDGE test: Pre vs Flight, tagwise dispersions - Fold change	EDGE test: Pre vs Flight, tagwise dispersions - FDR p-value correction	EDGE test: Pre vs Post, tagwise dispersions - P-value	EDGE test: Pre vs Post, tagwise dispersions - Fold change	EDGE test: Pre vs Post, tagwise dispersions - FDR p-value correction	EDGE test: Flight vs Post, tagwise dispersions - P-value	EDGE test: Flight vs Post, tagwise dispersions - Fold change	EDGE test: Flight vs Post, tagwise dispersions - FDR p-value correction	Pre - Normalized means	Flight - Normalized means	Post - Normalized means
A2ML1	0.0590192	-5.81897	0.392365	0.25536	4.06971	0.846843	0.00197273	23.6816	0.0223829	1.25882	0.0791667	5.59565
A3GALT2	0.0273376	-7.8613	0.276726	0.172571	6.01287	0.781348	0.000506272	47.269	0.00918302	0.817647	0	5.88261
A4GALT	0.0190035	-7.05757	0.230315	0.506583	1.84109	0.956031	0.00226317	12.9937	0.0243409	16.2529	1.92917	33.3261
AACS	0.00201333	-3.7953	0.0761236	0.318564	1.57369	0.882725	2.11664e-05	5.97263	0.00119712	46.5647	11.2792	83.0391
AADACL3	0.0011601	-25.0474	0.0572481	0.720751	1.46953	1	0.00029223	36.8078	0.0065157	9.35882	0.229167	15.3696
AADACL4	0.0237817	-11.3915	0.25722	0.559441	2.49828	0.973759	0.00469465	28.4591	0.0385171	1.32941	0	3.67826
AADAT	1	1	1	0.0022022	32.649	0.481342	0.000181374	32.649	0.00475351	0	0	4.2087
AATK-AS1	0.00659494	-16.5823	0.139038	0.740064	1.51764	1	0.00208994	25.166	0.0231263	5.5	0.1625	8.98261
ABCB5	0.0561301	-6.10703	0.38567	0.128682	6.68601	0.738681	0.000439468	40.8317	0.00841241	0.994118	0.0208333	7.58696
ABCC1	0.360183	1.32252	0.83455	0.0199117	-1.99483	0.573897	0.000523783	-2.6382	0.00942423	80.6588	93.85	45.9565
ABCC11	7.02541e-06	-59.4823	0.00369474	0.511654	1.85647	0.957175	5.51401e-07	110.427	0.000108841	7.34706	0	14.7043
ABCC3	0.455334	1.35994	0.909996	0.0307334	-2.33839	0.600371	0.00202129	-3.18008	0.0227029	111.729	121.188	50.5304
ABCC4	0.102863	1.70832	0.503103	0.0304609	-1.98341	0.600371	5.47107e-05	-3.3883	0.00218883	358.212	489.296	191.8
ABCD1P2	0.00570095	-15.4643	0.128868	0.715846	1.59661	1	0.00193068	24.6905	0.0220456	1.97647	0	3.23043
ABCD1P3	0.829268	-1.52772	1	0.0299555	19.9575	0.599239	0.00202011	30.4894	0.0226998	0.0588235	0	3.90435
ABCG4	0.000201159	-25.5936	0.0218628	0.509774	1.84068	0.957175	1.71865e-05	47.1095	0.00104147	13.4529	0.354167	29.7565
ABCG5	0.0277148	-8.93356	0.278133	0.108063	7.59575	0.719495	0.000238763	67.8571	0.00569402	1.31176	0.0291667	11.2478
ABCG8	0.00107174	-18.7373	0.055048	0.284399	3.2104	0.868836	2.61016e-05	60.1541	0.00136588	2.21765	0	8.42609
ABHD17AP4	0.0283653	-7.54487	0.281712	0.188013	4.33159	0.7973	0.00057665	32.6813	0.0100455	2.88235	0.225	15.0565
ABHD17C	0.205263	-2.22453	0.677273	0.14956	2.74227	0.760547	0.00399543	6.10028	0.0347673	10.5824	4.32083	35.2435
ABI1	0.0704955	1.46887	0.426228	0.0148296	-1.65875	0.563312	5.07722e-06	-2.4365	0.000468378	288.041	347.708	200.891
ABRA	0.00507244	-13.0706	0.12104	0.165315	4.43467	0.773016	6.60325e-05	57.9638	0.00244502	2.78824	0.0791667	13.6957
ABTB2	0.00400187	-8.62484	0.108406	0.210484	2.68239	0.817676	4.22354e-05	23.1352	0.00187097	8.1	0.7375	25.5478
AC000068.5	0.00637421	-16.5774	0.136783	0.939659	-1.04692	1	0.00606155	15.8344	0.0449137	3.51176	0.0791667	3.54783
AC002472.13	0.172595	-2.99993	0.626124	0.171657	3.56575	0.780601	0.00442782	10.697	0.0371221	7.88235	2.34583	31.4391
AC002511.1	0.00221406	-14.2149	0.0794604	0.0560313	8.19752	0.650026	3.58904e-06	116.527	0.000364954	1.63529	0	14.8348
AC003102.3	0.0211378	-9.71166	0.244167	0.3395	3.18628	0.890931	0.00121706	30.944	0.0164594	1.38235	0.0291667	5.51739
AC003986.5	0.325002	-2.3993	0.80197	0.101158	15.0737	0.711711	0.00503587	36.1665	0.0402585	0.188235	0	5.36087
AC004051.2	0.00175507	-23.1076	0.0707431	0.828765	1.36841	1	0.000768982	31.6207	0.012136	2.44118	0	4.23043
AC004448.5	0.00384631	-25.3288	0.106356	0.750694	1.61713	1	0.00145539	40.9599	0.0184816	3.37059	0	5.67391
AC004471.10	0.00227256	-29.0429	0.0806707	0.846841	-1.19873	1	0.00289075	24.228	0.0284153	2.97059	0	2.96522
AC004535.2	0.284939	-2.47144	0.76985	0.058606	13.0345	0.651658	0.00145229	32.214	0.0184684	0.176471	0	4.01304
AC004540.5	0.025126	-7.06079	0.266183	0.409938	2.36335	0.923648	0.00201094	16.6871	0.0226157	3.82941	0.2875	9.8087
AC004603.4	1	1	1	0.0232282	21.7506	0.58261	0.00457309	21.7506	0.0378553	0	0	3.03913
AC004920.3	0.00109505	-24.5461	0.0554651	0.689852	1.64658	1	0.00026333	40.4172	0.00609931	2.54706	0	5.39565
AC004941.3	0.0410244	-4.63133	0.333525	0.0352243	6.83382	0.602842	2.42834e-05	31.6497	0.00131108	0.947059	0.0791667	7.28696
AC005013.1	0.038786	-5.57081	0.325185	0.0937081	7.59672	0.698269	0.000197024	42.3198	0.00499917	0.6	0	5.38696
AC005154.6	0.230804	1.53708	0.708701	0.129609	-1.68758	0.738681	0.00353116	-2.59395	0.0321484	71.6412	97.9792	48.613
AC005256.1	0.023339	-6.88097	0.255104	0.350679	2.85278	0.894049	0.00113945	19.6299	0.0157754	0.758824	0	2.35217
AC005329.7	0.0100253	-16.2899	0.171201	0.578836	2.06474	0.977486	0.00205122	33.6343	0.0228485	2.71176	0.0375	5.58696
AC005523.3	0.0824667	-5.52095	0.459152	0.177286	6.13655	0.787693	0.00234564	33.8796	0.0248789	0.741176	0.0416667	6.42609
AC005863.1	1	1	1	0.00683167	27.9192	0.525125	0.000853314	27.9192	0.0130155	0	0	3.77826
AC005932.1	0.000102846	-22.1698	0.015076	0.0249464	7.44696	0.58261	1.65997e-08	165.098	1.20437e-05	2.42941	0	21.4783
AC006050.2	0.00421586	-22.3323	0.110747	0.559009	2.24786	0.973712	0.000805226	50.2001	0.0125075	2.26471	0	6.63043
AC006262.6	0.000571404	-51.317	0.0389007	0.63712	1.88752	0.999976	0.000137341	96.8619	0.00395168	6.16471	0	12.7652
AC006273.5	0.00204381	-23.59	0.0763274	0.621565	-1.62322	0.993445	0.00517307	14.5328	0.0408926	2.86471	0	1.61739
AC006335.10	0.000536094	-33.3385	0.0382751	0.443489	2.45037	0.937294	4.78911e-05	81.6918	0.00205702	3.81765	0	11.4435
AC006372.6	0.00861301	-17.1687	0.158584	1	1.08373	1	0.00646716	18.6062	0.0466841	2.08824	0	2.33043
AC006946.15	0.00364849	-13.5623	0.103674	0.338036	2.93037	0.890931	0.000184152	39.7425	0.00479222	1.38235	0	4.98696
AC006987.4	0.0189952	-9.27821	0.230315	0.799036	1.54454	1	0.00676085	14.3306	0.0480145	0.9	0	1.54783
AC007274.5	0.00248312	-26.8375	0.0848525	0.766648	1.53789	1	0.000951758	41.2732	0.013977	2.91765	0	5.49565
AC007285.6	1	1	1	0.0171512	24.28	0.564151	0.00300741	24.28	0.0290515	0	0	3.27391
AC007389.3	0.00277175	-8.1634	0.0905422	0.255793	2.57017	0.846843	2.50627e-05	20.9814	0.00133229	0.917647	0	2.57391
AC008069.1	1	1	1	0.00984496	33.1252	0.551903	0.00138566	33.1252	0.0179527	0	0	4.34783
AC008069.2	0.291872	-2.59249	0.774774	0.146036	6.71968	0.754175	0.00644833	17.4207	0.0465838	0.176471	0	2.53043
AC008132.13	0.0695894	-5.93172	0.422558	0.291021	3.45582	0.876159	0.00378545	20.4989	0.0335492	2.57059	0.304167	10.0261
AC008268.1	0.299498	-2.46886	0.781951	0.110649	9.72807	0.721603	0.00440501	24.0172	0.0369926	0.205882	0	2.97826
AC008278.3	0.00157272	-16.3134	0.0669091	0.260453	3.22496	0.849715	4.19998e-05	52.6101	0.00186979	1.77059	0	6.96957
AC008440.5	1	1	1	0.0236242	26.0171	0.58261	0.00463021	26.0171	0.0381516	0	0	3.4087
AC008703.1	0.026278	-10.0012	0.271529	0.296746	3.24911	0.879719	0.0013259	32.495	0.0173628	3.71176	0.245833	13.1652
AC008940.1	0.0118639	-16.8738	0.185274	0.488627	2.91432	0.948676	0.00184996	49.1756	0.0214804	2	0	6.3
AC009005.2	0.0357783	-8.49688	0.312755	0.16518	5.02787	0.772757	0.000746979	42.7212	0.0118585	1.45882	0.0541667	7.84783
AC009299.3	1	1	1	0.0166609	17.9729	0.564151	0.00296032	17.9729	0.0288486	0	0	2.07391
AC009474.1	0.0665406	-4.40718	0.413555	0.0843891	7.96969	0.683786	0.000402496	35.1239	0.00795071	0.4	0	4.94783
AC009531.2	0.250264	-2.35236	0.732483	0.0385143	10.6017	0.611423	0.000497412	24.939	0.00908368	0.158824	0	3.41304
AC010148.1	0.0388855	-5.62	0.325648	0.20651	4.53143	0.813787	0.000722449	25.4666	0.0116202	0.535294	0	3.27391
AC010641.1	0.00197184	-28.6423	0.0756108	0.744288	-1.42861	1	0.00356677	20.0491	0.032348	3.14706	0	2.72609
AC010969.1	0.000840545	-17.2831	0.0482319	0.355316	2.54307	0.895197	3.31616e-05	43.9522	0.0015985	1.88824	0	5.79565
AC010980.2	0.0412452	-4.90393	0.334611	0.46271	1.89246	0.943843	0.00443804	9.28048	0.0371811	22.4176	3.9625	50.0043
AC011286.1	0.0038248	-19.5062	0.106291	0.797036	1.48168	1	0.00145001	28.9018	0.0184663	2.32353	0	4.01304
AC011298.2	0.000179564	-37.6927	0.0204254	0.695787	1.52828	1	4.04796e-05	57.6049	0.00182665	6.12941	0.0416667	9.80435
AC012354.6	1	1	1	0.018589	14.1202	0.568646	0.00350825	14.1202	0.0320581	0	0	1.70435
AC012414.1	0.00198422	-21.0725	0.0756627	0.843344	-1.18001	1	0.00272541	17.858	0.0273202	2.37059	0	2.23043
AC012487.2	0.00210094	-23.2385	0.0773658	0.890754	-1.11989	1	0.00245435	20.7507	0.025607	2.65882	0	2.59565
AC012494.1	0.0084229	-16.6775	0.156805	0.623014	2.05533	0.994258	0.00207398	34.2776	0.0230161	1.51176	0	3.56522
AC012506.2	0.00643389	-33.2394	0.137295	0.943952	-1.00774	1	0.00613828	32.984	0.0452326	4.02941	0	4.26522
AC012507.3	0.00162561	-16.3515	0.0680211	0.569693	1.72294	0.97631	0.000213175	28.1725	0.00531847	18.4294	0.8875	34.0435
AC012507.4	0.22661	-2.79322	0.703522	6.93162e-05	-40.5472	0.24361	0.00131918	-14.5163	0.0173366	4.32941	1.35833	0
AC013733.3	0.0567838	-4.70388	0.387484	0.450846	2.48412	0.938999	0.00401326	11.685	0.0348565	0.476471	0	1.46087
AC015922.5	0.0104259	-11.1645	0.174599	0.534961	2.17663	0.964723	0.00161491	24.301	0.0197595	1.21176	0	3.12174
AC016735.2	0.121183	-4.50739	0.536539	0.0466828	11.8379	0.628195	0.000316991	53.3579	0.00684054	0.758824	0.0541667	11.7739
AC016910.1	0.0438938	-5.872	0.342537	0.0933063	6.53664	0.698269	0.000298495	38.3832	0.00659515	1.7	0.145833	11.3652
AC017048.2	1	1	1	0.0254283	22.5794	0.58261	0.00515954	22.5794	0.0408698	0	0	2.95217
AC018685.2	0.000458456	-35.9006	0.0353657	0.87431	1.23446	1	0.000213823	44.3179	0.00532257	10.2412	0.133333	14.987
AC018755.1	0.0897428	-3.49398	0.475744	0.0368855	7.62805	0.608432	9.7681e-05	26.6522	0.00310125	0.294118	0	3.43043
AC018755.2	0.0119941	-9.94915	0.185677	0.974366	1.15116	1	0.00684035	11.4531	0.0483489	1.11765	0	1.43043
AC019221.4	0.968701	-1.00167	1	0.00648753	-8.0043	0.525125	0.00499642	-7.99097	0.0400624	11.8882	9.68333	1.58261
AC020743.3	1	1	1	0.0256923	17.6357	0.58272	0.00531967	17.6357	0.0415452	0	0	1.93043
AC020907.1	0.0199529	-10.463	0.236902	0.467372	2.53774	0.943843	0.00236879	26.5524	0.0250552	1.73529	0.0416667	4.78696
AC020907.2	0.829268	-1.64793	1	0.0601374	7.50548	0.651658	0.00150042	12.3685	0.0188571	0.1	0	1.54348
AC021218.2	0.0578355	-5.27021	0.389067	0.0263847	12.2704	0.584886	3.70406e-05	64.6677	0.00173535	0.735294	0.025	10.887
AC022311.1	0.0916056	-4.57458	0.478248	0.149929	7.20506	0.761505	0.00186271	32.9602	0.0215816	0.470588	0	5.31304
AC022596.2	0.00242276	-26.3975	0.0838131	0.770374	-1.34715	1	0.0040507	19.5951	0.0350779	3.02941	0	2.56522
AC024560.2	0.000722832	-19.6563	0.0438638	0.289597	2.71172	0.87469	1.87446e-05	53.3023	0.00111327	6.44118	0.229167	20.4522
AC025165.8	0.00216227	-25.7508	0.0784408	0.755215	1.54284	1	0.000744066	39.7295	0.0118332	2.99412	0	5.29565
AC027228.1	1	1	1	0.0274536	24.6757	0.586889	0.0056945	24.6757	0.0432967	0	0	3.61304
AC027307.3	0.00581548	-18.0818	0.129847	0.88168	1.27781	1	0.00298604	23.105	0.0289563	4.11765	0.0875	5.76522
AC034110.1	1	1	1	0.0114134	33.6878	0.552779	0.00169244	33.6878	0.0202376	0	0	4.44783
AC051649.6	0.00986734	-14.9278	0.170346	0.589247	2.17389	0.980505	0.00199208	32.4515	0.0224883	1.71176	0	4.43043
AC062028.1	0.00326573	-16.3134	0.0992611	0.140972	5.94849	0.747674	3.54502e-05	97.0403	0.00168138	1.84118	0	13.487
AC068134.6	0.00182011	-19.1414	0.0719761	0.560882	1.81347	0.973837	0.000237902	34.7124	0.00568698	4.09412	0.0916667	8.92174
AC069513.4	0.0289418	-9.05112	0.283512	0.231122	4.26419	0.832513	0.000954307	38.5957	0.0140068	2.65882	0.1875	12.8435
AC073135.3	0.00113264	-46.8267	0.0568329	0.8533	-1.18797	1	0.00142201	39.4174	0.0182737	5.14706	0	5.08261
AC073236.3	0.00115496	-20.8912	0.0572045	0.330937	2.62468	0.884551	4.08705e-05	54.8328	0.00183623	5.61765	0.129167	15.6652
AC073254.1	0.000544785	-62.5842	0.0383863	0.280488	-3.40933	0.866876	0.005362	18.3567	0.0417589	7.57059	0	2.17391
AC074117.10	0.00060046	-9.76592	0.0393105	0.367763	1.84608	0.901949	1.3197e-05	18.0287	0.000881279	7.60588	0.595833	16.1652
AC074183.4	0.0188783	-11.4284	0.230149	0.503002	2.56949	0.953972	0.00347205	29.3651	0.0318188	1.46471	0	3.67826
AC079112.1	0.15679	-3.94104	0.598553	0.127023	10.3887	0.736724	0.0016348	40.9422	0.0199137	0.423529	0	5.44783
AC079341.1	1	1	1	0.0261654	33.3467	0.584688	0.0052549	33.3467	0.0412697	0	0	4.91304
AC079586.1	0.447634	-2.05824	0.90723	0.0455639	12.8679	0.626466	0.00161234	26.4853	0.0197551	0.117647	0	3.41739
AC079776.3	0.829268	-1.35388	1	0.0648612	12.2591	0.6578	0.00605058	16.5973	0.0448812	0.0352941	0	1.86522
AC084121.17	0.0518592	-7.23214	0.371639	0.265497	3.73021	0.852339	0.002166	26.9774	0.0236945	2.64706	0.216667	10.8826
AC087499.7	7.17668e-05	-81.4751	0.0126749	0.852002	-1.16006	1	8.76742e-05	70.2332	0.00289497	9.28235	0	9.81739
AC090505.6	0.067559	-7.02482	0.416924	0.384453	2.75097	0.909301	0.00622405	19.3251	0.0456391	4.72941	0.483333	14.7348
AC091801.1	0.0843935	-4.72335	0.463744	0.106039	8.31278	0.71726	0.00094148	39.2642	0.0138792	0.417647	0	5.02174
AC091814.3	0.00733712	-5.91232	0.147099	0.294859	2.22328	0.879429	0.000126036	13.1447	0.00373982	1.71176	0.15	4.54783
AC092620.3	1	1	1	0.0186019	24.4804	0.568646	0.00335792	24.4804	0.0311376	0	0	3.3913
AC092669.3	0.00116633	-11.8568	0.0573447	0.937964	-1.04065	1	0.00099594	11.3936	0.0143762	5.92353	0.370833	6.69565
AC093162.5	0.43912	2.14544	0.90296	0.0663907	-4.07228	0.660347	0.00468458	-8.73684	0.038458	0.341176	0.7625	0
AC093166.3	1	1	1	0.0223203	41.3971	0.580362	0.0041895	41.3971	0.0359376	0	0	6.10435
AC093388.3	0.0013373	-29.7161	0.0612624	0.862827	1.29498	1	0.00067986	38.4818	0.0111467	3.79412	0	5.09565
AC093415.2	0.249914	2.20811	0.732028	0.0871709	-2.96733	0.688385	0.00298678	-6.55221	0.0289563	22.9412	41.2583	6.94348
AC093510.1	0.0271887	-8.97971	0.276043	0.483532	2.73104	0.945278	0.00421268	24.524	0.0360272	0.894118	0	3.42174
AC093616.4	0.540275	1.7588	0.962753	0.0248976	-6.69892	0.58261	0.00370982	-11.7821	0.0331857	6.04118	8.6625	0.704348
AC093627.10	0.0222875	-5.61834	0.249574	0.124004	3.62634	0.732668	0.000121587	20.374	0.00363474	5.74118	0.85	23.5174
AC096574.5	0.0107322	-9.12033	0.176048	0.414212	2.48431	0.925786	0.000845706	22.6577	0.0129214	1.01176	0	3
AC096579.13	0.458021	-1.8638	0.909996	0.0228743	29.8849	0.58261	0.000685989	55.6994	0.0111997	0.141176	0	7.9913
AC096582.1	0.0339624	-8.40076	0.305418	0.518642	2.54159	0.958919	0.0054184	21.3513	0.0419911	0.970588	0	2.86522
AC097374.2	0.00130946	-14.1493	0.0607326	0.616683	1.56839	0.990798	0.000193389	22.1917	0.00494903	14.3882	0.904167	26.2609
AC099344.2	0.00265336	-28.1866	0.088581	0.789781	1.51218	1	0.00105352	42.6231	0.0149324	2.76471	0	5.63913
AC099552.2	0.00479077	-14.7684	0.118305	0.395513	2.55792	0.915854	0.000331617	37.7764	0.00702648	3.03529	0.0875	8.75652
AC103564.6	0.0026397	-17.9466	0.0883577	0.343344	3.0913	0.890931	0.000141119	55.4782	0.0040311	1.9	0	7.8
AC104024.1	0.159331	-3.94907	0.602939	0.211227	6.73614	0.817676	0.00387026	26.6015	0.0340312	0.423529	0	3.62609
AC104057.1	0.0108311	-12.0235	0.176264	0.773899	1.40856	1	0.00381817	16.9359	0.0337611	5.37647	0.3125	8.81739
AC104655.3	0.00186491	-33.0051	0.0730852	0.708278	-1.48881	1	0.00360084	22.1688	0.032525	4.03529	0	3.05217
AC104695.4	0.0351998	-8.40247	0.310296	0.579182	2.4131	0.977486	0.00638404	20.276	0.0462438	0.994118	0	2.79565
AC104794.4	1	1	1	0.0321143	23.9633	0.600371	0.00706063	23.9633	0.0495269	0	0	3.33913
AC104809.3	0.0202905	-5.60664	0.238694	0.181323	2.9592	0.792282	0.000200418	16.5911	0.0050566	4.33529	0.704167	14.6217
AC105253.1	1	1	1	0.0206651	17.89	0.576068	0.00395819	17.89	0.0345666	0	0	2.15652
AC105393.2	0.00880877	-15.9417	0.159858	0.958373	1.20356	1	0.00559747	19.1867	0.0428519	1.92941	0	2.22609
AC105443.2	4.3061e-05	-55.5721	0.00963311	0.530528	1.96135	0.963081	4.70216e-06	108.996	0.000442911	6.31176	0	14.5783
AC108868.5	1	1	1	0.00890853	24.7867	0.54476	0.00123594	24.7867	0.0166357	0	0	2.71739
AC109642.1	0.000284459	-32.3354	0.026346	0.766442	1.41089	1	8.79104e-05	45.6216	0.00289921	3.81765	0	6.0913
AC112693.2	0.0064212	-18.5349	0.137243	1	1.12329	1	0.00451096	20.82	0.0375145	2.21176	0	2.7913
AC113607.3	1	1	1	0.0103479	44.2178	0.551903	0.00145802	44.2178	0.0184974	0	0	5.95217
AC114752.3	0.832082	1.15227	1	0.0118065	-4.21284	0.552779	0.00405884	-4.85432	0.0351256	25.2529	23.0583	5.66522
AC114776.3	7.2932e-06	-139.445	0.00369474	0.826532	-1.18968	1	9.64102e-06	117.212	0.000703297	16.5706	0	16.3
AC114788.2	0.00508222	-17.629	0.121165	0.777502	1.4102	1	0.00180554	24.8604	0.0211843	8.27647	0.175	13.9913
AC116035.1	1	1	1	0.0044471	100.816	0.497861	0.000440413	100.816	0.00842085	0	0	14.7522
AC116050.1	0.026759	-4.9795	0.274283	0.287336	2.3313	0.871615	0.000856754	11.6087	0.0130517	21.8353	3.7625	57.0565
AC116407.2	0.0144407	-6.65205	0.201696	0.797483	1.44863	1	0.00347243	9.63634	0.0318188	0.723529	0	1.19565
AC124789.1	0.258041	-2.37362	0.740894	0.0751465	8.08279	0.669725	0.00147976	19.1855	0.0186673	0.194118	0	2.34783
AC124944.5	0.282249	-2.63403	0.767468	0.113495	8.9136	0.722215	0.0025581	23.4787	0.0263415	0.241176	0	3.23478
AC127383.1	0.00950349	-11.3001	0.166648	0.444305	2.60162	0.937369	0.00090704	29.3985	0.0134975	1.25882	0	3.8913
AC133785.1	0.0360676	-6.9283	0.314669	0.412092	2.32176	0.925047	0.00333543	16.0859	0.0309865	9.08824	1.05833	24.413
AC135983.2	0.0017669	-9.4305	0.0710067	0.200537	2.63843	0.80817	1.42204e-05	24.8817	0.000933235	23.2176	2.05	69.2087
AC136604.1	1	1	1	0.00358501	36.9794	0.488507	0.000347343	36.9794	0.00721147	0	0	4.98261
AC137723.5	0.000155261	-32.1893	0.0189102	0.56812	1.80548	0.976137	1.93854e-05	58.1171	0.00113377	3.68235	0	7.91739
AC138517.1	0.00391192	-19.8635	0.107378	0.554459	2.22556	0.973674	0.000654929	44.2076	0.010927	2.07647	0	5.04783
AC141928.1	0.0195096	-5.81039	0.233186	0.503729	1.73606	0.954158	0.00212759	10.0872	0.0233982	26.4	3.43333	51.3957
AC144450.2	0.28181	-2.44741	0.767262	0.0220131	24.8949	0.580362	0.000338347	60.928	0.00710159	0.205882	0	8.17826
AC144838.3	0.000631611	-25.5181	0.0407066	0.510909	2.06219	0.957175	7.23717e-05	52.6231	0.00254702	3.12941	0	6.22174
AC145110.1	0.0010165	-21.562	0.053839	0.269966	3.39221	0.855468	2.93017e-05	73.1429	0.00147029	2.4	0	9.69565
ACAN	0.00364098	-13.5044	0.103674	0.703564	1.46104	1	0.000899985	19.7305	0.0134074	12.8706	0.804167	20.7652
ACPT	0.00724573	-13.014	0.146424	0.853244	1.34938	1	0.00302753	17.5609	0.0291583	1.52941	0	2.3
ACRBP	0.0778352	1.73971	0.446499	0.0757771	-1.71141	0.669818	0.000147828	-2.97734	0.00415388	111.571	152.158	65.7957
ACSM2A	0.0148062	-8.14346	0.204511	0.074251	7.91896	0.667847	5.82367e-05	64.4877	0.00227895	0.723529	0	8.31304
ACSM4	0.0198601	-7.33626	0.236009	0.716884	1.60236	1	0.00483384	11.7554	0.0391447	0.694118	0	1.37826
ACTA1	5.30347e-05	-42.9987	0.0107046	0.552392	-1.58991	0.973674	0.000215753	27.0447	0.00534308	11.6588	0.154167	8.5087
ACTL7A	0.00158922	-40.8399	0.0672912	0.983393	1.11482	1	0.00118061	45.5293	0.016129	4.99412	0	5.08696
ACTL7B	0.00383822	-26.6256	0.106333	0.887074	-1.11553	1	0.00429113	23.8681	0.0364773	9.56471	0.2125	9.38261
ACTL8	0.00146946	-26.8523	0.0646681	0.952886	-1.01599	1	0.00131199	26.4295	0.0172798	4.12353	0.025	4.73043
ACTL9	0.00262573	-34.6064	0.08822	0.784251	1.56793	1	0.00107802	54.2602	0.0151595	4	0	7.27826
ACTN2	0.00761905	-18.2966	0.148643	0.837783	1.39478	1	0.00330462	25.5198	0.0308534	2.81765	0.0291667	4.53913
ACTRT2	0.000632371	-36.2934	0.0407066	0.625096	-1.5768	0.995394	0.00167787	23.0171	0.0201442	9.72941	0.108333	7.0087
ACVR2A	0.305118	1.51581	0.786103	0.106407	-1.86618	0.718304	0.00474009	-2.82878	0.0387586	117.959	135.658	65.8304
ADAD2	0.0109918	-10.2247	0.177009	0.306688	3.50032	0.882725	0.000492394	35.7896	0.00901658	1.17059	0	4.54348
ADAM11	0.0342643	-6.16315	0.30639	0.305392	2.64571	0.882725	0.00151454	16.3059	0.0189888	5.72353	0.716667	17.5522
ADAMTS15	0.041696	-5.91594	0.336337	0.519414	1.89338	0.959383	0.00623339	11.2012	0.0456577	24.4824	4.19167	52.6696
ADAMTS16	0.00368721	-23.4664	0.104137	0.891938	1.25597	1	0.00190896	29.4731	0.0218534	3.30588	0.0291667	5.06957
ADAMTS2	0.0112932	-6.14898	0.179495	0.561838	1.57057	0.974106	0.00139742	9.65741	0.0180354	14.0529	2.15	24.9957
ADAMTS7	0.150373	-2.76803	0.586145	0.197143	2.78644	0.805894	0.00408088	7.71294	0.0352481	7.65882	2.34167	24.087
ADAMTS7P3	1	1	1	0.00434806	22.0765	0.497861	0.000474551	22.0765	0.00878703	0	0	2.98696
ADAMTS7P4	0.0151314	-8.71465	0.20693	0.572463	1.76736	0.976626	0.002352	15.402	0.0249169	8.62941	0.7375	16.8435
ADAMTSL1	0.0538966	-4.53029	0.37814	0.316471	2.39101	0.882725	0.00267194	10.832	0.0269944	12.8706	2.6625	35.1522
ADAMTSL3	5.84226e-05	-32.633	0.0113649	0.241523	2.87452	0.841372	7.59429e-07	93.804	0.000137749	7.08235	0.0541667	21.4783
ADC	0.00561744	-7.17957	0.127871	0.276883	2.27922	0.86299	0.000115387	16.3638	0.00350404	18.7647	1.79583	45.6522
ADCY1	0.000141105	-19.0201	0.0178906	0.463481	1.78237	0.943843	7.1894e-06	33.9009	0.000600536	22.7235	0.758333	42.4522
ADCY10P1	0.19056	3.50089	0.654586	0.0233501	-8.89258	0.58261	0.000406993	-31.132	0.00800419	2.65294	9.3125	0.352174
ADCY2	0.0288171	-9.7858	0.283369	0.47249	2.32268	0.944121	0.00385196	22.7293	0.0339369	13.2647	0.9875	34.1957
ADCY4	0.329575	-1.97455	0.806292	0.0707663	4.50588	0.663447	0.00283009	8.89709	0.0280761	8.14118	3.58333	41.7217
ADCY5	0.143791	-2.40934	0.574801	0.159888	2.55212	0.76831	0.00240378	6.14892	0.0253037	21.4176	8.77083	60.3522
ADCYAP1R1	0.00390305	-18.6476	0.107378	0.696102	1.5536	1	0.00102281	28.971	0.0146382	10.0118	0.320833	17.4478
ADIG	0.0317393	-6.86752	0.295642	0.387531	3.07968	0.910731	0.00287622	21.1498	0.0283108	0.576471	0	2.7913
ADM2	0.00258293	-12.4872	0.0873523	0.52154	1.77521	0.960186	0.000257543	22.1674	0.00600151	15.9235	1.00833	30.8565
ADORA1	0.0196892	-5.26797	0.234706	0.269075	2.36402	0.854883	0.000499874	12.4536	0.00911006	32.8824	5.5125	85.8478
ADORA3	0.460178	-1.91506	0.909996	0.0715325	7.66482	0.665151	0.00595562	14.6786	0.0445097	1.69412	0.845833	16.7652
ADRA1A	0.0348931	-6.90696	0.308533	0.463779	2.10545	0.943843	0.00400802	14.5423	0.034843	9.89412	1.19583	24.3565
ADRA1D	0.00383072	-10.3994	0.106333	0.214372	2.99193	0.821059	5.06427e-05	31.1142	0.00210962	8.12353	0.616667	26.4391
ADRA2B	2.48325e-05	-65.978	0.00716805	0.326544	2.5843	0.882725	8.04625e-07	170.507	0.000142106	11.6118	0.0791667	34.3087
ADRA2C	0.0162205	-6.39505	0.214291	0.676099	1.43878	1	0.00374236	9.2011	0.0333765	19.0824	2.65833	28.4913
ADRB1	0.0437908	-3.01635	0.342413	0.523476	1.46737	0.96037	0.00518625	4.42611	0.0409605	26.7176	8.21667	43.3043
AEBP2	0.240418	1.41538	0.719114	0.161221	-1.4923	0.76831	0.00533124	-2.11218	0.0416038	66.7765	83.9458	50.0261
AF121897.4	2.7222e-05	-44.059	0.00738155	0.240882	3.08531	0.840387	4.04366e-07	135.936	8.8977e-05	5.55294	0	18.7652
AF186192.5	0.166325	-2.97074	0.615352	0.215248	3.92314	0.822003	0.00511052	11.6546	0.0406494	0.264706	0	1.53478
AGBL1	0.0948042	-5.25646	0.486046	0.299932	4.60623	0.881775	0.00710617	24.2125	0.0497432	0.476471	0	3.56957
AGBL4	0.00251804	-20.5227	0.0857826	0.224759	3.83838	0.829385	5.65287e-05	78.774	0.00222836	3.67647	0.0541667	17.3783
AGRN	0.304645	-1.76212	0.785917	0.140846	2.47438	0.747674	0.00693731	4.36015	0.0488798	25.2824	12.875	72.2174
AIG1	0.220823	1.83597	0.696347	0.0942875	-2.18884	0.698577	0.00218523	-4.01865	0.0238557	76.5529	118.083	34.7522
AIM1L	0.033969	-5.35811	0.305418	0.115646	3.97483	0.722796	0.00019973	21.2976	0.00504398	5.33529	0.720833	24.3304
AIPL1	0.00235953	-24.6125	0.0824703	0.74904	1.44112	1	0.00070524	35.4696	0.0114085	5.58235	0.1625	10.0261
AIRE	0.0605428	-4.53196	0.396084	0.249303	2.8309	0.846108	0.00195794	12.8295	0.0222811	6.02941	1.22917	21.1783
AJAP1	0.0109296	-7.45512	0.176751	0.932679	1.10602	1	0.00624797	8.24551	0.0456648	23.5412	3.05833	30.7217
AJUBA	0.000208687	-38.2522	0.0224988	0.777691	-1.284	1	0.000346249	29.7915	0.00719988	4.62941	0	3.75652
AK9	0.252959	1.45393	0.73631	0.108005	-1.65834	0.719495	0.0030646	-2.41112	0.029344	77.7824	97.05	54.6435
AKAP17A	0.253169	1.29901	0.736405	0.0038262	-1.91423	0.488507	1.54805e-05	-2.48662	0.000985574	147.418	168.575	82.7348
AKAP9	0.0864868	1.41852	0.469161	0.0334795	-1.52805	0.600371	3.42616e-05	-2.16756	0.00163632	280.159	349.204	209.809
AKIRIN2	0.017262	1.75523	0.220561	0.275007	-1.2828	0.861342	0.000157651	-2.25161	0.00432734	182.247	258.312	155.852
AKR1B15	0.00696153	-17.4666	0.142494	0.801227	1.4203	1	0.00281922	24.8078	0.0280187	2.53529	0.0166667	4.31739
AKR1B1P6	0.057827	-6.85236	0.389067	0.245039	5.93453	0.843359	0.00262138	40.6655	0.0267164	0.658824	0	5.45652
AKR7A3	1	-1.03647	1	0.0134813	27.8706	0.556486	0.00190777	28.8871	0.0218491	0.0588235	0.0416667	5.76957
AL009178.1	0.0972011	-3.62683	0.490113	0.0137023	13.4261	0.556486	2.60483e-05	48.6943	0.00136575	0.311765	0	6.63478
AL031663.2	0.100407	-4.34957	0.496499	0.0709576	7.32355	0.663605	0.000474347	31.8542	0.00878703	0.741176	0.0666667	6.53913
AL033381.1	0.0266281	-8.27876	0.273426	0.377447	2.66737	0.9064	0.00197991	22.0825	0.0224265	3.18235	0.283333	9.6913
AL079342.1	0.00180551	-20.8507	0.0719761	0.860458	-1.19024	1	0.00235641	17.518	0.0249341	2.18824	0	2.22609
AL109659.1	0.829268	-1.61412	1	0.115729	4.53252	0.722796	0.00399122	7.31603	0.034742	0.1	0	0.86087
AL359195.1	0.0390557	-5.89402	0.32573	0.153608	3.94894	0.767038	0.000519802	23.2751	0.00936517	8.95882	1.1625	38.6609
AL360004.1	7.94679e-05	-53.6779	0.0132504	0.721105	1.48297	1	2.04485e-05	79.6026	0.00117546	8.64118	0.0416667	14.6391
AL390778.1	1	1	1	0.00547733	65.5556	0.510717	0.000597797	65.5556	0.010282	0	0	8.98696
AL391005.1	0.00341317	-18.4921	0.100991	0.15391	6.09617	0.767265	4.97998e-05	112.731	0.00209214	2.17647	0	15.6043
AL450307.1	0.000515071	-21.736	0.037838	0.271745	2.8688	0.857046	1.17677e-05	62.3564	0.000799757	7.55294	0.245833	26.1957
AL590708.2	0.000552161	-34.0042	0.0383863	1	1.03742	1	0.000435625	35.2767	0.00836584	4.05294	0	4.72609
AL592494.5	0.000888411	-40.5944	0.0501037	0.448869	-2.19675	0.938656	0.0045674	18.4792	0.0378269	7.01176	0.0375	2.88696
ALAD	0.563317	-1.19814	0.976382	0.0467517	1.94209	0.628195	0.00459891	2.32688	0.037991	52.2235	39.5	117.23
ALAS2	0.115365	-1.58861	0.525182	0.0315849	1.95636	0.600371	5.55196e-05	3.10789	0.00221131	215.924	123.258	461.474
ALDH1L1	0.0269721	-5.30697	0.275596	0.18566	3.0161	0.795305	0.000382612	16.0063	0.00772977	37.9941	6.47917	128.278
ALDH3B1	0.0676919	-2.06912	0.417288	0.224658	1.67943	0.829385	0.00117073	3.47494	0.0160349	39.5176	17.9833	81.013
ALDH3B2	0.152592	-2.70749	0.590858	0.24767	2.45454	0.844116	0.00659591	6.64564	0.0472472	11.1824	3.60833	30.4217
ALDOAP1	0.444419	-2.20276	0.90723	0.132739	7.1688	0.740466	0.00435195	15.7912	0.0368028	0.152941	0	1.90435
ALG10	0.0346583	12.4098	0.307952	0.654894	-1.45874	1	0.00394711	-18.1026	0.0345147	0.364706	4.66667	0.191304
ALG1L6P	0.054518	8.51594	0.380542	0.85	-1.3912	1	0.00496137	-11.8474	0.0398766	0.0294118	0.8625	0
ALG6	0.739686	-1.28303	1	0.000566493	-20.2214	0.398352	0.00100618	-15.7607	0.0144401	6.48824	4.55833	0.204348
ALKBH4	0.0188589	-10.0618	0.230122	0.331246	3.11197	0.884748	0.00123629	31.312	0.0166357	3.5	0.154167	12.8304
ALOX12B	0.0724973	-4.43344	0.43239	0.241592	2.98312	0.841372	0.00246635	13.2255	0.0257023	6.76471	1.38333	24.3565
ALOXE3	0.00241046	-18.5118	0.0835866	0.854991	1.24601	1	0.00106244	23.0659	0.0149953	14.1353	0.6125	19.6565
ALPK3	0.223507	-2.05453	0.699713	0.180968	2.41946	0.791733	0.00635256	4.97085	0.0461137	27.1588	12.7792	79.1304
ALPPL2	0.000853167	-23.7805	0.0486269	0.289903	3.31473	0.874924	2.97713e-05	78.826	0.00148276	2.64706	0	10.2913
ALS2CR12	0.0393254	2.43273	0.326738	0.191272	-1.6957	0.799584	0.000305794	-4.12518	0.00669034	28.2765	61.3833	17.9261
ALX4	1.10196e-05	-60.0921	0.00460726	0.384804	2.21748	0.909301	4.32385e-07	133.253	9.36078e-05	14.9059	0.116667	35.2957
AMD1	0.00807283	1.72576	0.15359	0.015542	-1.62468	0.564151	5.27673e-08	-2.80382	2.95112e-05	444.706	631.033	308.257
AMELY	0.194182	-3.12475	0.659868	0.0393246	16.5063	0.612336	0.000516591	51.578	0.00931982	0.241176	0	7.13043
AMER2	0.00107845	-13.3036	0.0550653	0.412347	1.97513	0.925047	5.00163e-05	26.2763	0.00209795	23.7294	1.04583	52.2
AMER3	0.0458225	-5.56494	0.350457	0.465341	2.01805	0.943843	0.00541266	11.2303	0.0419911	17.3941	2.8125	40.2565
AMHR2	0.0751151	-3.90765	0.439606	0.267951	2.59914	0.854436	0.00301366	10.1565	0.0290908	16.8294	3.9625	50.187
AMN	0.0176597	-6.98289	0.223327	0.640413	1.54278	1	0.00358148	10.7731	0.0324038	11.3235	1.37083	19.2217
AMOTL2	0.00113118	-10.341	0.0568329	0.791631	1.23896	1	0.000309159	12.8121	0.00674197	26.2529	2.01667	35.2087
AMZ1	0.00372168	-9.73047	0.104637	0.647349	1.47726	1	0.000651638	14.3745	0.0108856	27.2353	2.4	45.0652
ANAPC5	0.124632	1.41432	0.542438	0.0637985	-1.50586	0.657151	0.000252785	-2.12977	0.00593702	209	244.046	152.148
ANGPT1	0.262475	1.79939	0.745938	0.105688	-2.22023	0.71717	0.00377701	-3.99506	0.0335076	123.7	179.517	54.1783
ANGPTL4	0.0341677	-5.90638	0.306152	0.441474	2.06513	0.937294	0.00329022	12.1974	0.0307649	8.51176	1.09583	20.0609
ANKFN1	0.000700323	-32.9432	0.0431196	0.572307	1.92289	0.976626	0.000108172	63.3459	0.00335708	5.09412	0.0333333	10.8087
ANKRD1	0.0650687	-6.09155	0.409367	0.158279	8.49884	0.768077	0.00164395	51.7711	0.0199226	0.658824	0	6.62174
ANKRD11	0.065815	1.44541	0.411267	0.00421957	-1.75349	0.497861	4.72777e-07	-2.53451	9.99345e-05	804.306	945.429	510.896
ANKRD12	0.0461834	1.40518	0.352114	0.00272884	-1.65277	0.488507	8.20427e-08	-2.32244	3.51902e-05	1108.86	1305.17	765.648
ANKRD13B	0.00731088	-16.2491	0.146868	0.415257	2.78769	0.926612	0.000655611	45.2975	0.0109316	2.22941	0.0375	7.5087
ANKRD22	0.195481	6.12501	0.661835	0.172409	-3.59609	0.781348	0.00649635	-22.0261	0.0468	0.276471	1.86667	0
ANKRD24	0.0956372	-3.10705	0.486984	0.26723	2.30844	0.853719	0.00377086	7.17245	0.0334863	16.0353	4.24167	42.4087
ANKRD28	0.0732554	1.79527	0.434979	0.0014809	-2.73117	0.45176	2.1017e-07	-4.90318	6.22468e-05	522.988	745.1	208.9
ANKRD30B	1	1	1	0.0253054	41.3188	0.58261	0.00497565	41.3188	0.0399675	0	0	6.21739
ANKRD30BL	0.107805	1.59153	0.511226	0.00491166	-2.20102	0.507129	2.86938e-06	-3.503	0.000322169	937.459	1310.88	431.565
ANKRD33	0.0226655	-13.4577	0.251399	0.392401	3.03861	0.913346	0.0022641	40.8926	0.0243411	4.8	0.220833	17.387
ANKRD34A	0.0212185	-6.01609	0.24457	0.672554	1.45186	1	0.00500265	8.73451	0.0400884	16.8941	2.15417	26.6
ANKRD34C	0.00908288	-11.6899	0.162337	0.635243	1.86737	0.999083	0.00168152	21.8294	0.0201671	1.37647	0	2.86522
ANKRD35	0.0554373	-4.61011	0.383832	0.373452	2.20953	0.903426	0.0042973	10.1862	0.0364969	14.9529	2.72083	37.6043
ANKRD36	0.939998	-1.02201	1	0.00602924	-2.98733	0.522113	0.00440178	-2.923	0.0369926	87.5824	72.0167	28.8
ANKRD36C	0.666853	1.1734	1	0.00735119	-2.56492	0.531459	0.000944694	-3.00967	0.0139126	85.3529	88.7667	35.2261
ANKRD62	0.447406	-1.8413	0.90723	0.0070845	49.6139	0.528287	0.000110947	91.3542	0.00341252	0.141176	0	11.6739
ANKRD66	0.00676865	-15.4045	0.14042	0.389945	3.1147	0.912569	0.000555525	47.9805	0.00979833	1.81176	0	6.27826
ANKS1B	0.0108737	-15.6328	0.17645	0.503002	2.23451	0.953972	0.00144765	34.9318	0.0184552	6.33529	0.258333	15.4957
ANKS6	0.0164053	-4.53818	0.215566	0.305651	2.01313	0.882725	0.000450052	9.13596	0.00850221	28.2588	5.89583	65.9217
ANKZF1	0.930335	1.03501	1	0.00800113	-2.32576	0.537498	0.00330045	-2.40718	0.0308283	81.3118	72.75	36.8696
ANO1-AS2	1	-1.14688	1	0.019296	10.8513	0.573897	0.00335476	12.4452	0.0311191	0.0647059	0.025	2.07826
ANO6	0.071895	1.75555	0.430424	0.0160229	-2.06799	0.564151	8.19165e-06	-3.63045	0.000641122	664.476	963.325	320.474
ANO7	0.322335	-2.26805	0.799804	0.119148	4.61169	0.727862	0.00679109	10.4596	0.0481529	4.22941	1.60417	23.1652
ANTXR1	0.000323769	-25.2345	0.0286851	0.577414	1.66113	0.977	3.89289e-05	41.9179	0.0017864	12.8471	0.454167	24.4565
ANTXR2	0.350288	1.34278	0.825304	0.0247735	-1.9851	0.58261	0.000675504	-2.66555	0.0110972	89.1294	97.1708	50.413
AOC1	0.00994171	-10.6991	0.170752	0.282615	2.89408	0.868056	0.000331652	30.9641	0.00702648	8.66471	0.5125	26.2174
AOC4P	0.00261338	-20.7898	0.0879151	0.24645	4.24045	0.843432	9.04182e-05	88.1582	0.00295289	2.44118	0	11.8478
AP000304.12	1	1	1	0.0256326	19.6502	0.58261	0.00525767	19.6502	0.0412697	0	0	2.4913
AP000330.8	0.444868	-2.17738	0.90723	0.0892238	7.42622	0.695071	0.00421434	16.1697	0.03603	0.135294	0	2.23478
AP000439.1	0.829268	-1.5258	1	0.00722741	32.0943	0.531459	0.000241039	48.9693	0.00573135	0.0588235	0	6.64348
AP000459.7	0.829268	-1.70375	1	0.0951484	11.1708	0.700641	0.00540762	19.0322	0.0419911	0.1	0	2.53913
AP000688.8	1	1	1	0.0310173	38.0317	0.600371	0.00659763	38.0317	0.0472472	0	0	5.72174
AP000708.1	0.00139896	-37.4501	0.062829	0.693342	1.75106	1	0.000408225	65.5774	0.0080074	4.50588	0	8.56522
AP001046.6	0.018256	-9.5259	0.226806	0.275961	3.14261	0.862219	0.000680731	29.9362	0.0111496	5.23529	0.433333	20.6913
AP001065.7	0.00741453	-18.8206	0.147877	0.937582	1.22639	1	0.00479911	23.0814	0.0389715	2.08824	0	2.27391
AP001189.4	0.285412	1.55161	0.770271	0.0752476	-2.00926	0.669725	0.00241606	-3.11759	0.0253653	123.318	159.917	64.8696
AP001476.2	0.000184124	-47.8746	0.0206894	0.643738	1.73262	1	3.81281e-05	82.9484	0.00177085	5.91765	0	11.1
AP001476.3	0.00642801	-16.4016	0.137279	0.851939	1.33952	1	0.00310017	21.9703	0.0295142	1.93529	0	2.3913
AP001628.7	0.0339744	-7.56288	0.305418	0.159649	7.06816	0.76831	0.000732809	53.4557	0.0117306	0.841176	0	6.43913
AP001631.10	0.108167	-3.58057	0.512212	0.131605	5.79506	0.74019	0.000805567	20.7496	0.0125075	0.347059	0	2.42609
AP002387.1	0.0229866	-6.80921	0.253211	0.0943587	7.61716	0.698582	0.000147434	51.8668	0.00415306	0.682353	0	6.26522
AP003062.1	0.00155569	-37.9002	0.0667131	0.83483	-1.21162	1	0.00202897	31.2806	0.0227544	4.33529	0	3.91304
AP003774.1	0.00881232	-11.3754	0.159858	0.731089	1.62049	1	0.00239641	18.4338	0.0252479	1.33529	0	2.16522
AP005530.1	0.238914	-3.13188	0.718283	0.148213	9.9454	0.757809	0.00635785	31.1478	0.0461288	0.294118	0	4.31304
APBB2	0.243241	-1.60852	0.722777	0.105704	2.04513	0.71717	0.00254811	3.28962	0.0262778	50.6647	29.7458	118.726
APLF	0.0462334	1.71164	0.352195	0.0173846	-1.86279	0.564151	3.13586e-06	-3.18843	0.000332402	249.259	346.058	146.278
APLP1	0.171872	-2.85329	0.624893	0.0285606	15.3026	0.590766	0.000226225	43.6628	0.00548602	0.211765	0	6.03478
APOF	0.0966828	-3.87338	0.489154	0.177589	5.34835	0.788128	0.0022488	20.7162	0.0242248	0.341176	0	2.7
APOL5	0.00174711	-24.618	0.0705279	0.51091	2.27981	0.957175	0.000233413	56.1245	0.00561972	2.86471	0	7.63478
APOM	0.126328	-4.32051	0.545568	0.162852	5.53062	0.771137	0.00294319	23.8951	0.0287623	1.51176	0.1875	11.0609
APOOL	0.290273	1.77095	0.773894	0.0455374	-2.78278	0.626466	0.00137616	-4.92816	0.0178641	33.0529	51.225	12.3565
APP	0.00934643	1.80126	0.164961	0.0470591	-1.54621	0.628195	7.97501e-07	-2.78512	0.000142106	331.588	496.246	241.165
AQP12B	0.00054565	-29.4296	0.0383863	0.525237	2.08524	0.960393	6.41158e-05	61.3676	0.00242421	3.55294	0	8.21739
AQP5	0.017214	-8.41157	0.220367	0.161045	4.66991	0.76831	0.000214132	39.2813	0.00532257	1.67059	0.0458333	8.83478
AQP6	0.00601422	-10.3891	0.132337	0.618668	1.58919	0.991445	0.00103849	16.5103	0.0147895	29.0706	2.24167	52.7696
AQP7P3	1.89371e-06	-82.2154	0.00183296	0.872921	-1.10525	1	2.01501e-06	74.386	0.000263586	15.5529	0.0541667	16.5348
AQP8	0.0521132	-6.01125	0.372663	0.433946	2.92812	0.935687	0.00616033	17.6016	0.0453577	0.552941	0	2.25217
ARC	0.0191816	-5.78262	0.231069	0.105422	3.83051	0.716654	7.74537e-05	22.1504	0.00266648	9.12353	1.39167	39.4826
ARGFX	1	1	1	0.0256526	17.8418	0.58261	0.00530022	17.8418	0.041477	0	0	2.34348
ARHGAP10	0.0345711	1.95976	0.307654	0.0836024	-1.69562	0.683786	3.86687e-05	-3.323	0.00178108	201.135	322.062	123.113
ARHGAP18	0.0491612	1.74935	0.362559	0.0501128	-1.7125	0.637641	2.61575e-05	-2.99577	0.00136614	283.671	400.142	177.996
ARHGAP21	0.131416	1.46111	0.552474	0.0458837	-1.63011	0.626466	0.000163777	-2.38177	0.00444999	318.953	386.154	219.326
ARHGAP23	0.26382	-1.63723	0.747231	0.162891	1.95074	0.771137	0.00655401	3.19381	0.0470308	32.8176	19.5458	73.3348
ARHGAP23P1	0.000286749	-29.1853	0.0263856	0.242519	3.22462	0.841868	5.81034e-06	94.1116	0.00052518	4.70588	0.0416667	17.8391
ARHGAP4	0.0320255	1.61764	0.296969	0.00100516	-2.06235	0.430805	7.70693e-09	-3.33614	6.08507e-06	154.918	231.113	83.7348
ARHGAP40	0.0132725	-9.74069	0.192803	0.271422	3.21333	0.856973	0.000405372	31.3	0.00798401	2.9	0.133333	10.2739
ARHGDIG	0.000652961	-15.7059	0.0410733	0.548409	1.64713	0.971303	5.01152e-05	25.8696	0.00209882	5.71176	0.2625	10.3043
ARHGEF1	0.179669	1.28051	0.637485	0.0104667	-1.58965	0.551903	2.60024e-05	-2.03556	0.00136575	453.747	512.608	325.957
ARHGEF12	0.0218028	1.53599	0.247932	0.0737015	-1.38718	0.667532	9.90067e-06	-2.1307	0.000714955	933.571	1182.98	753.165
ARHGEF4	0.102445	-2.97888	0.502098	0.219949	2.49794	0.826181	0.00285317	7.44107	0.0281879	21.1824	6.49583	58.6174
ARHGEF7-AS2	1	1	1	0.00109125	56.9889	0.430805	6.62889e-05	56.9889	0.00244776	0	0	7.76957
ARL6IP5	0.0777314	1.51031	0.446499	0.0307368	-1.63539	0.600371	2.45253e-05	-2.46995	0.00131152	254.153	315.904	170.013
ARMC10	0.197388	1.83814	0.665048	0.115045	-2.02012	0.722796	0.0023186	-3.71326	0.0247191	26.6588	46.8667	13.7304
ARMC5	0.0422995	-3.06437	0.338143	0.31092	1.83364	0.882725	0.0014707	5.61896	0.0186173	53.6235	14.85	108.657
ARMC8	0.193725	1.4272	0.659109	0.0152941	-1.90872	0.563994	6.84392e-05	-2.72411	0.00248847	156.635	181.863	86.1652
ARMS2	0.00942355	-16.1497	0.16583	0.751855	1.62238	1	0.0036283	26.201	0.0327181	1.76471	0	3.59565
ARNT2	0.0131226	-8.4362	0.192271	0.335584	2.5223	0.888261	0.000638007	21.2786	0.0107247	6.05294	0.508333	17.8217
ARSJ	0.100024	-4.09808	0.496178	0.232314	3.23461	0.833159	0.00376012	13.2557	0.033424	6.02941	1.47083	23.1
ART1	0.0503187	-6.48852	0.366162	0.254247	3.71426	0.846843	0.00213005	24.1001	0.0234157	3.04118	0.270833	13.0261
ART5	0.00015909	-53.4356	0.0189812	0.472475	-2.05051	0.944121	0.000796584	26.0596	0.0124261	6.5	0	3.49565
ASAH1	0.0236291	1.72701	0.256473	0.104741	-1.46082	0.715505	2.70579e-05	-2.52284	0.00139826	311.194	436.383	227.061
ASAP2	0.175255	1.45841	0.629647	0.0077727	-2.05555	0.537498	1.88612e-05	-2.99783	0.00111772	214.241	250.021	109.943
ASB1	0.460205	-1.43523	0.909996	0.0839777	2.59418	0.683786	0.00673508	3.72325	0.0478822	27.4	16.625	79.1652
ASB2	0.0333595	-5.01931	0.30275	0.355796	2.16721	0.895496	0.00181196	10.8779	0.0212225	8.68824	1.22917	19.5696
ASCL2	0.389758	-1.55237	0.862495	0.0945657	2.61451	0.698958	0.00576454	4.0587	0.0436549	12.0941	6.85417	36.387
ASCL4	0.154106	-3.27293	0.593882	0.108524	4.70539	0.720446	0.00153966	15.4004	0.0191264	2.11765	0.3625	11.7783
ASIC1	0.0631976	-5.46873	0.403746	0.339098	2.788	0.890931	0.00433367	15.2468	0.0366995	4.25294	0.6375	14.7783
ASIC2	0.00559393	-8.21598	0.127803	0.339612	2.18782	0.890931	0.000196283	17.9751	0.00499451	23.6353	2.48333	55.9043
ASIC4	0.0641162	-4.9231	0.407578	0.316997	2.66321	0.882725	0.00369825	13.1113	0.0331286	8.18235	1.50417	23.8174
ASMTL-AS1	0.593348	1.57625	0.994781	0.0358079	-5.39921	0.605712	0.00681695	-8.51051	0.0482725	3.15294	4.40417	0.604348
ASPG	0.00217262	-19.6141	0.0786822	0.522264	1.97839	0.960304	0.000248004	38.8042	0.00585032	3.7	0.0791667	7.65652
ASPH	0.11649	1.52245	0.526994	0.00954468	-1.96547	0.551903	9.12761e-06	-2.99233	0.0006861	174.876	224.333	99.2
ASPSCR1	0.0121652	-2.50809	0.186081	0.725584	1.15076	1	0.00238188	2.8862	0.025164	80.2941	27.8375	106.891
ATG9B	0.0186807	-7.74944	0.229301	0.397124	2.28847	0.917627	0.00135486	17.7343	0.0176646	9.16471	1.0375	24.7478
ATP1A4	6.45468e-05	-26.661	0.0120331	0.0392115	6.00387	0.612225	2.00339e-08	160.069	1.379e-05	5.22353	0.0833333	36.4957
ATP2A2	0.118848	1.48105	0.531304	0.192049	-1.3756	0.800244	0.00188764	-2.03733	0.0217111	91.5176	116.175	76.113
ATP2A3	0.529258	1.18745	0.956312	0.0357582	-1.74234	0.605356	0.0033165	-2.06894	0.03092	206.918	205.312	127.543
ATP2B2	0.141159	-3.64566	0.569402	0.170852	4.1077	0.779733	0.00366316	14.9753	0.032938	7.9	1.8	37.013
ATP2C2	0.00686915	-9.12783	0.141521	0.854049	1.20783	1	0.00288911	11.0249	0.0284096	18.4706	1.60417	24.9783
ATP4A	0.00167728	-21.4366	0.0690688	0.439315	2.46244	0.937179	0.000156134	52.7864	0.00430691	2.48235	0	6.83478
ATP6AP1L	0.116321	-2.6011	0.526994	0.279304	2.07946	0.865409	0.00478401	5.40887	0.0389526	6.45882	2.1375	17.1391
ATP6V0E1	0.122597	1.4192	0.539075	0.0655431	-1.50406	0.660347	0.000255047	-2.13457	0.0059704	121.394	138.75	89.8043
ATP6V0E2-AS1	0.00344974	-16.6457	0.100991	0.640218	1.66115	1	0.000675877	27.6511	0.0110972	5.32941	0.1875	10.4174
ATP6V1E1	0.161591	1.33543	0.606432	0.00082782	-1.96819	0.430805	3.96519e-07	-2.62839	8.8977e-05	215.388	244.871	117.978
ATP6V1G2	0.00974007	-10.5751	0.16893	0.396959	2.75389	0.917586	0.000778291	29.1226	0.0122183	1.29412	0	3.82174
ATP8A1	0.309447	1.42436	0.787106	0.00485081	-2.58148	0.504729	5.22412e-05	-3.67695	0.00214269	211.535	242.104	84.8087
ATR	0.575301	1.17173	0.983681	0.00641161	-2.11462	0.524755	0.000435666	-2.47777	0.00836584	73.6059	76.45	38.9043
ATRNL1	0.00336455	-9.23166	0.100673	0.18322	2.96359	0.793397	2.7373e-05	27.3588	0.00140502	7.74706	0.525	24.0261
ATXN2	0.150478	1.37678	0.586298	0.0568132	-1.5133	0.651658	0.000308486	-2.08348	0.00673824	307.365	333.946	221.878
AVP	0.0272794	-8.32847	0.276346	0.350036	3.78139	0.894015	0.00163753	31.4932	0.0199137	0.994118	0	4.15217
AWAT2	0.00391001	-20.8734	0.107378	0.962517	1.12734	1	0.00254039	23.5313	0.0262296	3.84706	0.0541667	4.99565
AZU1	0.0399422	-4.29008	0.329112	0.432101	1.84437	0.935687	0.00337148	7.91249	0.0312102	12.7059	2.50417	26.0478
B2M	0.0902013	1.62088	0.476573	0.00108084	-2.47352	0.430805	1.7815e-07	-4.00928	5.76198e-05	18668.5	24517.1	7968.34
B3GAT2	0.00832424	-8.61335	0.155507	0.977689	1.05807	1	0.00557495	9.11352	0.0427569	24.0235	2.34167	28.4261
B3GNT7	0.000539326	-14.256	0.0383756	0.121228	3.51508	0.731814	1.45592e-06	50.111	0.000214058	10.1412	0.5125	41.3739
B4GALT7	0.0168947	-3.91134	0.218746	0.867732	1.12363	1	0.00710206	4.3949	0.0497432	34.6471	7.24583	43.7261
B9D1	0.00396855	-12.028	0.10805	0.518236	2.0058	0.958755	0.000447096	24.1257	0.0084702	1.98824	0.0458333	4.55652
BACE2	0.0217043	-2.68847	0.247516	0.768443	1.14924	1	0.00608217	3.08971	0.0449796	31.8941	10.3958	41.6826
BAI1	0.145049	-2.53465	0.576839	0.20838	2.44256	0.816421	0.00415544	6.19102	0.0357083	14.2824	5.3125	40.2304
BAIAP2	0.00504099	-5.73804	0.120611	0.774231	1.2245	1	0.00134087	7.0262	0.0175246	48.1176	7.75	67.5
BARD1	0.0511	1.77785	0.368719	0.284209	-1.35496	0.868836	0.00104093	-2.40892	0.0148045	112.906	171.204	98.1652
BARHL1	0.0264471	-6.22483	0.272738	0.220817	3.07519	0.826781	0.000586269	19.1425	0.0101604	13.8588	1.94167	49.0391
BARHL2	0.000725481	-16.8799	0.0438638	0.369282	2.24248	0.901949	2.83373e-05	37.8528	0.00143261	3.55882	0.0958333	8.38261
BARX1	0.000669522	-16.9411	0.0417014	0.471401	1.89245	0.944121	4.70009e-05	32.0601	0.00203817	7.01765	0.291667	15.5304
BARX2	0.0728039	-5.77131	0.433527	0.307446	3.28955	0.882725	0.00484091	18.985	0.03919	4.24706	0.55	17.6174
BBS5	0.00204245	-23.5334	0.0763274	0.977096	1.10437	1	0.00134368	25.9895	0.0175529	5.30588	0.104167	6.43478
BCAR1	0.0596562	-2.34962	0.393675	0.0136163	3.44543	0.556486	4.37747e-06	8.09544	0.000421886	27.1647	10.1792	104.435
BCAT2	0.0153373	-3.27947	0.208528	0.226648	1.88264	0.829385	0.000155809	6.17404	0.00430319	60.9647	16.8125	129.996
BCL2L10	0.0489298	-5.77009	0.36229	0.408035	2.4349	0.922292	0.00459003	14.0496	0.0379487	2.05294	0.220833	5.88261
BCL2L12	0.00805215	-9.15239	0.153305	0.898238	1.15582	1	0.00398532	10.5785	0.0347197	8.90588	0.758333	12.6913
BCL9	0.0378123	-2.6936	0.32204	0.600728	1.31217	0.985467	0.0059467	3.53445	0.0444741	41.3706	13	61.7478
BCRP2	0.00108768	-19.9485	0.0551961	0.769854	1.44862	1	0.000316333	28.8977	0.00683733	2.36471	0	3.74783
BEGAIN	0.117688	-2.38615	0.529386	0.194474	2.1944	0.803074	0.00247882	5.23618	0.0258022	24.4588	8.88333	60.0261
BEND2	0.0942138	1.88395	0.485073	0.100436	-1.80963	0.711711	0.00040091	-3.40924	0.00793104	208.982	321.792	120.839
BEST4	0.0157797	-11.6315	0.211519	0.72306	1.52236	1	0.00495259	17.7072	0.0398508	6.07647	0.354167	10.0957
BET1	0.616082	1.32947	1	0.0263064	-3.22851	0.584886	0.00418937	-4.29222	0.0359376	53.3824	57.3542	18.087
BIN2	0.0176623	1.51466	0.223327	0.0912809	-1.33545	0.696254	1.06021e-05	-2.02274	0.000747019	1028.49	1314.07	840.574
BIRC8	0.466111	-1.87965	0.913339	0.0313723	28.9367	0.600371	0.00117313	54.3909	0.0160585	0.141176	0	6.91739
BMP1	0.00105692	-8.83691	0.0546724	0.448435	1.69915	0.938548	4.7629e-05	15.0153	0.00204982	19.4176	1.67917	38.4826
BMP6	0.347065	1.60647	0.821747	0.0813688	-2.29382	0.680482	0.00449216	-3.68494	0.037414	78.4059	101.383	38.6261
BMP7	0.00604823	-12.9991	0.132506	0.101413	5.40019	0.711711	2.79806e-05	70.1976	0.00142209	3.31765	0.120833	20.4565
BMS1P4	0.0418225	15.9359	0.336649	0.85	-1.45243	1	0.00396309	-23.1458	0.0345981	0.0529412	2.12917	0
BMX	0.000438408	-44.8983	0.0346504	0.489522	-1.92589	0.948676	0.00193987	23.313	0.0221035	15.4588	0.133333	8.36522
BOD1L2	0.829268	-1.70827	1	0.0971955	10.1909	0.705604	0.00557594	17.4089	0.0427569	0.0882353	0	2.31739
BOLL	0.00739169	-11.8557	0.147635	0.361302	2.99525	0.899639	0.000442635	35.5109	0.00844522	1.41176	0	4.82174
BPIFA3	0.00047643	-26.2294	0.0360585	0.578011	1.72254	0.977	6.35052e-05	45.1814	0.00241291	17.5941	0.529167	35.4304
BPIFA4P	0.00595624	-18.9425	0.13171	0.675261	1.83427	1	0.0016899	34.7457	0.0202254	2.27059	0	4.88696
BPIFB9P	0.0068814	-13.4801	0.141665	0.760278	1.55047	1	0.00238485	20.9004	0.0251854	1.34118	0	2.6087
BRDT	0.0219443	-9.19804	0.248219	0.708151	1.67399	1	0.00713188	15.3975	0.0498822	0.888235	0	1.95217
BROX	0.0391383	1.51035	0.325788	0.0634867	-1.44052	0.656742	2.27546e-05	-2.17569	0.00126469	182.782	233.496	140.391
BRWD1	0.573954	1.12018	0.983057	0.000548522	-1.97827	0.398352	1.6359e-05	-2.21601	0.00100286	359.482	330.967	198.709
BSN	0.205213	-2.02262	0.677273	0.183299	2.26291	0.793397	0.005507	4.57701	0.0423962	50.5294	21.9583	124.852
BSND	0.00334515	-9.50042	0.100336	0.455901	1.84792	0.940979	0.000219598	17.556	0.00539591	19.7941	1.89167	41.0348
BTC	0.00108305	-48.0608	0.0550653	0.393552	-2.65221	0.914196	0.00626082	18.1211	0.0457089	5.07059	0	2.24348
BTN1A1	0.0594215	-4.95792	0.393093	0.282071	2.77371	0.868056	0.00266495	13.7518	0.0269636	7.28235	1.375	24.613
BTN2A3P	0.258391	-2.21627	0.741004	0.0855004	3.94559	0.683917	0.00161444	8.7445	0.0197595	1.35294	0.433333	6.2087
BX088651.2	4.73738e-05	-49.5073	0.00993553	0.934224	1.13686	1	2.62174e-05	56.2827	0.00136661	6.00588	0	7.51739
C10orf12	0.0125132	1.83013	0.189249	0.426112	-1.20077	0.93302	0.000316331	-2.19756	0.00683733	82.4941	135.021	76.8435
C10orf126	0.00973062	-11.049	0.16893	0.848338	1.4208	1	0.00394583	15.6985	0.0345147	1.27647	0	2.08696
C10orf53	1.97718e-05	-62.8563	0.00639486	0.854868	1.23537	1	7.70505e-06	77.6505	0.000626794	9.77059	0.0416667	13.9391
C10ORF68	0.085429	1.67232	0.466789	0.166511	-1.48913	0.774865	0.000805152	-2.49029	0.0125075	151.941	211.583	116.43
C10orf71	0.0308666	-5.34204	0.29228	0.289652	2.48616	0.874718	0.00111523	13.2811	0.0155363	11.5824	1.775	32.9
C10orf90	0.00271481	-13.1306	0.0891985	0.105986	5.59664	0.71726	1.03819e-05	73.4871	0.000737304	1.51765	0	9.92174
C10orf99	0.00970418	-11.7564	0.168744	0.373829	2.97607	0.903769	0.000758579	34.988	0.0120142	1.16471	0	4.91739
C11orf44	0.125138	-3.63408	0.543453	0.0635981	9.45665	0.656742	0.00054376	34.3662	0.00962878	0.288235	0	4.31304
C11orf72	0.00480574	-13.0252	0.118305	0.502733	1.98325	0.953802	0.000512721	25.8322	0.00926876	6.24706	0.3	13.8435
C11orf82	0.0251996	-8.33438	0.266332	0.307704	3.63248	0.882725	0.00147233	30.2745	0.0186173	0.723529	0	3.66522
C11orf86	1	1	1	0.00396702	45.8705	0.488507	0.000392553	45.8705	0.00782094	0	0	5.96957
C12orf68	2.46469e-06	-31.1605	0.00213434	0.157069	2.85229	0.767853	5.76371e-09	88.879	5.00766e-06	7.05882	0.0791667	23.3217
C12orf75	0.130175	1.47277	0.550581	0.104596	-1.49727	0.715352	0.000709953	-2.20514	0.0114742	304.924	358.046	212.726
C12orf76	0.170769	1.94744	0.622917	0.233557	-1.73153	0.834866	0.00608942	-3.37204	0.0450084	28.4588	45.0458	18.2478
C12orf80	0.0132723	-8.06244	0.192803	0.202594	4.29023	0.810093	0.000226536	34.5898	0.00548859	0.829412	0	4.35652
C15orf52	0.0176782	-2.88568	0.223327	0.574481	1.30917	0.97671	0.00196278	3.77784	0.0223172	52.5118	15.0375	78.1174
C15orf53	0.293769	-2.78467	0.776099	0.0370765	18.7978	0.608611	0.000827887	52.3456	0.0127508	0.182353	0	6.4087
C15orf59	0.000799763	-27.0462	0.0470825	0.838375	1.27335	1	0.000324112	34.4392	0.00693267	15.1647	0.420833	22.113
C16orf11	0.00128867	-15.8672	0.0605343	0.322766	2.49774	0.882725	4.04299e-05	39.6322	0.00182665	5.14118	0.175	13.8565
C16orf59	0.00243744	-18.7918	0.084059	0.866682	-1.12564	1	0.00278496	16.6944	0.0277513	12.5353	0.254167	12.2043
C16orf92	1	1	1	0.0196717	16.1928	0.573897	0.00373932	16.1928	0.0333765	0	0	1.89565
C16orf96	0.0241673	-6.83443	0.25982	0.388467	2.3071	0.911044	0.00169826	15.7677	0.0202543	6.64706	0.6625	17.6
C17orf102	1.20889e-06	-76.0664	0.00152847	0.683024	-1.36003	1	2.97918e-06	55.9299	0.000326383	9.48824	0	7.10435
C17orf103	0.00344886	-2.58028	0.100991	0.906794	-1.03745	1	0.00292449	2.48714	0.0286526	64.9235	20.4083	66.3087
C17orf77	0.00950413	-15.1622	0.166648	0.293979	4.36245	0.879223	0.000481586	66.1443	0.00888566	1.84706	0	9.29565
C17orf82	0.012585	-10.4353	0.189907	0.767748	1.39295	1	0.00433811	14.5359	0.0367139	11.7941	1.0125	19.1261
C17orf99	0.000783452	-24.3948	0.0463255	0.947363	-1.02582	1	0.000673859	23.7809	0.0110921	12.9	0.3	14.0609
C18orf63	1	1	1	0.00948026	38.2326	0.551903	0.00130411	38.2326	0.0172372	0	0	5.23913
C18orf8	0.155953	1.49769	0.596569	0.132767	-1.51866	0.740466	0.0016134	-2.27448	0.0197591	82.4	106.513	59.2391
C19orf45	0.0259744	-5.55991	0.27037	0.565997	1.6363	0.975267	0.00405071	9.09769	0.0350779	15.5765	2.52083	28.3043
C19orf57	0.00848037	-9.73998	0.157479	0.524602	1.8193	0.960371	0.000996079	17.7199	0.0143762	10.1882	0.766667	20.2
C19orf67	0.00296128	-12.7324	0.0943009	0.628232	1.78846	0.996982	0.000530556	22.7713	0.00949128	1.59412	0.0166667	3.32609
C1orf127	0.00272297	-11.9543	0.0892528	0.0265138	8.11814	0.585745	8.60191e-07	97.0468	0.000148025	3.32353	0.1625	32.5957
C1orf158	0.150043	-3.76369	0.585452	0.0626085	7.74515	0.655254	0.000717343	29.1504	0.0115589	2.12353	0.4625	20.5087
C1orf167	0.01331	-7.57155	0.193034	0.483635	1.88204	0.945278	0.00132092	14.2499	0.0173366	12.7824	1.17917	27.0957
C1orf192	0.00182266	-31.7561	0.0719761	1	1.03975	1	0.00144782	33.0184	0.0184552	9.36471	0.133333	10.9609
C1orf198	0.184957	1.55876	0.6461	0.15863	-1.5747	0.76831	0.00321196	-2.45459	0.0302438	171.318	211.017	115.865
C1orf210	0.0057731	-18.7904	0.129495	0.878701	-1.1409	1	0.00680036	16.4698	0.0481932	1.76471	0	1.95652
C1orf226	8.60767e-05	-32.4224	0.0136729	0.375984	2.33903	0.905391	3.80139e-06	75.8371	0.000382744	3.88235	0	10.3217
C1orf53	0.00167283	-29.3862	0.0690688	0.596167	2.05206	0.983902	0.000335593	60.3021	0.00706034	3.34706	0	8.05217
C1orf61	0.321846	-1.96495	0.799478	0.0947792	3.76636	0.699958	0.00421902	7.40073	0.0360377	8.35294	3.65833	35.1696
C1orf63	0.654993	1.13934	1	0.00454283	-2.21585	0.501262	0.000444604	-2.5246	0.00845342	121.394	121.237	61.4217
C1orf94	0.0315245	-7.10886	0.294817	0.114547	7.55936	0.722796	0.00022121	53.7385	0.00541824	0.852941	0	7.10435
C1orf95	0.0329342	-3.18842	0.30107	0.394633	1.65017	0.915005	0.00177279	5.26142	0.020919	19.0412	4.84167	35.7348
C1QL4	0.00441198	-10.6769	0.11375	0.622811	1.57109	0.994258	0.000721301	16.7743	0.0116139	13.6294	1.1125	23.5913
C1QTNF8	0.000401835	-21.2929	0.0323285	0.632767	-1.45446	0.997932	0.00113025	14.6398	0.0156884	7.31176	0.220833	5.63478
C20orf166-AS1	0.117983	-3.96839	0.529817	0.0363553	8.0339	0.607101	0.000170617	31.8816	0.0045529	0.558824	0.0791667	6.5913
C22orf24	0.0187053	-8.66948	0.229498	0.561414	2.1634	0.973962	0.00297747	18.7555	0.0289079	0.929412	0	2.54348
C2CD4C	0.00136337	-22.8802	0.0620332	0.947768	1.12606	1	0.000809934	25.7644	0.0125463	5.23529	0.116667	7.01739
C2orf50	0.000253186	-34.2473	0.0250694	0.416901	2.30705	0.928157	1.60327e-05	79.0103	0.00100119	4.92353	0.025	13.8087
C2orf54	2.83249e-06	-51.5608	0.00230419	0.433575	1.95217	0.935687	1.16439e-07	100.656	4.53014e-05	6.03529	0	13.913
C2orf70	0.0995454	-4.97471	0.495116	0.239586	3.87635	0.839391	0.00415445	19.2837	0.0357083	2.90588	0.454167	13.4217
C2orf71	0.00238137	-16.8488	0.0830233	0.457852	2.07351	0.941915	0.00020115	34.9362	0.00506755	14.1824	0.654167	34.8783
C2orf78	0.00323192	-23.1322	0.0987039	0.648779	1.80272	1	0.000779289	41.7009	0.0122268	5.55294	0.0791667	11.2957
C2orf88	0.0829125	2.01839	0.460159	0.0380303	-2.22993	0.609871	5.94137e-05	-4.50086	0.00230486	98.1765	155.188	48.9043
C2orf91	0.000917535	-27.3911	0.0506596	0.55807	1.89561	0.973674	0.000127948	51.9227	0.00376924	7.19412	0.0708333	14.3087
C3orf27	0.0224311	-11.5769	0.250275	0.588005	1.94725	0.979764	0.00473775	22.5431	0.0387586	4.72353	0.291667	11.3174
C3orf36	0.105091	-4.76528	0.506954	0.290415	3.3771	0.875411	0.00654335	16.0928	0.0469954	5.81765	1.05417	22.387
C3orf67	0.00984794	-8.4375	0.170121	0.754904	1.34552	1	0.00299969	11.3528	0.0290233	24.4529	2.5625	36.9652
C4orf21	0.594091	1.33139	0.995293	0.00410016	-4.35535	0.497861	0.000396592	-5.79869	0.00788631	35.9412	41.5083	9.53478
C4orf3	0.341885	1.23191	0.817121	0.0222344	-1.63492	0.580362	0.000484541	-2.01408	0.00893373	173.547	186.804	118.526
C4orf40	0.103409	-4.09093	0.504216	0.108972	7.90217	0.720446	0.00114636	32.3272	0.0158221	0.382353	0	4.68696
C4orf50	0.0174061	-8.46619	0.221769	0.739253	1.42654	1	0.0053724	12.0773	0.0418156	6.23529	0.604167	10.3696
C5orf55	0.0161382	-13.3918	0.213835	0.625505	1.94895	0.995394	0.00407862	26.0999	0.0352481	2.77647	0.0958333	6.9913
C5orf60	0.0108009	-7.42084	0.176048	0.18712	3.07592	0.796094	0.000126077	22.8259	0.00373982	9.89412	1.075	34.6435
C6orf123	0.00300265	-20.1678	0.0948306	0.513955	2.332	0.957712	0.000388856	47.0312	0.00777857	2.44706	0	5.95652
C6orf132	0.00205725	-5.32635	0.0765978	0.405462	1.61124	0.920899	5.91333e-05	8.58205	0.0022973	32.6882	5.27917	59.687
C6orf15	0.00390227	-13.59	0.107378	0.114617	6.19907	0.722796	2.27283e-05	84.2455	0.00126469	1.56471	0	11.4957
C6orf195	0.0110216	-12.4043	0.177066	0.845629	1.30751	1	0.00525749	16.2188	0.0412697	2.43529	0.1125	3.93913
C6orf25	0.193425	1.48642	0.658772	0.0224606	-1.96084	0.580448	0.000133106	-2.91464	0.00385461	412.5	497.15	217.009
C7orf43	0.896596	1.09114	1	0.0122476	-3.94277	0.552779	0.00526945	-4.30213	0.0413137	13.9176	13.8458	4.06087
C7orf55-LUC7L2	0.0213882	1.76256	0.24537	0.321478	-1.26544	0.882725	0.000336099	-2.23042	0.00706545	135.018	202.583	121.348
C7orf57	0.139178	-3.6576	0.566178	0.164901	5.70169	0.772727	0.00308544	20.8545	0.0294524	0.3	0	2.64348
C7orf63	0.004374	-17.4306	0.113121	0.304022	3.70577	0.882725	0.00021776	64.5936	0.00537789	2.08235	0	8.73043
C7orf73	0.259909	1.31058	0.742879	0.0295334	-1.66374	0.597756	0.000377827	-2.18046	0.00766648	229.865	247.537	152.996
C8orf46	0.829268	-1.50294	1	0.0378029	18.8152	0.609494	0.0029734	28.2781	0.0289009	0.0647059	0	3.71304
C8orf47	1.82782e-08	-92.2178	0.000103439	0.162069	2.87774	0.769861	4.39146e-11	265.379	7.07234e-08	10.5941	0	36.3174
C8orf86	1	1	1	0.00438626	54.7038	0.497861	0.000445232	54.7038	0.00845342	0	0	7.16522
C9orf116	1.79868e-06	-122.138	0.00183296	0.0717147	-5.07151	0.665517	0.000260516	24.0832	0.00605502	14.6059	0	3.17391
C9orf129	0.0433221	-5.91241	0.341624	0.235851	3.20063	0.837938	0.00123799	18.9234	0.0166419	1.56471	0.191667	6.60435
C9orf131	0.00318378	-11.8706	0.098127	0.473216	1.88513	0.944121	0.000242261	22.3775	0.00574513	8.41176	0.504167	17.6609
C9orf147	0.00154415	-38.0899	0.0664305	0.671704	-1.601	1	0.0034061	23.7912	0.0314215	5.13529	0	3.25217
C9orf169	0.78082	-1.32147	1	0.00814421	24.787	0.537498	0.000371364	32.7554	0.00758118	0.141176	0.0458333	5.96087
C9orf170	0.00166461	-36.6858	0.0690392	0.987799	1.09195	1	0.00126392	40.0592	0.0168721	3.98235	0	5.31304
C9orf171	0.0150596	-10.5976	0.206157	0.677105	1.59137	1	0.00382332	16.8646	0.0337733	7.54118	0.6125	12.8826
C9orf41	0.0636583	1.67124	0.40571	0.0330753	-1.76833	0.600371	1.94769e-05	-2.9553	0.00113418	83.8294	129.317	55.2565
C9orf62	8.00911e-05	-45.8441	0.0132719	0.931122	-1.03933	1	7.09733e-05	44.1094	0.00253699	8.5	0.0666667	9.05217
C9orf96	0.0278103	-9.81124	0.278405	0.507723	2.11886	0.956351	0.00381089	20.7887	0.0337301	5.51176	0.404167	12.6696
CA12	0.000219208	-34.7262	0.0231678	0.400206	2.36265	0.918409	1.28985e-05	82.046	0.000867823	7.20588	0.0791667	18.6217
CA13	0.279186	1.76152	0.76581	0.045644	-2.71216	0.626466	0.00126533	-4.77751	0.0168826	38.1294	53.9792	14.0304
CA14	0.0778867	-5.61074	0.446499	0.139679	5.8444	0.747505	0.00128568	32.7914	0.0171032	3.47647	0.45	22.7957
CA2	0.225376	1.45661	0.702207	0.00087709	-2.73101	0.430805	1.82077e-06	-3.97801	0.000244651	901.918	1051.8	359.261
CABP5	0.376482	1.71386	0.85123	0.030606	-3.45411	0.600371	0.00156856	-5.91985	0.0193957	37.2941	52.8083	11.6522
CACFD1	0.00610831	-6.16608	0.132991	0.43974	1.73451	0.937188	0.000337213	10.6951	0.00708331	16.3	2.475	34.013
CACNA1A	0.211081	-1.85561	0.684158	0.039142	3.06869	0.612225	0.000364118	5.69427	0.00747876	17.8706	9.00833	60.987
CACNA1E	0.258208	-2.19826	0.741004	0.104279	3.70873	0.714671	0.0033899	8.15275	0.0313367	11.3941	4.64167	46.8913
CACNG1	0.0401447	-6.72124	0.329817	0.183832	6.14331	0.793937	0.000869138	41.2906	0.0131152	0.7	0	5.79565
CACNG3	0.0129835	-5.27706	0.191928	0.661899	1.38536	1	0.00248102	7.31063	0.0258051	34.4176	5.57917	53.1217
CACNG5	0.216079	-3.31194	0.689977	0.0274009	13.5637	0.586889	0.000368108	44.9223	0.00752902	0.823529	0.1625	15.6174
CACNG6	0.0638483	-3.7969	0.40648	0.256913	2.47302	0.847293	0.00190717	9.38982	0.0218491	4.15294	1.03333	13.0087
CACNG8	0.0264582	-3.08608	0.272738	0.352546	1.6617	0.894687	0.00096804	5.12814	0.0141311	48.5	13.7167	90.1957
CALD1	0.0102731	1.60576	0.173775	0.1167	-1.32764	0.723656	7.22567e-06	-2.13188	0.000600536	328.771	453.996	272.909
CALHM2	0.00114172	-2.71433	0.0568806	0.739291	-1.10557	1	0.00193373	2.45515	0.0220538	102.229	35.6292	106.157
CALHM3	0.00936361	-15.004	0.165047	0.266524	4.73988	0.853412	0.000468678	71.1173	0.00874293	1.67059	0	10.1478
CALM3	0.0200868	1.6706	0.237651	0.0253191	-1.61618	0.58261	9.6464e-07	-2.69999	0.000160371	1428.01	1910.95	946.704
CALML3-AS1	0.00291453	-12.8288	0.093589	0.0520539	8.30461	0.643658	4.02903e-06	106.538	0.000399111	1.42353	0	14.3478
CALML5	0.00145195	-35.9329	0.0643786	0.550515	-1.9598	0.972714	0.00501352	18.3349	0.0401156	3.87647	0	2.37826
CALML6	0.00334131	-19.0046	0.100333	0.420526	2.35685	0.929904	0.000254375	44.7911	0.00596392	10.3882	0.4	28.7
CAMK1G	0.000214625	-33.0279	0.0228635	0.591127	1.74196	0.982077	3.19266e-05	57.5334	0.00156686	7.2	0.0958333	14.4304
CAMSAP3	0.0812488	-3.25277	0.45573	0.343511	2.0323	0.890931	0.00500568	6.61062	0.0400937	19.7412	5.48333	45.6348
CAMTA1	0.349295	1.29235	0.824335	0.0103974	-1.97665	0.551903	0.000181982	-2.55451	0.00475687	177.841	181.838	96.2913
CAND2	0.0440156	-4.2298	0.343124	0.361582	2.06992	0.899669	0.00256859	8.75536	0.0264025	14.2	3.04583	31.9261
CAPN10	0.0932879	-2.31119	0.482419	0.365113	1.63091	0.900892	0.0060781	3.76935	0.0449618	39.1471	14.4042	71.6217
CAPN13	0.0109484	-11.7689	0.176841	0.311876	3.75033	0.882725	0.00057036	44.1373	0.00996831	1.38235	0	5.98696
CAPN14	0.00136268	-17.2517	0.0620332	0.759484	1.40743	1	0.000418042	24.2806	0.00812624	2.04118	0	3.21304
CAPZA2	0.132717	1.34109	0.554281	0.0120616	-1.61769	0.552779	1.5583e-05	-2.16947	0.000985574	531.676	603.542	370.657
CARD14	0.0119686	-13.1858	0.185672	0.579913	1.84959	0.977874	0.00206459	24.3883	0.0229594	6.2	0.341667	13.0348
CASQ1	0.211918	-3.11438	0.68452	0.0605106	10.4351	0.651658	0.000763169	32.4988	0.0120629	0.358824	0.0208333	5.46957
CATSPERB	0.212756	2.42489	0.685401	0.0705611	-3.28604	0.663447	0.00165744	-7.96829	0.020015	15.1647	31.2333	4.93478
CAV3	0.0328534	-7.21228	0.300801	0.55941	2.26039	0.973759	0.00514505	16.3025	0.0408208	0.829412	0	1.96087
CBLC	0.0075608	-12.6465	0.148213	0.135407	4.99676	0.743435	7.22865e-05	63.1914	0.00254702	2.45294	0.0541667	13.8478
CBLN1	0.00206995	-17.97	0.0767865	0.248967	3.39224	0.845723	5.35676e-05	60.9586	0.00216896	4.48824	0.108333	18.1391
CBLN2	0.0445407	-5.81182	0.345677	0.429223	2.17719	0.934509	0.00435509	12.6534	0.0368042	8.62353	1.1	19.4261
CBLN3	0.00627455	-10.9896	0.135402	0.827426	1.26245	1	0.00241241	13.8739	0.0253653	6.12353	0.366667	8.21739
CCBE1	0.000237989	-38.6572	0.0241087	0.61859	1.78133	0.991445	4.28177e-05	68.8612	0.00189364	4.48235	0	9.55652
CCBL1	0.295429	-2.01666	0.777596	0.135405	3.05922	0.743435	0.00655317	6.1694	0.0470308	8.77059	3.65417	32.2435
CCDC108	0.0108435	-7.64282	0.176314	0.115582	3.95495	0.722796	5.2515e-05	30.227	0.0021479	10.6882	1.02083	48.5522
CCDC129	1.03065e-05	-53.6207	0.00446257	0.183118	3.48055	0.793397	8.53766e-08	186.629	3.58115e-05	6.50588	0	25.987
CCDC140	0.0581882	-6.10621	0.389542	0.338591	2.99025	0.890931	0.00275034	18.2591	0.0275085	2.48824	0.233333	7.76522
CCDC149	0.0665723	-2.17478	0.413555	0.457007	1.40358	0.94141	0.00596774	3.05247	0.0445382	41.9118	18.8667	66.7348
CCDC151	0.000251131	-27.2959	0.024969	0.497321	-1.91245	0.951021	0.00165816	14.2727	0.020015	3.36471	0	1.96957
CCDC157	2.51702e-05	-21.2708	0.00718639	0.697292	-1.27782	1	5.68906e-05	16.6461	0.00223934	31.0294	1.08333	26
CCDC17	0.0215752	-3.62796	0.246406	0.171317	2.30686	0.779827	0.000141559	8.36921	0.00403841	8.86471	2	22.9652
CCDC175	0.127095	2.12622	0.546377	0.0168083	-3.07468	0.564151	5.0862e-05	-6.53745	0.00210962	130.424	225.396	43.7043
CCDC18	0.0377076	1.62268	0.321641	0.127417	-1.4126	0.737604	9.66138e-05	-2.29219	0.00308762	163.906	208.738	130.248
CCDC27	0.0613636	-4.35238	0.398092	0.357149	2.24142	0.896378	0.00414134	9.75553	0.0356214	15.9235	3.57083	42.2435
CCDC36	0.298326	-2.45876	0.780334	0.0608066	9.17149	0.651658	0.00213898	22.5505	0.0234755	1.18824	0.2625	13.287
CCDC40	0.114701	-3.45115	0.524717	0.306999	2.48967	0.882725	0.00697512	8.59221	0.0490304	10.6059	2.90833	29.7
CCDC42	0.10793	-4.18784	0.511513	0.122455	5.00087	0.732668	0.00131801	20.9428	0.0173356	2.98235	0.504167	16.613
CCDC64B	7.44768e-05	-23.8722	0.0128989	0.124664	3.47493	0.732668	1.85681e-07	82.9541	5.93405e-05	9.26471	0.25	38.1522
CCDC7	0.413755	1.26565	0.880908	0.0395624	-1.77648	0.612901	0.00200646	-2.2484	0.0225937	157.835	163.429	98.4304
CCDC70	0.0536082	-6.46594	0.377825	0.33406	3.08882	0.88729	0.00307034	19.9721	0.0293844	1.05294	0.05	4.23913
CCDC74A	8.32337e-06	-66.9339	0.00386587	0.812583	-1.18811	1	1.13608e-05	56.3363	0.000782003	8.17647	0	7.55652
CCDC74B	0.167358	-2.96598	0.616853	0.192666	3.23283	0.801144	0.00495371	9.58849	0.0398508	5.94706	1.76667	22.8174
CCDC8	0.015934	-10.436	0.21237	0.405477	2.47343	0.920899	0.00132218	25.8126	0.0173366	8.62353	0.608333	23.1391
CCDC82	0.0674073	1.666	0.416666	0.143038	-1.48384	0.749535	0.000372191	-2.47208	0.00759231	100.5	149.171	79.3609
CCDC83	0.0042489	-14.2419	0.110955	0.862326	1.3231	1	0.00186379	18.8435	0.0215848	1.52941	0	2.44783
CCDC92	0.038559	1.83341	0.324589	0.114118	-1.56133	0.722796	8.63167e-05	-2.86257	0.00286631	352.524	506.821	236.948
CCER1	0.0510504	-3.65626	0.368547	0.231967	2.39341	0.83284	0.00117576	8.75095	0.016071	25.0529	6.3	71.4217
CCER2	0.193471	-2.83624	0.658772	0.0100535	11.8216	0.551903	5.56128e-05	33.5288	0.00221174	1.77059	0.541667	27.913
CCIN	0.000434003	-38.1575	0.0344699	0.605152	1.8805	0.985947	8.03585e-05	71.7553	0.00273235	4.48235	0	9.92609
CCK	0.0030771	-15.0379	0.096276	0.269595	3.50255	0.854883	9.17937e-05	52.6709	0.00297609	2.85294	0.0666667	11.4478
CCKAR	0.0279601	-7.82434	0.279133	0.327902	2.78815	0.882812	0.00158626	21.8154	0.0195444	3.85882	0.3875	12.8652
CCKBR	0.0090477	-11.8141	0.16214	0.111144	5.82781	0.721603	5.27418e-05	68.8503	0.00214852	2.12353	0.0541667	14.4348
CCL18	0.139843	-3.33794	0.567053	0.241167	4.64107	0.840832	0.00606809	15.4916	0.0449374	0.329412	0	1.94348
CCL5	0.127678	1.57601	0.547151	0.00715668	-2.1785	0.530721	8.10489e-06	-3.43334	0.000636186	3384.91	4414.61	1611.32
CCND2-AS1	0.0111511	-8.98386	0.17808	0.124201	5.92027	0.732668	0.000100479	53.1869	0.00316515	0.829412	0	7.13043
CCNL1	0.976699	-1.0039	1	0.00611549	-2.30443	0.522176	0.00363429	-2.29547	0.0327424	106.571	93.2208	49.2739
CCNO	0.0452816	-4.36978	0.347807	0.547034	1.64139	0.970853	0.00698663	7.17252	0.0490599	26.4294	5.2375	48.5609
CCNYL2	0.00312906	-14.9319	0.0975604	0.121852	5.9394	0.732278	2.33541e-05	88.6867	0.0012816	1.68235	0	11.4609
CD109	0.553281	1.44883	0.969378	0.0255286	-3.66699	0.58261	0.00318569	-5.31285	0.0300914	37.1882	44.5917	9.35652
CD164	0.0451802	1.78102	0.347525	0.211138	-1.41452	0.817676	0.000428924	-2.51929	0.00828901	174.265	253.908	131.735
CD1E	0.0619195	-6.26489	0.399959	0.199948	3.6024	0.808131	0.00143869	22.5687	0.0184046	1.41176	0.120833	5.77391
CD226	0.0417696	1.79346	0.336468	0.00720937	-2.10764	0.531459	5.80641e-07	-3.77997	0.000112139	774.041	1111.5	395.07
CD276	0.00817409	-5.72122	0.154515	0.333296	2.00081	0.886644	0.000236581	11.4471	0.0056655	17.5176	2.73333	38.4652
CD320	0.0844523	-3.69394	0.463744	0.147512	3.42726	0.757464	0.00108424	12.6601	0.015237	5.74118	1.22917	21.5913
CD36	0.0394311	1.53947	0.327036	0.10867	-1.38844	0.720446	7.24874e-05	-2.13745	0.00254702	311.429	396.825	257.143
CD3EAP	0.00239415	-14.2901	0.0831447	0.921584	1.1282	1	0.0012684	16.122	0.0169152	12.7059	0.679167	16.0304
CD46	0.0672518	1.66088	0.416177	0.268632	-1.34363	0.854436	0.0014273	-2.23161	0.0183118	79.1118	117.783	70.5435
CD9	0.0720135	1.87584	0.430941	0.0163047	-2.24229	0.564151	9.38011e-06	-4.20619	0.000694986	185.188	276.483	86.287
CD99	0.0793799	1.59913	0.450518	0.0159889	-1.8697	0.564151	8.87936e-06	-2.9899	0.000675259	482.318	610.029	273.643
CDC14B	0.0568707	1.92186	0.387739	0.523007	-1.23012	0.960304	0.00550581	-2.36412	0.0423962	182.194	269.804	163.083
CDC42BPG	0.0353955	-2.99161	0.310654	0.053554	3.00076	0.645075	2.73463e-05	8.97708	0.00140502	23.6118	7.18333	80.2261
CDCA3	0.00906058	-14.0211	0.162154	0.822333	1.33519	1	0.00382876	18.7208	0.0337991	5.85882	0.258333	9.99565
CDCP2	0.0103174	-9.76393	0.174087	0.107332	6.82858	0.719331	6.58942e-05	66.6737	0.00244327	0.958824	0	8.41739
CDH12	0.119012	-4.09266	0.531505	0.171289	7.46245	0.779827	0.00246468	30.5413	0.0256949	0.347059	0	3.84348
CDH15	0.01426	-11.5485	0.200199	0.341562	2.96579	0.890931	0.000845463	34.2505	0.0129214	3.6	0.166667	13.8739
CDH16	0.00668085	-17.6669	0.139367	0.497856	2.338	0.95123	0.00089514	41.3053	0.0133602	3.62353	0.0958333	9.24348
CDH5	0.0200806	-4.86592	0.237651	0.591652	1.48866	0.982077	0.00307894	7.24368	0.0294248	16.0882	1.7	25.8565
CDH7	0.0140048	-8.26454	0.198279	0.339801	2.50491	0.890931	0.000696817	20.7019	0.0113301	7.56471	0.595833	22.0043
CDHR1	0.087359	-3.66215	0.471264	0.154419	3.38977	0.767664	0.0012195	12.4138	0.0164786	6.65294	1.64583	26.5913
CDHR4	0.0205988	-7.79211	0.240947	0.559337	2.08724	0.973759	0.00300963	16.264	0.0290625	0.841176	0	2.14783
CDK2	0.184612	2.57064	0.645552	0.0441048	-3.73962	0.626084	0.000557501	-9.61324	0.00981385	7.37059	18.7542	1.98261
CDK20	0.00154888	-10.541	0.0665274	0.381861	1.98371	0.908155	5.74889e-05	20.9104	0.00225298	21.8176	1.69167	47.5043
CDKAL1	0.530797	1.21656	0.957611	0.00178087	-2.56953	0.462384	6.9382e-05	-3.126	0.00250311	80.7941	84.8458	34.187
CDKL2	1	1	1	0.0137848	30.9656	0.55815	0.00219972	30.9656	0.0239445	0	0	4.07826
CDKN2C	0.00337676	-5.30348	0.100673	0.960355	-1.01463	1	0.00248733	5.22702	0.0258607	29.1941	5.1625	31.713
CDRT15L2	0.00390732	-23.1234	0.107378	0.9044	-1.0783	1	0.00405357	21.4443	0.0350913	2.78824	0	1.98261
CDS1	0.0293278	-4.42779	0.285358	0.224412	2.45594	0.829385	0.000526022	10.8744	0.00945376	21.1353	4.3125	58.3783
CDX2	0.0155189	-6.60384	0.209983	0.242346	2.78505	0.841738	0.000335385	18.392	0.00706034	8.79412	1.09583	27.6
CDX4	0.000277458	-53.5194	0.0262499	0.862253	-1.14125	1	0.000324265	46.8955	0.00693267	6.67647	0	5.84783
CEACAM22P	0.0182948	-8.56351	0.227056	0.12122	6.75642	0.731814	0.000196737	57.8587	0.00499661	1.31765	0.0375	11.9957
CEBPE	0.000156463	-10.877	0.0189102	0.521548	-1.45601	0.960186	0.000801555	7.47042	0.0124813	31.4471	2.49583	24.7913
CECR1	0.976971	1.01498	1	0.00226416	-2.44644	0.481342	0.000940544	-2.4831	0.013873	62.6059	55.1125	28.7783
CECR3	0.00271799	-23.3614	0.0891985	0.698153	1.68825	1	0.000813048	39.4398	0.0125727	2.74118	0	5.2
CECR7	0.0616758	-3.95377	0.398733	0.402675	1.98602	0.919338	0.0051256	7.85228	0.0407332	27.1412	5.9875	59.813
CELF5	0.00245527	-20.0212	0.0845022	0.529311	2.03191	0.962535	0.000303143	40.6813	0.00664316	4.12941	0.0666667	9.52174
CELSR2	0.00549869	-7.88123	0.126597	0.649366	1.45273	1	0.000962707	11.4493	0.0140762	41.5	3.75417	66.887
CELSR3	0.0189508	-4.26106	0.230229	0.406047	1.74488	0.921117	0.00103608	7.43504	0.0147709	46.3235	9.4875	88.8609
CENPF	0.0321178	-1.70754	0.297221	0.319078	1.29761	0.882725	0.000730605	2.21572	0.0117191	236.306	116.45	350.622
CEP170B	0.00158664	-7.83286	0.0672912	0.331516	1.95727	0.884819	3.42554e-05	15.331	0.00163632	22.7706	2.75	52.8043
CEP70	0.203531	1.5364	0.675191	0.0118093	-2.27682	0.552779	6.00315e-05	-3.49812	0.00231883	159.671	211.925	77.6696
CEP95	0.639604	-1.18571	1	0.00124526	-3.48179	0.442581	0.00309818	-2.93644	0.0295142	72.2176	57.0792	22.8261
CER1	0.0231746	-8.1126	0.254447	0.602835	1.97879	0.985467	0.00478894	16.0532	0.0389691	0.811765	0	1.92174
CERCAM	0.0167712	-6.20555	0.217704	0.632695	1.50101	0.997932	0.00314792	9.31457	0.0298171	13.2706	1.84583	22.4391
CES1P1	0.024138	-8.74943	0.259618	0.514461	2.2267	0.957816	0.00374994	19.4824	0.0333825	1.31765	0.0416667	3.25652
CES5AP1	0.204816	-3.1005	0.676841	0.060594	14.3093	0.651658	0.00113637	44.366	0.015749	0.282353	0	5.4
CFB_1	0.829268	-1.50652	1	0.00233096	26.9317	0.481342	3.86415e-05	40.5733	0.00178108	0.0470588	0	4.98696
CFTR	0.00923252	-11.193	0.163535	0.341082	3.0317	0.890931	0.000430336	33.9339	0.00828901	1.84118	0.0458333	5.91739
CGB7	0.415126	-2.20989	0.88186	0.00619541	20.5322	0.522176	2.43485e-05	45.3741	0.00131108	0.147059	0	6.49565
CGRRF1	0.306458	1.83336	0.786192	0.102208	-2.48144	0.712857	0.00514727	-4.54938	0.0408208	25.4471	36.8625	10.7652
CH25H	0.00543876	-14.2693	0.125865	0.378695	2.6156	0.906539	0.000328528	37.3227	0.00699392	2.11176	0.0166667	6.18696
CHADL	0.0515043	-3.55159	0.370779	0.226925	2.37007	0.829385	0.0011133	8.41752	0.0155175	30.4647	7.37917	80.4217
CHAT	0.00149118	-20.9324	0.0654098	0.43055	2.22947	0.935502	0.000109262	46.6681	0.00336756	9.28235	0.325	24.3609
CHD1L	0.116587	1.531	0.527342	0.177381	-1.42384	0.787879	0.00157873	-2.17989	0.0194835	110.053	140.742	84.7913
CHD9	0.0120774	1.66498	0.185882	0.0153293	-1.61614	0.563994	1.15795e-07	-2.69084	4.53014e-05	648.582	891.083	441.178
CHDH	0.0317356	-8.40663	0.295642	0.497972	2.10606	0.95123	0.00453111	17.7049	0.037647	8.09412	0.679167	18.7
CHGA	0.0570598	-4.3853	0.387796	0.226476	2.84401	0.829385	0.00153801	12.4718	0.0191199	14.0824	2.7625	44.113
CHIT1	0.000150332	-47.0796	0.0185916	0.772538	1.38706	1	4.70726e-05	65.3024	0.00203817	14.2706	0.175	22.6522
CHKB-AS1	0.151187	-3.30761	0.588118	0.134067	6.52355	0.743027	0.00261426	21.5774	0.0266742	0.388235	0.0458333	4.14783
CHODL	0.0290746	-7.54547	0.28394	0.139539	7.18097	0.747505	0.000458034	54.1838	0.00860457	0.841176	0	7.11304
CHPF	0.000373052	-17.3021	0.0311012	0.620405	1.52424	0.992537	4.9236e-05	26.3725	0.00208148	20.3353	1.09583	36.3261
CHRM1	0.000215848	-40.6921	0.022903	0.781454	1.3811	1	6.71405e-05	56.1999	0.00246565	6.16471	0.025	9.21739
CHRM4	0.00220129	-15.9569	0.0791078	0.215726	3.56652	0.822076	3.57476e-05	56.9108	0.00168951	2.42941	0.0375	9.90435
CHRNA10	0.00132063	-19.4862	0.0609147	0.57741	1.76249	0.977	0.000185549	34.3441	0.00481262	7	0.258333	15.0478
CHRNA3	0.00652274	-13.3685	0.138585	0.784804	1.36016	1	0.00232322	18.1833	0.0247344	11.5	0.608333	16.3174
CHRNA4	0.0103504	-7.69302	0.174314	0.281911	2.53555	0.868056	0.000296322	19.506	0.00656876	33.3824	3.96667	98.1478
CHRNB2	0.279703	-2.1321	0.765991	0.125611	3.46198	0.734656	0.0051465	7.38131	0.0408208	11.2353	4.68333	44.713
CHRND	0.00494083	-10.9982	0.119385	0.140468	4.97246	0.747674	3.20964e-05	54.6878	0.0015713	1.14706	0	7.5
CHST10	0.0534673	-4.77324	0.377321	0.457011	1.97684	0.94141	0.00606757	9.43593	0.0449374	7.23529	1.31667	16.9304
CHST6	0.0122721	-9.86471	0.187185	0.402809	2.91116	0.919338	0.000796624	28.7177	0.0124261	1.2	0	3.9087
CICP26	0.0020709	-20.8946	0.0767865	0.721525	1.60631	1	0.000575155	33.5633	0.010039	2.45882	0	4.26087
CIDEA	0.0036891	-20.7381	0.104137	0.89683	1.28948	1	0.00199704	26.7413	0.0225143	2.48235	0	3.55652
CIITA	0.0834131	1.54216	0.46119	0.0137239	-1.83021	0.556525	7.20724e-06	-2.82249	0.000600536	123.047	164.475	77.513
CITF22-49D8.1	0.00317817	-18.6308	0.0980666	0.526354	1.99597	0.961288	0.000408474	37.1864	0.0080074	8.91176	0.208333	19.9783
CKBP1	0.0432518	-8.40072	0.341298	0.421084	2.66522	0.930599	0.00473247	22.3897	0.0387329	4.81765	0.370833	13.9826
CKMT1B	0.0209669	-8.93414	0.242925	0.356011	3.31036	0.895556	0.00136817	29.5752	0.0178089	0.947059	0	3.83043
CLCN1	0.00661264	-10.4446	0.139147	0.126824	4.92874	0.736724	4.36843e-05	51.4787	0.00192208	2.13529	0.0791667	12.1087
CLCN3	0.249614	1.39486	0.731625	0.00227607	-2.36108	0.481342	8.50454e-06	-3.29339	0.000659839	404.253	459.575	181.126
CLDN1	0.0122641	-8.66607	0.187169	0.0767669	5.79657	0.673106	5.48978e-05	50.2335	0.00219305	2.17647	0.154167	15.8
CLDN17	0.829268	-1.70385	1	0.103156	10.4506	0.713534	0.00610359	17.8063	0.0450542	0.1	0	2.11739
CLDN25	0.144636	-3.65804	0.576704	0.106102	8.51863	0.71726	0.00169739	31.1615	0.0202543	0.3	0	3.81739
CLDN3	0.0107171	-10.1534	0.175963	0.180853	4.17758	0.791733	0.000156961	42.4166	0.00431668	2.40588	0.104167	11.7043
CLDN8	1	1	1	0.0203932	32.1538	0.574245	0.00374482	32.1538	0.0333765	0	0	3.61739
CLDN9	0.00989194	-12.1071	0.170446	0.339913	2.79242	0.890931	0.000683772	33.808	0.011179	6.10588	0.308333	20.3739
CLEC18B	0.0222411	-9.64636	0.249574	0.416392	2.69185	0.92756	0.00198854	25.9665	0.0224804	1.48824	0.0333333	4.51304
CLEC18C	0.00119412	-25.1732	0.0583089	0.79133	1.37337	1	0.000430018	34.5723	0.00828901	3.81765	0.0333333	6.11739
CLEC1B	0.14041	1.77122	0.567922	0.196506	-1.61063	0.805196	0.00293706	-2.85279	0.028738	147.171	207.767	99.3087
CLRN2	1	1	1	0.00909461	38.1863	0.551903	0.00123225	38.1863	0.016623	0	0	5.18261
CLSTN2	5.54056e-07	-115.842	0.00101175	0.740499	1.38355	1	1.24139e-07	160.274	4.58395e-05	13.6941	0	21.8087
CLU	0.0652375	1.82577	0.409843	0.0105318	-2.23575	0.551903	3.45707e-06	-4.08196	0.000354218	1320.31	1970.81	611.257
CLVS2	0.0188773	-9.81773	0.230149	0.714696	1.52103	1	0.00569655	14.933	0.0432967	8.05882	0.541667	14
CLYBL	0.018924	-3.41878	0.230229	0.772554	1.18646	1	0.0054849	4.05623	0.0422745	39.7765	10.6833	51.9696
CMPK1	0.056709	1.4683	0.387367	0.0773765	-1.41607	0.675154	7.12223e-05	-2.07921	0.00253913	608.465	740.45	467.335
CMTM6	0.101878	1.60249	0.501116	0.101775	-1.57911	0.712237	0.000425501	-2.53051	0.00824139	123.947	162.571	88.613
CNBD2	0.00267235	-25.359	0.0888961	0.418158	2.9336	0.928506	0.000274678	74.393	0.00626486	3.08235	0	10.2391
CNGA3	2.71571e-05	-52.7435	0.00738155	0.967373	1.09397	1	1.56032e-05	57.6996	0.000985574	6.39412	0	7.32174
CNGA4	0.829268	-1.71638	1	0.0606169	21.4595	0.651658	0.00326394	36.8325	0.0305937	0.1	0	5.20435
CNGB1	0.000135397	-15.2153	0.0176597	0.984982	1.03844	1	7.60315e-05	15.8002	0.00263945	37.8706	2.29583	43.7522
CNPY4	0.0337321	14.1703	0.304748	0.190534	-3.45185	0.799077	0.000495566	-48.9136	0.00905614	0.405882	7.775	0.0391304
CNR1	0.00331523	-8.43618	0.100202	0.828406	-1.14457	1	0.00436788	7.37059	0.0368961	13.7412	1.1875	13.1217
CNST	0.0340061	1.79551	0.305418	0.00289591	-2.21671	0.488507	7.36015e-08	-3.98012	3.36701e-05	405.224	590.017	197.7
CNTD2	4.50988e-05	-26.891	0.00969325	0.14245	3.30383	0.748	1.3704e-07	88.8432	4.7777e-05	10.7882	0.1375	39.4391
CNTLN	0.069395	1.60859	0.422114	0.0284622	-1.74517	0.590766	1.77522e-05	-2.80727	0.00106852	226.176	293.529	145.709
CNTN2	0.0773626	-4.24205	0.446499	0.342606	2.40553	0.890931	0.00524075	10.2044	0.0412091	10.0118	2.16667	28.113
CNTN4	0.0318175	-9.6144	0.295858	0.446446	2.71242	0.937819	0.00390128	26.0783	0.0342478	2.75294	0.108333	8.36957
CNTNAP4	0.150719	-2.42544	0.587066	0.0676474	3.57427	0.660861	0.000598324	8.66916	0.010283	28.5412	11.1583	122.513
CNTNAP5	0.000568536	-16.1413	0.0389007	0.130907	4.14775	0.739363	2.58635e-06	66.9502	0.000300565	2.98235	0.0625	13.787
COA1	0.755977	1.15966	1	0.00538562	-3.35846	0.510717	0.0010727	-3.89468	0.0151006	39.4412	39.8292	12.5217
COL11A2	0.199804	-2.58529	0.66917	0.104747	3.93079	0.715505	0.0020793	10.1623	0.0230345	3.11176	0.983333	15.4522
COL18A1	0.32024	-1.58697	0.798144	0.0214412	3.17614	0.578925	0.000321923	5.04045	0.00690808	12.4353	7.25833	44.4826
COL19A1	0.203928	2.79703	0.67572	0.0236497	-5.83872	0.58261	0.000398703	-16.3311	0.00789888	8.79412	20.7542	1.63043
COL20A1	0.00505106	-8.3176	0.120744	0.338059	2.14485	0.890931	0.00016562	17.84	0.00447741	14.9294	1.4125	37.3174
COL22A1	1.2428e-05	-62.5143	0.0047367	0.322938	2.64447	0.882725	3.89045e-07	165.317	8.8977e-05	7.14118	0	22.3348
COL25A1	0.0390586	-4.99728	0.32573	0.45227	1.92617	0.939945	0.0039067	9.62562	0.0342618	16.5412	2.64583	35.2913
COL27A1	0.121183	-2.69513	0.536539	0.11552	3.09927	0.722796	0.00109827	8.35294	0.0153637	34.5059	12.75	127.396
COL5A1	0.109205	-2.50359	0.514316	0.145216	2.4978	0.753292	0.00123594	6.25345	0.0166357	12.1235	4.775	34.4348
COL6A4P1	0.575442	2.04558	0.983681	0.00431844	46.6753	0.497861	0.00479234	22.8176	0.0389715	0	0.108333	6.53913
COL8A2	0.181847	-3.6722	0.640898	0.166947	4.97822	0.775111	0.00496065	18.281	0.0398766	3.91176	0.866667	21.7609
CORO1C	0.0658029	1.47785	0.411267	0.00184187	-1.9092	0.462384	1.24652e-07	-2.82151	4.58395e-05	951.929	1150.63	537.809
COX6B2	0.0562112	-3.80951	0.385805	0.311496	2.19075	0.882725	0.00258668	8.34569	0.0264935	34.6294	9.0125	90.6
CPA1	0.0076269	-11.9461	0.148689	0.300261	3.00537	0.881775	0.000310535	35.9024	0.00676649	3.45294	0.183333	12.1783
CPA4	0.0122138	-8.20989	0.186613	0.245899	3.63667	0.843432	0.000169226	29.8566	0.00452478	1.01176	0	3.93478
CPB2-AS1	0.0185221	-10.4353	0.228505	0.508199	2.5299	0.956518	0.00262787	26.4002	0.0267491	1.24118	0	3.5087
CPE	0.0195801	-10.6181	0.233864	0.155902	7.65916	0.767853	0.00033311	81.3261	0.00704675	1.27647	0	10.9913
CPEB1	0.0124137	-13.9807	0.188274	0.467531	2.22973	0.943843	0.00128938	31.1731	0.017122	3.59412	0.1625	9.11304
CPN1	0.434601	-1.81129	0.899219	0.10227	7.09019	0.713102	0.00457963	12.8424	0.0378834	0.141176	0	1.46522
CPNE5	0.31098	1.49139	0.788773	0.104553	-1.84871	0.715352	0.0047713	-2.75715	0.0388727	75.5765	92.3833	43.5565
CPNE9	0.00701347	-16.3476	0.142881	0.49678	2.40409	0.950742	0.000873841	39.301	0.0131426	2.60588	0.0416667	7.53043
CPSF4L	1	1	1	0.0257319	22.6968	0.58272	0.00524339	22.6968	0.0412178	0	0	2.92609
CPT1A	0.0332012	1.7551	0.301824	0.536619	-1.16873	0.965345	0.00264381	-2.05124	0.0268227	90.3	136.008	87.2391
CPXM1	0.00539886	-20.8205	0.125455	0.944021	-1.05106	1	0.00545109	19.8091	0.042147	3.01176	0.0416667	3.60435
CR769776.1	0.0947182	-4.03715	0.485713	0.113254	6.98295	0.721795	0.00100357	28.1912	0.0144318	0.276471	0	3.4913
CRABP1	0.0577329	-5.38759	0.389016	0.25789	3.53981	0.847989	0.0021623	19.071	0.0236871	0.611765	0.0333333	3.24348
CRABP2	0.028916	-7.08726	0.283512	0.558681	2.06793	0.973674	0.00526845	14.6559	0.0413137	0.623529	0	2
CREB3L1	0.0764767	-3.89628	0.443582	0.310162	2.41402	0.882725	0.00408772	9.40569	0.0352958	11.3059	2.65833	32.2348
CREB3L4	0.0105239	-10.8129	0.175184	0.707773	1.47525	1	0.00286307	15.9517	0.028229	3.93529	0.2375	6.66957
CRH	0.0634637	-4.45312	0.404675	0.222113	3.08179	0.828603	0.00178648	13.7236	0.0210251	5.67059	0.925	19.5652
CRHR1	0.0429706	-5.54322	0.340303	0.459428	2.02223	0.942433	0.0048308	11.2096	0.0391436	6.46471	1.00417	14.8609
CRHR2	0.000548133	-21.3212	0.0383863	0.0454479	8.56029	0.626466	5.57216e-07	182.515	0.000109186	2.38235	0	26.0783
CRLF2	0.0191849	-7.79351	0.231069	0.55572	1.96233	0.973674	0.0029744	15.2934	0.0289009	0.782353	0	1.89565
CRMP1	0.00829792	-11.48	0.155232	0.579363	1.74587	0.97757	0.00133642	20.0425	0.0174836	10.1647	0.654167	18.5783
CRP	1	1	1	0.0024891	36.7313	0.488507	0.000211703	36.7313	0.00529158	0	0	5
CRTC1	0.00351102	-2.89091	0.102116	0.6848	1.17367	1	0.000437017	3.39297	0.00838579	54.3059	17.0042	70.9652
CRX	0.239848	-3.01509	0.718471	0.10491	9.22723	0.715523	0.00255148	27.8209	0.0262935	0.382353	0.0416667	5.29565
CRYAA	0.011395	-8.56973	0.180685	0.473394	1.93672	0.944121	0.00106954	16.5972	0.0150687	8.92941	0.733333	20.0043
CRYBA2	0.0829944	-3.93288	0.460232	0.260938	2.70293	0.849752	0.00327674	10.6303	0.0306923	10.8824	2.32083	33.6913
CRYGN	0.000305154	-28.9562	0.0273975	0.949042	-1.04826	1	0.000283743	27.6231	0.00639554	3.29412	0	3.84348
CSDC2	0.00509154	-9.12825	0.12128	0.632427	1.52808	0.997932	0.000859595	13.9487	0.0130605	7.5	0.591667	12.4304
CSHL1	0.00286796	-18.4972	0.0925366	0.591541	1.95358	0.982077	0.000507888	36.1359	0.00919991	2.08235	0	4.06522
CSMD1	0.0609092	-4.14166	0.397046	0.103456	4.00673	0.713534	0.000379602	16.5945	0.0076967	11.7824	2.45417	52.7696
CSMD2	0.0219643	-7.63531	0.248219	0.593104	1.71223	0.982556	0.00401017	13.0734	0.0348504	11.0647	1.12083	20.4565
CSN2	0.829268	-1.6936	1	0.0709708	10.2676	0.663605	0.00300545	17.3892	0.0290515	0.0882353	0	1.89565
CSNK1A1P1	0.782273	-1.69172	1	0.0334599	13.5846	0.600371	0.00148814	22.9814	0.0187291	0.170588	0.025	3.96522
CSPG4	0.000329123	-23.0526	0.0289682	0.648007	1.54365	1	5.42037e-05	35.5851	0.00218156	15.5294	0.495833	26.5217
CSPG4P13	3.11572e-05	-52.4102	0.00820015	0.389382	2.38742	0.912073	1.57164e-06	125.125	0.00022544	6.19412	0	17.3174
CSPG5	0.00171114	-4.10981	0.0696681	0.897699	-1.05214	1	0.0015317	3.90615	0.0190839	26.3059	5.34167	29.0043
CST2	1	1	1	0.0247368	28.9919	0.58261	0.00500153	28.9919	0.0400884	0	0	3.95217
CST3	0.0240826	1.58432	0.259325	0.117263	-1.36677	0.723828	3.43173e-05	-2.16539	0.00163632	224.159	298.929	182.004
CT47B1	0.00026942	-31.283	0.0261147	0.725374	1.48951	1	6.85036e-05	46.5964	0.00248847	3.50588	0	6.64783
CT60	0.032914	-6.44975	0.30107	0.0806692	8.78389	0.678625	0.000111882	56.6539	0.00343206	0.623529	0	7.5913
CTA-246H3.8	0.235274	-3.02879	0.71367	0.0439843	10.1923	0.626084	0.000902406	30.8705	0.013436	1.58235	0.341667	18.8826
CTA-342B11.1	0.0269391	-6.95266	0.275596	0.188791	5.45077	0.797837	0.000512725	37.8973	0.00926876	0.764706	0	5.07826
CTA-992D9.6	1	1	1	0.0178509	29.8482	0.564776	0.00320623	29.8482	0.0302004	0	0	3.93478
CTAGE5	0.635502	1.25474	1	0.0106156	-3.13469	0.551903	0.00139411	-3.93323	0.0180101	48.3529	48.575	15.7304
CTB-134H23.2	0.24896	-2.93774	0.730577	0.0128535	15.923	0.552779	6.44205e-05	46.7778	0.00242889	0.376471	0.0166667	7.68696
CTB-161K23.1	0.00292881	-25.5036	0.0937114	1	1.04315	1	0.00241361	26.6042	0.0253653	3.07059	0	3.63913
CTB-171A8.1	0.829268	-1.69872	1	0.0693002	12.8476	0.662283	0.00330544	21.8244	0.0308534	0.1	0	2.94348
CTB-43E15.4	0.829268	-1.52776	1	0.0568547	12.397	0.651658	0.00508419	18.9397	0.040488	0.0588235	0	2.56957
CTB-60B18.10	0.0219062	-8.55459	0.248219	0.210734	5.11369	0.817676	0.000472925	43.7455	0.00877663	1.01765	0	5.27391
CTC-297N7.11	0.829268	-1.66547	1	0.0470034	18.8418	0.628195	0.00188289	31.3805	0.0216751	0.0941176	0	3.9087
CTC-338M12.9	0.00342247	-10.8122	0.100991	0.319465	2.39431	0.882725	0.000109053	25.8878	0.00336497	11.5765	0.995833	34.313
CTC-340A15.2	0.255835	-2.33294	0.738506	0.0890088	7.21837	0.694586	0.00186256	16.84	0.0215816	0.188235	0	1.63913
CTC-367F4.1	0.0592667	-5.43366	0.392815	0.245044	4.81146	0.843359	0.0026032	26.1439	0.0266119	0.564706	0	3.41304
CTC-444N24.13	0.28694	-2.7902	0.770459	0.188089	6.09065	0.7973	0.00579747	16.9941	0.0438403	0.2	0	2.12609
CTC-457E21.2	0.029499	-7.24033	0.286298	0.602762	2.05135	0.985467	0.00516436	14.8525	0.0408839	0.770588	0	1.70435
CTC-457E21.3	0.000577514	-21.5885	0.0389007	0.798155	1.33568	1	0.000181037	28.8352	0.00475156	3.52941	0.025	5.13478
CTC-458G6.4	0.00129025	-55.6878	0.0605343	0.507898	-2.16079	0.956351	0.00447542	25.7719	0.0373462	6.42941	0	3.3
CTC-497E21.5	0.0039684	-26.2791	0.10805	0.945889	1.18768	1	0.00260694	31.2112	0.0266386	3.13529	0	4.54783
CTC-523E23.5	0.00499261	-13.6279	0.120293	0.937744	-1.04215	1	0.00488284	13.0767	0.0394482	1.52353	0	1.68696
CTC-525D6.1	0.00113663	-20.3583	0.0568806	0.82653	1.302	1	0.000456571	26.5066	0.00858309	2.20588	0	3.51304
CTC-573N18.1	1	1	1	0.00026298	75.3073	0.305442	9.40285e-06	75.3073	0.000694986	0	0	9.38696
CTC-786C10.1	0.0016341	-23.3151	0.0681172	0.818114	1.37385	1	0.000686289	32.0315	0.0111997	2.33529	0	4.36522
CTCFL	6.76739e-05	-84.9905	0.0123585	0.764192	1.43021	1	2.1182e-05	121.554	0.00119712	15.1529	0.0791667	25.1652
CTD-2007L18.5	0.829268	-1.70205	1	0.0991316	10.6112	0.709431	0.00563593	18.0608	0.0430187	0.1	0	2.43043
CTD-2008P7.6	0.000601848	-36.28	0.0393105	0.499824	2.28064	0.952107	7.48064e-05	82.7415	0.00262114	4.44118	0	11.1913
CTD-2013M15.1	0.000351602	-28.8835	0.02989	1	1.04547	1	0.000262839	30.1969	0.0060932	3.78824	0	3.82609
CTD-2031P19.3	0.0464545	-6.35576	0.35228	0.165467	4.67463	0.773288	0.000838757	29.7108	0.0128856	1.78824	0.179167	11.113
CTD-2047H16.4	0.294158	-2.6663	0.776173	0.11575	7.72644	0.722796	0.00382237	20.6011	0.0337733	0.476471	0.075	4.27826
CTD-2081K17.2	0.0136062	-8.96174	0.194805	0.758758	1.53124	1	0.00445167	13.7226	0.037229	1.02941	0	1.77391
CTD-2162K18.4	0.00136614	-26.9334	0.0620543	0.560549	2.09007	0.973793	0.000222842	56.2926	0.00544331	3.18235	0	7.21739
CTD-2231H16.1	0.0401123	-8.18958	0.329704	0.481184	2.52135	0.944121	0.00611588	20.6488	0.045117	1.12941	0.0416667	3.73478
CTD-2245F17.9	0.01255	-12.0534	0.189568	0.59656	1.94673	0.984214	0.00232945	23.4647	0.0247758	1.8	0.0291667	4.12609
CTD-2277K2.1	1	1	1	0.0212903	20.5232	0.576361	0.00407858	20.5232	0.0352481	0	0	1.93043
CTD-2281E23.1	0.012753	-9.81452	0.190919	0.343816	2.57379	0.890931	0.000622229	25.2605	0.0105598	4.08824	0.3	11.4087
CTD-2297D10.2	0.00060131	-57.6143	0.0393105	0.81326	-1.24485	1	0.000818644	46.282	0.0126447	7.10588	0	6.25652
CTD-2311B13.7	0.00226357	-21.6687	0.0806707	0.472531	2.26774	0.944121	0.00023683	49.139	0.0056664	4.7	0.0875	11.4348
CTD-2313J23.1	0.00103345	-30.867	0.0543186	0.423116	2.68024	0.931844	9.3349e-05	82.731	0.00301555	3.69412	0	11.4478
CTD-2313N18.5	0.0273838	-9.46951	0.276817	0.536005	2.24789	0.965345	0.00466977	21.2865	0.0383832	1.29412	0.0208333	3.46087
CTD-2314G24.2	0.140059	-3.49414	0.567443	0.118432	4.70366	0.727469	0.00186723	16.4353	0.0215908	6.19412	1.71667	34.1565
CTD-2323K18.1	1	1	1	0.0284662	13.9868	0.590766	0.00622886	13.9868	0.0456577	0	0	1.73478
CTD-2324F15.2	0.00298771	-18.0079	0.0946933	0.313917	3.47127	0.882725	0.000131335	62.5101	0.00382402	2.18824	0	8.38696
CTD-2330K9.3	0.00054036	-42.7236	0.0383756	0.52814	-1.9131	0.962178	0.0019831	22.3321	0.0224342	4.90588	0	2.67826
CTD-2501M5.1	0.0589212	-6.74045	0.392062	0.333808	4.49391	0.887049	0.00442545	30.2909	0.0371221	0.758824	0	4.10435
CTD-2525I3.3	0.197666	-3.12506	0.665491	0.0667259	11.905	0.660347	0.00118699	37.2039	0.0161942	0.241176	0	4.7913
CTD-2536I1.1	4.99613e-05	-40.5112	0.010317	0.188196	-2.95675	0.7973	0.00166923	13.7013	0.0200944	12.0765	0.154167	4.1
CTD-2547E10.2	0.850945	1.06737	1	0.00853487	-2.28431	0.543266	0.0025374	-2.43821	0.0262087	78.9	74.8833	37.9565
CTD-2554C21.2	0.00333063	-22.0176	0.100202	0.638194	1.88054	1	0.000803332	41.4051	0.0125017	2.86471	0	5.26087
CTD-2568A17.5	0.000952509	-27.1471	0.0516568	0.440016	2.49083	0.93728	8.57609e-05	67.6189	0.00285639	2.79412	0	9.02609
CTD-2571L23.6	0.0117754	-13.1475	0.184536	0.729383	1.68274	1	0.0039998	22.1239	0.0347834	1.17059	0	2.81739
CTD-2589M5.5	0.00653683	-12.3132	0.138585	0.649151	1.71983	1	0.0015181	21.1765	0.0190081	1.15294	0	2.85217
CTD-3064M3.4	0.0117441	-8.88398	0.184261	0.781501	1.3502	1	0.00402245	11.9952	0.0349007	6.94706	0.5375	9.91304
CTD-3080P12.3	0.00024614	-33.4803	0.0245637	0.503541	2.0873	0.954158	2.55325e-05	69.8836	0.00135139	3.78824	0	9.46087
CTD-3098H1.2	0.00191234	-32.6506	0.0742934	0.686246	-1.56541	1	0.00422689	20.8575	0.0360798	4.38824	0	2.93913
CTD-3162L10.1	2.31712e-05	-26.2044	0.00714977	0.462222	1.76587	0.943843	1.05206e-06	46.2737	0.000169117	41.2118	1.10833	80.5783
CTD-3187F8.15	1	1	1	0.0212028	13.8353	0.576361	0.00419606	13.8353	0.0359538	0	0	1.7913
CTD-3193O13.8	0.261223	-2.41719	0.74435	0.0706813	8.47076	0.663447	0.00147565	20.4754	0.0186418	0.205882	0	2.6
CTD-3193O13.9	0.00481289	-7.14164	0.118305	0.349512	2.00812	0.894015	0.00015237	14.3413	0.00423874	19.3706	2.575	44.7826
CTD-3220F14.1	0.00119905	-12.7418	0.0583126	0.490872	1.77432	0.948676	8.75488e-05	22.6081	0.00289439	20.3176	1.275	40.0348
CTDSPL	0.0798915	1.89742	0.451712	0.277868	-1.45889	0.863892	0.00216843	-2.76813	0.0237017	105.388	162.15	73.713
CTF1	3.08337e-07	-161.569	0.000822904	0.771052	-1.24655	1	5.07924e-07	129.613	0.000101755	19.8941	0	17.6522
CTGLF8P	1	1	1	0.0268012	29.9035	0.585745	0.00545688	29.9035	0.0421631	0	0	3.75217
CTNNA2	0.00123567	-20.111	0.0596612	0.495102	-1.86861	0.949853	0.00534001	10.7625	0.041648	2.25294	0	1.28696
CTRB1	0.0156344	-10.287	0.210831	0.658792	1.88565	1	0.00377087	19.3976	0.0334863	0.964706	0	2.54348
CTRB2	0.00248441	-23.558	0.0848525	0.872229	-1.1452	1	0.00297461	20.5711	0.0289009	4.10588	0.075	4.37826
CTRL	0.45177	-2.24866	0.90832	0.156852	6.75005	0.767853	0.006315	15.1786	0.045977	0.158824	0	1.92609
CTSA	0.139207	1.63744	0.566178	0.0263336	-2.04229	0.584886	8.49163e-05	-3.34413	0.00283177	602.012	792.083	286.943
CTSV	0.0185878	-9.52604	0.228997	0.297732	3.98335	0.880393	0.00104009	37.9456	0.0148044	0.941176	0	5.06087
CTTN	0.0463161	1.71671	0.35228	0.0303314	-1.7659	0.600371	8.76619e-06	-3.03154	0.000668546	492.053	680.608	290.443
CUL5	0.533039	1.18307	0.958753	0.037998	-1.72521	0.609717	0.00368038	-2.04104	0.0330434	130.941	125.704	82.213
CWH43	0.0400761	-6.25272	0.329523	0.311906	3.65025	0.882725	0.00187458	22.824	0.0216233	0.6	0	3.05217
CXCL1	0.00477122	-16.6407	0.118267	0.817286	-1.21592	1	0.00656899	13.6857	0.0471132	6.13529	0.258333	5.67391
CXCL5	0.107219	1.88824	0.509714	0.0434958	-2.14033	0.626084	0.000124025	-4.04146	0.00370009	208.418	317.229	101.3
CXCR2P1	0.0452732	2.22123	0.347807	0.0409051	-2.16986	0.613463	2.01313e-05	-4.81976	0.00116221	141.171	249.613	68.2957
CXorf23	0.181751	1.53509	0.640786	0.0880717	-1.69317	0.691696	0.0010864	-2.59916	0.0152454	53.6471	68.9333	34.8348
CXXC1P1	0.209734	-3.10576	0.682381	0.111889	9.32277	0.721731	0.00301858	28.9543	0.0291216	0.282353	0	3.77826
CYGB	1	1	1	0.011594	20.3377	0.552779	0.00187365	20.3377	0.0216233	0	0	2.5913
CYorf17	0.00195743	-33.2007	0.075453	0.827948	-1.24642	1	0.0026936	26.6369	0.0271535	4.22941	0	3.75217
CYP11B2	0.829268	-1.44322	1	0.0392719	14.924	0.612225	0.00284855	21.5385	0.0281862	0.0588235	0	2.77391
CYP17A1	0.169589	-3.34918	0.620613	0.090425	8.52331	0.696254	0.000578303	28.5461	0.0100588	0.341176	0	4.02609
CYP1A1	0.000807896	-31.2531	0.0471161	0.957229	1.1066	1	0.000565791	34.5848	0.00992921	3.44118	0	4.83478
CYP1A2	0.787391	-1.62889	1	0.0164699	26.3134	0.564151	0.00116462	42.8614	0.0159703	0.117647	0.0166667	7.37826
CYP1B1	0.626043	-1.19644	1	0.0378678	2.28367	0.609494	0.00446959	2.73226	0.0373323	26.7647	20.0792	68.5696
CYP26B1	0.0469457	-4.76488	0.354394	0.494399	1.82529	0.949639	0.00593816	8.6973	0.0444286	13.4471	2.1375	26.3391
CYP27C1	0.379311	-2.32657	0.853672	0.036182	12.836	0.607066	0.00106001	29.8639	0.0149848	0.241176	0.0166667	5.2913
CYP2AB1P	0.00613813	-18.279	0.133532	0.947449	1.17229	1	0.00414276	21.4283	0.0356222	1.7	0	2.82174
CYP2B6	0.0029802	-14.6848	0.0946917	0.262112	3.58443	0.850574	8.49094e-05	52.6366	0.00283177	1.69412	0	7.03913
CYP2B7P	0.000919026	-31.4581	0.0506596	0.5114	-1.89018	0.957175	0.00388482	16.6429	0.0341145	4.66471	0.0416667	2.53043
CYP2D8P	0.156524	-3.25043	0.597625	0.0330496	11.3033	0.600371	0.000129985	36.7404	0.0038014	0.247059	0	5.0087
CYP2F1	6.94148e-05	-33.6423	0.0124532	0.623094	1.60914	0.994258	9.80261e-06	54.1352	0.000711219	9.27059	0.1125	17.9174
CYP2F2P	0.878069	1.22271	1	0.00374834	-14.5204	0.488507	0.00172601	-17.7542	0.0205112	3.04118	3.25	0.0913043
CYP2G1P	0.0140348	-11.0406	0.198297	0.571462	2.14491	0.976626	0.00279729	23.6811	0.0278432	1.25294	0	3.20435
CYP2S1	0.0168999	-3.94053	0.218746	0.553557	1.44971	0.973674	0.00189869	5.71263	0.0217822	42.0529	9.88333	70.0261
CYP2W1	0.0260356	-6.65718	0.270797	0.273053	2.78252	0.857925	0.000852563	18.5238	0.0130114	8.78235	1.04167	28.613
CYP46A1	0.00449791	-7.12192	0.114803	0.357047	1.97679	0.896244	0.000160713	14.0785	0.00439757	14.6059	1.85417	33.5522
CYP4F10P	0.0754082	-5.19868	0.440471	0.162465	7.41941	0.770561	0.00143487	38.5711	0.0183775	0.464706	0	5.18261
CYP4F11	0.0291554	-13.4045	0.284506	0.554494	2.34232	0.973674	0.00607518	31.3975	0.0449526	4.64706	0.233333	12.2261
CYP4F12	0.00171283	-27.2713	0.0696681	0.630175	1.75552	0.99763	0.00034351	47.8754	0.00715956	4.81176	0.0791667	10.9739
CYP4F2	0.0474228	-7.05048	0.356324	0.131536	9.81479	0.74019	0.000867095	69.199	0.0131071	0.688235	0	9.0913
CYP4F23P	0.0502202	-6.79493	0.365815	0.340203	3.99957	0.890931	0.00363465	27.1768	0.0327424	0.705882	0	3.94783
CYP4F3	0.113016	-3.25408	0.522889	0.313611	2.31249	0.882725	0.00672308	7.52503	0.0478349	8.67647	1.9375	23
CYP4F32P	1	1	1	0.013319	26.7369	0.556486	0.00217955	26.7369	0.0238137	0	0	3.56957
CYP4Z1	1	1.20851	1	0.0145109	33.7747	0.559121	0.00234808	27.9474	0.0248935	0	0.0166667	4.22174
CYR61	0.00105555	-27.0876	0.0546724	0.891152	-1.10825	1	0.00116165	24.4417	0.0159511	3.28235	0	3.14348
DAAM1	0.230918	1.41358	0.708701	0.0533326	-1.71879	0.645075	0.000776458	-2.42963	0.0122109	197.482	231.446	131.348
DAB2	0.0285344	1.96383	0.282398	0.251171	-1.40217	0.846326	0.000301747	-2.75362	0.00662338	252.929	391.883	191.083
DAB2IP	0.00161998	-4.0402	0.0679507	0.87588	1.08585	1	0.000507777	4.38705	0.00919991	45.3941	9.93333	53.3391
DACT3-AS1	0.0770442	-3.60412	0.445456	0.188149	3.41574	0.7973	0.00105518	12.3107	0.0149341	0.805882	0.145833	3.35217
DAD1	0.081027	1.64816	0.455056	0.0201721	-1.90378	0.573897	1.44586e-05	-3.13774	0.000944382	251.782	336.55	139.704
DAND5	3.55555e-05	-55.6846	0.00852222	0.891792	-1.10078	1	3.74999e-05	50.5863	0.00175381	6.54118	0	6.65217
DAO	0.00120538	-21.7012	0.0585142	0.284469	3.35231	0.868836	4.45826e-05	72.7494	0.00194605	2.78824	0	10.0826
DAPP1	0.148133	1.55572	0.581993	0.0181991	-2.01075	0.566768	5.09233e-05	-3.12815	0.00210962	491.012	630.133	257.83
DBX1	0.000337075	-23.9917	0.0295712	0.581962	1.65633	0.978332	4.09038e-05	39.7382	0.00183623	12.7353	0.341667	22.0652
DCAF12L1	0.0100193	-5.45589	0.171201	0.942829	1.0719	1	0.00564547	5.84816	0.043067	37.9118	6.075	44.2478
DCAF12L2	0.485168	-1.90413	0.925878	0.0377223	11.0574	0.60915	0.00237802	21.0548	0.025143	0.705882	0.3	11.6783
DCC	0.0332236	-5.39814	0.301851	0.31795	2.39747	0.882725	0.00152443	12.9419	0.019043	17.6412	2.95417	49.4478
DCST2	0.131548	-4.53221	0.552503	0.221662	5.28077	0.828302	0.00520574	23.9336	0.0410202	0.976471	0.141667	6.77826
DDX39AP1	0.456512	-2.05949	0.909996	0.0484018	14.9092	0.634187	0.00196249	30.7052	0.0223172	0.117647	0	4.35217
DEFB129	0.00155903	-36.6911	0.0667497	0.91706	1.21675	1	0.000957701	44.644	0.0140412	4.3	0	6.03043
DEFB132	0.00582394	-23.5265	0.129853	0.891081	-1.11785	1	0.006522	21.0462	0.046914	2.85294	0	2.85217
DENND4C	0.0785059	1.47215	0.44745	0.00875766	-1.7568	0.543266	2.65612e-06	-2.58628	0.000307343	234.088	281.429	153.335
DEPDC4	0.253599	3.09839	0.736445	0.00650879	-10.7224	0.525125	0.000182382	-33.2221	0.00476269	2.05882	5.59167	0.0956522
DERA	0.269284	1.546	0.755944	0.155549	-1.70654	0.767853	0.0066691	-2.63832	0.0476022	73.5647	93.5542	46.9
DFNB31	0.0698191	-2.53642	0.423665	0.105356	2.46654	0.716654	0.000290288	6.25618	0.00649167	16.9	5.60417	46.9087
DGAT2L7P	0.000547248	-25.6856	0.0383863	0.638038	1.72794	1	9.54397e-05	44.3831	0.00306706	2.88235	0	5.68261
DGCR14	0.0600424	-2.08851	0.394597	0.497862	1.32808	0.95123	0.00626816	2.77372	0.0457252	45.0412	19.3833	68.7522
DGKE	0.252308	1.4573	0.735417	0.023085	-2.06538	0.58261	0.000275448	-3.00988	0.00626669	70.7647	86.35	35.3826
DHDH	0.0245625	-11.395	0.262419	0.582484	2.3689	0.978332	0.0054144	26.9937	0.0419911	1.32941	0	3.58696
DIO2	0.00344557	-17.8032	0.100991	0.864032	1.29351	1	0.00164503	23.0287	0.0199226	2.28235	0	3.65652
DIO3OS	0.00771834	-8.43143	0.149927	0.43534	1.96456	0.936857	0.00057176	16.564	0.00998628	30.4176	2.91667	69.1522
DIRAS1	0.103995	-2.61484	0.505135	0.255092	2.0949	0.846843	0.00363451	5.47783	0.0327424	21.6588	8.02083	55.3217
DIRAS2	0.000183224	-26.8391	0.0206894	0.928451	-1.05647	1	0.000173614	25.4045	0.00460084	3.07059	0	3.27391
DKFZP547L112	0.0132179	-9.42942	0.192739	0.349858	3.06084	0.894015	0.000713037	28.8619	0.0115102	0.952941	0	3.58261
DKK1	0.0326358	-5.73081	0.299816	0.594862	1.65469	0.983197	0.00493294	9.48273	0.0397672	0.641176	0.0208333	1.37826
DKK2	0.000345332	-37.3439	0.0296709	0.349036	2.92757	0.894015	1.85047e-05	109.327	0.00110146	4.47059	0	14.5957
DLK1	0.000120638	-23.1512	0.0166078	0.815159	-1.18115	1	0.000179179	19.6006	0.00472037	5.9	0.108333	6.33913
DLX2	0.219144	-2.26277	0.694432	0.161167	2.8925	0.76831	0.0051361	6.54506	0.0407925	10.9118	4.27083	33.9087
DLX3	0.0993769	-3.97023	0.494923	0.263799	2.8975	0.851684	0.00456654	11.5038	0.0378269	14.6176	3.55417	49.5522
DLX4	0.00809768	-7.03596	0.153736	0.296073	2.29867	0.879603	0.000181071	16.1733	0.00475156	11.2529	1.2375	29.5261
DLX6-AS1	0.00019472	-27.4723	0.0213358	0.186378	3.69266	0.795305	2.19412e-06	101.446	0.000271434	2.92941	0	13.1739
DMBX1	0.00485976	-14.8186	0.118708	0.434086	2.24952	0.935687	0.000390889	33.3346	0.0078018	7.91176	0.420833	19.987
DMKN	0.000111163	-26.163	0.0158313	0.641834	1.51109	1	1.62638e-05	39.5347	0.00100286	19.9235	0.604167	34.9826
DMRT1	0.00481096	-17.769	0.118305	0.145597	7.07321	0.753945	7.15882e-05	125.684	0.00254646	1.91176	0	17.2522
DMRT3	0.0625003	-6.76838	0.401666	0.206225	4.55231	0.813422	0.00204114	30.8118	0.022812	3.86471	0.5	19.8261
DMRTA1	0.00926108	-14.761	0.163777	0.747586	1.48125	1	0.00314888	21.8648	0.0298171	7.74706	0.308333	12.8391
DMRTB1	0.0108339	-14.6927	0.176264	0.498146	2.40973	0.951457	0.00160133	35.4056	0.01967	1.85294	0.0416667	6.70435
DMTF1	0.477329	1.26703	0.92018	0.0247533	-2.06568	0.58261	0.00158714	-2.61727	0.0195444	82.1882	89.7333	43.4043
DNAAF1	0.00648359	-11.6789	0.137918	0.501045	2.13973	0.952792	0.000704974	24.9897	0.0114085	1.90588	0.0416667	4.92174
DNAH10	0.000753196	-22.4474	0.0451329	0.361027	-2.10159	0.899639	0.00686776	10.6811	0.0484406	15.7588	0.541667	8.37826
DNAH3	0.0898144	-4.7248	0.475744	0.197239	3.91107	0.806126	0.00241828	18.479	0.0253787	3.3	0.520833	15.3217
DNAH5	0.00743384	-13.7603	0.148011	0.585081	2.08597	0.978842	0.00132325	28.7036	0.0173366	1.60588	0	3.66522
DNAH9	0.132663	-3.64454	0.554281	0.0570764	6.98877	0.651658	0.000533782	25.4709	0.00952119	4.27059	0.995833	35.6739
DNAI1	9.18863e-05	-50.7901	0.0139254	0.629657	-1.55065	0.99763	0.000258018	32.754	0.00600736	6.17647	0	4.34783
DNAJB6	0.188508	1.31786	0.651335	0.00885865	-1.71315	0.544357	2.38888e-05	-2.25769	0.00129817	410.953	449.267	261.091
DNAJC16	0.19641	1.65197	0.663055	0.0855678	-1.89463	0.683917	0.00130885	-3.12987	0.0172659	91.3412	125.371	50.987
DNAJC25	0.309273	-2.52815	0.787044	0.00013709	-44.8707	0.24361	0.00137389	-17.7484	0.0178433	5.31765	1.64583	0
DNAJC27-AS1	0.0707312	-4.23422	0.427076	0.0485725	6.59314	0.634278	0.000132343	27.9168	0.00384082	2.63529	0.333333	20.1565
DNAJC3	0.211848	1.44678	0.68452	0.162115	-1.49147	0.769861	0.00425482	-2.15782	0.036249	210.206	256.587	157.657
DNALI1	0.00167751	-23.5431	0.0690688	0.612558	1.69165	0.989238	0.00029213	39.8267	0.0065157	11.6294	0.395833	24.1522
DNM1L	0.0775436	1.80838	0.446499	0.311062	-1.3847	0.882725	0.00260018	-2.50406	0.0266014	114.188	180.45	92.4739
DNM1P34	0.000514603	-18.6482	0.037838	0.121092	3.97869	0.731486	1.60837e-06	74.1954	0.000226056	3.68824	0.0583333	16.2391
DNM1P35	0.000869397	-14.8076	0.0493424	0.558731	1.65207	0.973674	9.14214e-05	24.4632	0.00297119	24.0941	1.3625	45.9609
DNM1P51	0.00139301	-16.5626	0.062829	0.376586	2.24459	0.906317	6.38359e-05	37.1762	0.00242044	22.3941	1.0875	59.9217
DNM3	0.0678468	1.71063	0.41774	0.00631383	-2.17584	0.522176	1.43515e-06	-3.72205	0.000212853	441.412	612.788	217.874
DNMT1	0.190065	1.29761	0.653663	0.0185578	-1.58305	0.568646	7.80289e-05	-2.05418	0.00267863	389.135	415.367	279.73
DOC2A	3.46941e-06	-50.1966	0.00258712	0.261272	2.6174	0.849752	4.4976e-08	131.384	2.62474e-05	8.62941	0.0458333	25.8783
DOCK6	0.0507797	-2.2488	0.367633	0.181102	1.81336	0.79219	0.000458729	4.07789	0.0086116	34.4765	14.3583	68.1391
DOHH	0.0170076	-6.08265	0.218977	0.826715	1.22503	1	0.00670389	7.45144	0.0477237	9.65882	1.475	13.0348
DOPEY1	0.71846	1.12558	1	0.00464361	-2.41806	0.50159	0.000662165	-2.72174	0.0109795	64.1059	65.5042	29.0391
DPEP1	0.164704	-2.01162	0.612479	0.210418	1.96731	0.817676	0.00443996	3.95748	0.0371811	8.38824	3.60833	19.2957
DPF3	0.0126757	-4.15228	0.190388	0.496635	1.5269	0.950716	0.000990171	6.34012	0.0143449	30.2294	5.97083	50.7217
DPH7	0.174056	-1.80597	0.628487	0.102666	2.1629	0.713518	0.00129365	3.90613	0.0171517	56.7412	28.1083	134.643
DPT	0.0075841	-16.828	0.148393	0.864825	1.38463	1	0.00344949	23.3006	0.031702	2.05294	0	2.76957
DPY19L1P2	0.894663	-1.09719	1	0.000288666	-31.0236	0.305442	0.000298428	-28.2756	0.00659515	3.68824	2.64167	0
DPYSL5	0.0307593	-7.02194	0.291572	0.284191	2.95185	0.868836	0.00121619	20.7277	0.0164594	6.81176	0.925	23.5783
DRD1	0.00867972	-18.5683	0.158941	0.814958	1.364	1	0.00366366	25.3271	0.032938	7.42353	0.275	11.3261
DRD3	0.00952557	-16.7466	0.166806	0.281854	4.78478	0.868056	0.000490801	80.1288	0.00901658	2.03529	0	10.4783
DRD5P1	0.0524197	-7.48271	0.373959	0.303652	4.10165	0.882725	0.00308732	30.6915	0.0294524	0.964706	0.025	5.5087
DSC1	0.846629	-1.17712	1	0.00436801	-31.384	0.497861	0.00535401	-26.6616	0.041733	3.65882	2.39167	0
DSCAML1	0.000175511	-25.6526	0.0203816	0.474403	1.85932	0.944121	1.10247e-05	47.6963	0.000762776	9.85294	0.225	20.0043
DSCR4	1	1	1	0.00989691	25.2699	0.551903	0.00147029	25.2699	0.0186173	0	0	3.37826
DSE	0.233127	1.56077	0.711017	0.0817256	-1.86499	0.681111	0.00171587	-2.91083	0.0204264	111.982	148.579	65.7261
DTX1	0.128888	-1.80748	0.549466	0.161808	1.7892	0.769213	0.00169126	3.23395	0.0202325	43.2412	21.6375	86.0261
DUOX2	1.97362e-08	-148.469	0.000103439	0.596015	1.54785	0.983902	1.78889e-09	229.809	2.00095e-06	21.7588	0.0333333	40.5783
DUOXA1	0.00609304	-11.5003	0.132939	0.549195	1.81511	0.971716	0.000819213	20.8744	0.0126462	8.71176	0.516667	17.4783
DUSP26	0.000570527	-19.0841	0.0389007	0.354262	2.25342	0.894928	1.98436e-05	43.0045	0.00115054	14.5647	0.579167	35.8174
DUSP27	0.00462323	-12.9423	0.116096	0.493586	1.9798	0.949096	0.00048536	25.6231	0.00894268	14.3176	0.925	33.1522
DUX4L13	1.09313e-06	-83.6645	0.00146725	0.695306	-1.33448	1	2.53382e-06	62.6946	0.000298336	13.5941	0.0166667	11.0174
DUX4L4	0.00139892	-21.9859	0.062829	0.866065	-1.14754	1	0.00168203	19.159	0.0201671	2.6	0	2.48261
DYNLL1	0.0129156	1.84701	0.191645	0.0641466	-1.55513	0.657307	3.07309e-06	-2.87235	0.000329989	650.159	955.312	452.835
DYNLRB1	0.0653898	1.57739	0.410521	0.00737443	-1.90596	0.531459	1.4227e-06	-3.00643	0.00021218	454.329	591.083	253.435
DZIP1	0.000510019	-26.0279	0.0378217	0.686039	1.54274	1	0.000107897	40.1543	0.0033563	4.86471	0.0875	9.26957
DZIP1L	0.00714514	-10.0312	0.144756	0.135252	4.02268	0.743435	4.42225e-05	40.3522	0.00193347	4.98824	0.341667	23.487
EBI3	0.0936915	-4.36745	0.483496	0.20913	3.78305	0.816975	0.00290974	16.5223	0.0285601	2.32353	0.333333	10.5
EEA1	0.245399	1.38058	0.72551	0.134602	-1.49661	0.743435	0.00407965	-2.06619	0.0352481	141.624	181.175	108.374
EEF1A2	0.00103207	-24.5322	0.0543186	0.611834	-1.56469	0.988889	0.00286856	15.6786	0.0282697	5.93529	0.0916667	4.41739
EFCAB13	0.148138	1.59486	0.581993	0.00216131	-2.61416	0.481342	2.12167e-06	-4.16922	0.00026673	324.906	404.304	133.248
EFCAB7	1	1.0036	1	0.00384202	-18.866	0.488507	0.00319334	-18.9339	0.0301424	3.06471	2.5625	0.0304348
EFEMP2	0.22705	-2.18709	0.703991	0.0734719	3.77299	0.666873	0.00143135	8.25188	0.0183411	11.4412	4.38333	48.8478
EFNA3_2	0.00978878	-14.2465	0.169287	0.813747	1.49151	1	0.00368018	21.2488	0.0330434	1.69412	0	2.56957
EFNB3	0.000346558	-33.1027	0.0296709	0.755088	1.42801	1	9.70673e-05	47.271	0.00309107	7.11765	0.0791667	11.5478
EGF	0.134263	1.89798	0.557509	0.0383518	-2.32691	0.611423	0.000172175	-4.41644	0.0045843	172.929	268.221	79.9435
EGFR	0.0253038	-5.03609	0.266803	0.036317	5.58895	0.607101	1.6037e-05	28.1464	0.00100119	5.64118	0.983333	38.4826
EGR2	0.000532128	-7.28667	0.038224	0.895923	-1.0618	1	0.000487789	6.86257	0.00898127	55.3882	7.15833	57.8043
EGR4	0.0074598	-11.6396	0.148011	0.446167	2.12562	0.937819	0.000644781	24.7412	0.0107912	15.6647	1.12083	37.5522
EHHADH	0.0918153	-3.9274	0.479063	0.310852	2.54208	0.882725	0.00547986	9.98374	0.0422599	7.86471	1.8875	22.4174
EIF2AK1	0.0312191	1.5795	0.293634	0.217212	-1.29026	0.823774	0.000231902	-2.03797	0.00559336	691.082	877.546	586.426
EIF2S3L	0.554623	1.7215	0.969494	0.00384174	15.719	0.488507	0.00467119	9.13097	0.0383832	0.688235	1.12083	14.7826
EIF3J	0.576075	1.12127	0.984165	0.00204971	-1.85347	0.481342	9.01694e-05	-2.07825	0.00295147	203.665	190.504	120.543
EIF4E1B	0.00014791	-29.4629	0.0183826	0.846971	1.21023	1	5.25673e-05	35.6571	0.0021479	18.6529	0.495833	24.4783
EIF4G3	0.040849	1.54602	0.332757	0.000596302	-2.04555	0.398352	5.78273e-09	-3.16247	5.00766e-06	525.971	666.688	279.87
ELAC2	0.0164329	-2.5605	0.215718	0.75414	1.14438	1	0.00397461	2.93019	0.0346649	98.1235	34.95	129.752
ELF3	0.000226219	-19.619	0.0233379	0.663343	1.46879	1	3.5007e-05	28.8162	0.00166625	6.72941	0.208333	11.2826
ELF5	0.0213656	-8.08037	0.245267	0.419152	2.73414	0.928854	0.00205023	22.0929	0.0228485	0.858824	0	2.90435
ELFN1	0.0136417	-5.52594	0.195104	0.353768	2.00981	0.894928	0.000552214	11.1061	0.00975316	28.3647	4.79167	64.3435
ELK2BP	0.000571311	-33.1054	0.0389007	0.662558	1.71121	1	0.000129866	56.6503	0.0038014	3.82353	0	7.43043
ELOVL2-AS1	0.005431	-15.8023	0.125804	0.528281	2.29796	0.962178	0.00078141	36.313	0.0122465	1.87647	0	4.56522
ELOVL7	0.141339	1.67958	0.569863	0.0098572	-2.40471	0.551903	1.976e-05	-4.0389	0.00114817	326.259	447.65	140.204
EMC2	0.241004	1.43405	0.719623	0.153374	-1.52763	0.767011	0.00498599	-2.19069	0.0400266	99.8765	122.779	70.9783
EMC3	0.127166	1.57355	0.546377	0.00297903	-2.35725	0.488507	2.0754e-06	-3.70926	0.000263586	442.724	533.237	201.757
EMC6	0.015158	29.2516	0.207083	0.85	-1.5091	1	0.000996806	-44.1436	0.014379	0.0470588	4.41667	0
EMC9	0.00605088	-10.0671	0.132506	0.35512	2.38236	0.895197	0.000268307	23.9834	0.00616669	3.11176	0.145833	9.31739
EMCN-IT1	0.000798172	59.6083	0.0470825	0.74719	1.77609	1	0.000531465	-33.5615	0.00949128	0	5.0625	0.0652174
EMD	0.214927	1.49614	0.688264	0.117036	-1.6369	0.723656	0.00250407	-2.44904	0.0259945	65.6353	82.05	44.6565
EMID1	0.000509668	-21.7323	0.0378217	0.479036	1.93725	0.944121	3.98144e-05	42.101	0.00181463	12.9706	0.458333	28.313
EMILIN3	0.0135513	-9.83004	0.194434	0.705002	1.5013	1	0.00383359	14.7578	0.0338166	12.4765	1.1875	22.7696
ENDOD1	0.068319	1.79028	0.419397	0.173263	-1.5184	0.781551	0.000595195	-2.71836	0.0102752	162.253	239.904	113.752
ENKUR	0.14667	1.84969	0.579088	0.031949	-2.38031	0.600371	0.000155152	-4.40284	0.00428973	284.806	419.367	122.152
ENPP7	0.0068335	-9.88017	0.141003	0.265117	2.83032	0.852152	0.000172864	27.964	0.00458551	8.61765	0.658333	28.5217
ENTPD2	0.065693	-7.26811	0.411079	0.284823	3.98291	0.868854	0.00387652	28.9482	0.034075	3.35294	0.329167	15.3435
EPB41L1	0.0369219	-4.70987	0.318704	0.574736	1.58543	0.97671	0.00622405	7.46717	0.0456391	24	4.40833	39.8174
EPB41L4A-AS2	0.00312448	-28.0094	0.097531	0.71456	-1.43759	1	0.00587876	19.4835	0.0441565	7.25294	0.1125	5.58261
EPB41L4B	0.099669	-2.8338	0.495576	0.310928	1.96998	0.882725	0.00475705	5.58253	0.0388092	6.61176	2.0125	15.0652
EPCAM	0.0117705	-9.95074	0.184536	0.27047	3.09138	0.855986	0.000362697	30.7615	0.00745529	2.95882	0.0958333	11.2348
EPHA1-AS1	0.0025983	-7.86876	0.0877376	0.295621	2.12938	0.879429	4.74945e-05	16.7556	0.00204982	13.3706	1.35	33.4652
EPHA6	0.0177203	-8.29048	0.223649	0.291871	3.08846	0.877312	0.000694344	25.6048	0.0113036	2.58235	0.225	10.3348
EPHA8	0.118208	-3.77189	0.530329	0.0862431	5.71582	0.687485	0.000858929	21.5594	0.0130605	6.54706	1.3375	42.1087
EPHB6	0.107221	-2.05927	0.509714	0.363532	1.54892	0.900397	0.00707255	3.18964	0.0495854	24.2235	9.55	41.1826
EPHX3	0.0305188	-7.11208	0.290421	0.518838	1.9162	0.958919	0.00438414	13.6282	0.0369288	7.81176	0.9	15.1957
EPO	0.00225993	-18.8597	0.0806707	0.96843	1.14476	1	0.00136983	21.5898	0.0178089	2.25882	0	2.88261
EPPK1	0.0476238	-2.60912	0.35683	0.163483	2.06999	0.771981	0.000385639	5.40086	0.00774767	56.9647	19.6875	140.157
EPS8L1	0.00213653	-6.74163	0.0780341	0.349595	1.84955	0.894015	4.92299e-05	12.469	0.00208148	25.6529	3.18333	51.6652
EPX	2.20619e-05	-72.2205	0.00705061	0.458647	2.19768	0.942345	1.77587e-06	158.718	0.000243231	8.15882	0	21.487
ERAS	0.0163958	-10.4705	0.215547	0.517558	2.39262	0.958708	0.00231321	25.0521	0.024706	1.21765	0	3.22174
ERBB4	0.31115	-2.70135	0.788881	0.0962969	8.45327	0.703498	0.00439135	22.8353	0.0369664	0.441176	0.0666667	5.2913
ERN2	0.0177649	-10.3243	0.224001	0.172356	4.36774	0.781348	0.000278337	45.0939	0.00631078	3.62353	0.2125	18.6522
ERV3-1	0.755543	1.28221	1	0.0212561	-4.90671	0.576361	0.00631765	-6.29143	0.045977	13.0294	14.5417	2.12174
ERVH48-1	0.00399313	-13.7716	0.108278	0.217609	3.46073	0.824091	7.60822e-05	47.66	0.00263945	3.86471	0.116667	15.8217
ESPL1	0.00127957	-13.6287	0.0604884	1	1.01933	1	0.00091202	13.8921	0.0135308	15.2588	0.916667	16.3957
ESPN	0.199631	-2.12726	0.668958	0.182434	2.40032	0.792726	0.00528964	5.10611	0.0414358	17.7059	7.42083	46.713
ESPNL	0.0249732	-6.22278	0.265285	0.46342	1.93872	0.943843	0.00253606	12.0642	0.026205	28.1235	4.075	60.7435
ESPNP	0.0154468	-5.15969	0.209429	0.722953	1.31166	1	0.00394456	6.76775	0.0345147	32.0824	5.28333	48.8565
ESR1	0.0285244	-4.3628	0.282398	0.385335	1.90232	0.909391	0.00163777	8.29943	0.0199137	19.4824	4.17917	41.0348
ESRP1	0.0936449	-4.11451	0.483361	0.0350469	14.4632	0.602842	0.000165466	59.5089	0.00447741	0.352941	0	8.2087
ESRP2	0.075897	-3.33883	0.441772	0.283802	2.21302	0.868836	0.00310039	7.38891	0.0295142	14.0941	3.30417	35.7652
ESYT2	0.538986	1.13118	0.962219	0.00259222	-1.80703	0.488507	9.5742e-05	-2.04407	0.00306706	249.618	233.721	154.835
ESYT3	0.000147353	-30.8002	0.0183826	0.87395	1.20417	1	6.15e-05	37.0888	0.0023619	6.97059	0.0875	9.18696
ETFA	0.0492908	1.60913	0.362628	0.0501235	-1.58507	0.637641	2.40593e-05	-2.55058	0.00130479	250.406	325.092	173.043
ETNK2	0.00343964	-7.34748	0.100991	0.193701	2.64976	0.801814	2.47696e-05	19.469	0.00131932	7.4	0.8	22.2565
ETNPPL	0.0675361	-6.97213	0.416879	0.274666	4.44736	0.860777	0.00367593	31.0076	0.0330255	1.40588	0.0666667	7.23043
EVPL	0.0192489	-3.9315	0.231513	0.292321	1.94416	0.878172	0.000465043	7.64346	0.00869365	79.5235	18.4083	174.313
EVPLL	1	1	1	0.016823	21.2671	0.564151	0.00295732	21.2671	0.0288486	0	0	2.69565
EXOC3L1	0.033947	-4.5507	0.305418	0.372637	2.01713	0.903065	0.00197613	9.17936	0.0224026	15.3529	2.82083	35.2087
F10	0.0105437	-13.4548	0.175219	0.565428	2.22097	0.975108	0.00186914	29.8826	0.0215908	1.6	0	4.06087
F13A1	0.032715	1.7519	0.300353	0.00322965	-2.11624	0.488507	7.61798e-08	-3.70745	3.36701e-05	2459.38	3559.29	1209.61
F2R	0.431854	1.39508	0.897967	0.0311735	-2.39026	0.600371	0.00182421	-3.3346	0.021301	146.271	167.533	67.3348
F2RL1	0.963208	1.39777	1	0.00388831	37.4855	0.488507	0.00136992	26.818	0.0178089	0.0588235	0.0583333	7.3087
F5	0.00727269	-3.29788	0.146573	0.182352	1.87991	0.792726	2.95227e-05	6.19971	0.00147523	88.6176	23.7375	187.561
FA2H	0.00951064	-15.5433	0.166653	0.897278	1.21229	1	0.00519122	18.843	0.0409877	8.06471	0.370833	10.9609
FAHD2A	0.0872935	-2.78066	0.471264	0.268386	2.08909	0.854436	0.00302914	5.80906	0.0291583	13.3471	4.5	32.0826
FAIM2	0.0312632	-6.81678	0.293634	0.499012	1.96404	0.951848	0.0040974	13.3884	0.0353567	14.4529	1.8375	31.8609
FAM101A	0.0025536	-12.8666	0.0866593	1	1.03503	1	0.00179917	13.3173	0.0211465	15.5118	0.85	16.7174
FAM108A9P	1	1	1	0.0256407	17.2336	0.58261	0.00531391	17.2336	0.0415218	0	0	2.03913
FAM131B	0.0777664	-3.50888	0.446499	0.213541	2.67964	0.82062	0.00191315	9.40253	0.021892	24.1353	6.24167	72.1652
FAM135B	0.000369049	-33.0471	0.0309532	0.455032	2.33566	0.940979	3.22622e-05	77.1868	0.00157469	3.61765	0	10.5913
FAM138C	1	1	1	0.0286981	28.568	0.59177	0.00600535	28.568	0.0447319	0	0	3.74783
FAM13B	0.247221	1.27805	0.728056	0.00130592	-1.95085	0.442581	2.93789e-06	-2.49329	0.000325899	673.041	709.329	377.974
FAM154A	0.00392498	-20.5847	0.107407	1	-1.00064	1	0.00342981	20.5716	0.0315427	2.47647	0	2.72609
FAM155A	0.0565367	-5.12058	0.386781	0.131797	4.37478	0.740358	0.00064213	22.4014	0.0107603	4.74118	0.783333	23.7087
FAM167B	0.010196	-5.10783	0.172835	0.260555	2.17158	0.849715	0.00016667	11.0921	0.00448772	17.0118	3.27083	42.3304
FAM170B	0.829268	-1.40692	1	0.042489	18.0479	0.621251	0.00341084	25.3919	0.0314437	0.0411765	0	3.43043
FAM179B	0.750018	1.17215	1	0.0089736	-3.31758	0.54625	0.00196934	-3.88869	0.0223572	52.3412	48.2583	17.6957
FAM181A	0.0019811	-14.1555	0.075651	0.189335	3.91552	0.798068	2.05126e-05	55.4262	0.00117605	1.70588	0	7.57391
FAM182A	0.00154353	-19.5979	0.0664305	0.442824	2.34213	0.937294	0.000129855	45.9007	0.0038014	3.40588	0.0416667	9.58696
FAM182B	0.186983	-2.81829	0.64974	0.13676	3.88515	0.745061	0.00342618	10.9495	0.0315201	6.49412	1.98333	28.8087
FAM186A	0.0101382	-6.294	0.172471	0.281275	2.29987	0.867779	0.000241639	14.4753	0.00573545	29.6882	4.34167	78.2261
FAM201A	0.0147948	-7.05859	0.204511	0.805803	1.266	1	0.00560275	8.93616	0.0428629	17.9353	2.125	24.1522
FAM205B	9.23343e-05	-54.8643	0.0139254	0.766957	1.43569	1	2.92192e-05	78.7681	0.00147029	6.71176	0	10.5696
FAM205CP	0.000343711	-47.0109	0.0296709	0.689194	-1.4798	1	0.000743324	31.7685	0.0118328	5.16471	0	4.33478
FAM211B	0.829268	-1.33214	1	0.0490966	9.40298	0.634568	0.00340026	12.5261	0.0314001	0.0352941	0	1.45652
FAM217A	0.0128361	-8.4496	0.19133	0.101365	6.7434	0.711711	8.32105e-05	56.9791	0.00279223	0.747059	0	7.73043
FAM225B	0.00593327	-21.9377	0.131418	0.901834	-1.11767	1	0.00673272	19.6279	0.0478781	2.56471	0	2.62174
FAM228A	0.0186213	-10.5715	0.228997	0.217531	5.61094	0.824091	0.000674738	59.3163	0.0110921	1.21765	0	8.51304
FAM228B	0.26922	1.47824	0.755906	0.0441424	-1.9893	0.626084	0.000881279	-2.94067	0.0132241	75.3824	86.0333	41.8435
FAM230C	0.133777	-3.99192	0.556921	0.0954748	6.87447	0.700662	0.00120518	27.4423	0.0163564	0.547059	0.0333333	4.7
FAM25E	0.0262386	-7.02106	0.271529	0.351878	3.07779	0.894687	0.00181308	21.6093	0.0212264	0.688235	0	2.98261
FAM27D1	0.352714	-1.83189	0.827824	0.0746372	3.61374	0.668345	0.00337109	6.61999	0.0312102	3.98235	2.19583	17.4652
FAM41C	0.0225506	-7.96979	0.250672	0.316458	3.59708	0.882725	0.00131248	28.668	0.0172798	0.729412	0	3.62174
FAM47B	0.0135058	-11.2485	0.194006	0.201146	5.62646	0.808738	0.000351463	63.2891	0.00727449	1.14706	0	8.23478
FAM47C	4.14072e-08	-104.992	0.000158797	0.219246	2.667	0.825756	2.70305e-10	280.013	4.0313e-07	12.2	0	37.7696
FAM47E	0.00639392	-17.701	0.137	0.705712	1.73824	1	0.0020094	30.7686	0.0226079	1.94706	0	4.16522
FAM57B	0.00405741	-12.508	0.109359	0.606152	1.66588	0.986019	0.000639842	20.8369	0.0107353	4.82941	0.225	8.61739
FAM63A	0.183328	1.55876	0.643772	0.0741758	-1.77682	0.667847	0.000847142	-2.76963	0.012936	165.394	211.475	98.3261
FAM64A	0.00641905	-10.774	0.137243	0.0458988	10.2392	0.626466	9.04597e-06	110.317	0.000684054	1.17059	0	15.487
FAM83A	0.0260112	-7.36825	0.270648	0.467597	2.04637	0.943843	0.00274001	15.0782	0.0274256	9.31765	1.0625	21.9696
FAM83C	0.0110737	-9.52072	0.17737	0.708248	1.45963	1	0.00296649	13.8968	0.0288953	24.3765	2.19167	39.0087
FAM83E	0.000692314	-23.218	0.042857	0.106723	5.46781	0.718304	3.02423e-06	126.952	0.000326556	3.90588	0.0416667	23.387
FAM83H	0.265325	-1.97823	0.749025	0.15516	2.66089	0.767853	0.00668695	5.26385	0.047641	21.4529	10.425	66.3913
FAM83H-AS1	0.44516	-2.05784	0.90723	0.0298814	16.2021	0.599239	0.000844024	33.3413	0.0129178	0.117647	0	4.52174
FAM87A	0.0178557	-9.07332	0.224304	0.125889	6.56563	0.735143	0.000158771	59.5721	0.00435364	1.54706	0.05	11.5217
FAM87B	1	1.42276	1	0.00747034	25.1238	0.533941	0.00319731	17.6585	0.0301694	0	0.05	3.38696
FAM90A14P	0.046774	-6.86223	0.353704	0.327788	3.95197	0.882772	0.00304421	27.1193	0.0292448	0.752941	0	3.49565
FAM90A25P	0.00300179	-18.2588	0.0948306	0.253803	4.09521	0.846843	9.894e-05	74.7735	0.00313213	2.08235	0	10.2783
FAM90A2P	0.00327089	-20.9098	0.0992611	0.544683	2.17336	0.969431	0.000557186	45.4444	0.00981385	2.48824	0	6.14348
FAM95B1	0.0491955	-3.92149	0.362559	0.210836	2.86621	0.817676	0.000704179	11.2398	0.0114084	0.529412	0.0416667	1.95652
FANCL	0.33832	1.38614	0.812651	0.00383981	-2.6037	0.488507	4.8167e-05	-3.60909	0.00205899	93.6471	104.792	39.7391
FAR2P1	0.00212427	-55.2923	0.0779043	0.917539	-1.06589	1	0.00218607	51.8742	0.0238557	6.68824	0	7.15652
FAXDC2	0.031423	1.68671	0.294503	0.0674067	-1.53949	0.660655	1.80253e-05	-2.59667	0.00108101	275.853	367.233	193.039
FBLIM1	0.0419303	-4.18742	0.337213	0.272914	2.34747	0.857821	0.00132049	9.82982	0.0173366	15.6235	2.91667	41.6348
FBN3	0.00209936	-12.7181	0.0773658	0.581237	1.64599	0.978332	0.000272996	20.9338	0.0062412	12.7647	0.8	21.9957
FBXL7	0.00731465	-5.57477	0.146868	0.758538	1.25226	1	0.00189449	6.98104	0.0217619	18.0647	3.04167	25.1696
FBXO17	0.0571765	-5.27474	0.387796	0.318671	2.71955	0.882725	0.00314746	14.345	0.0298171	4.12353	0.704167	13.1739
FBXO40	0.0139196	-5.84395	0.197504	0.295179	2.25306	0.879429	0.000368248	13.1667	0.00752902	9.11765	1.20833	23.213
FBXO46	0.00142314	-3.80788	0.0636735	0.555043	-1.27587	0.973674	0.00580521	2.98453	0.0438617	52.2471	10.6417	46.7913
FBXW12	0.176348	-3.19645	0.63163	0.0972404	8.11594	0.705604	0.00102487	25.9422	0.0146499	0.305882	0	3.4913
FCGBP	0.0291923	-3.09032	0.284745	0.347255	1.68683	0.892929	0.00108529	5.21283	0.0152377	52.2765	14.65	99.6826
FCRLB	0.0699503	-5.08374	0.423886	0.211525	3.68936	0.817676	0.00209357	18.7558	0.0231379	3.67059	0.5875	16.6913
FER	0.167085	1.62885	0.616379	0.0298326	-2.0938	0.599239	0.000161008	-3.4105	0.00439757	149.859	195.963	82.1043
FER1L4	5.96892e-05	-17.5596	0.0115277	0.206127	2.50602	0.813422	3.15612e-07	44.0047	7.77303e-05	32.6588	1.60417	93.8435
FER1L5	0.000162194	-27.7186	0.0191811	0.269977	2.75954	0.855468	3.15314e-06	76.4905	0.000332402	10.5647	0.258333	34.7435
FERMT3	0.0645971	1.46824	0.408795	0.0905149	-1.40996	0.696254	0.000127162	-2.07016	0.00376742	443.512	520.767	340.291
FETUB	1	1	1	0.00727111	37.1189	0.531459	0.000909842	37.1189	0.0135092	0	0	4.63913
FEV	2.43648e-06	-90.2332	0.00213434	0.89197	-1.08574	1	2.47397e-06	83.1074	0.000296007	15.5235	0.0541667	15.2609
FFAR1	0.000515877	-19.6378	0.037838	0.103672	4.62465	0.713534	1.7014e-06	90.818	0.000236101	4.71765	0.129167	26.013
FFAR3	0.0104853	-13.092	0.175157	0.254894	4.68446	0.846843	0.000380533	61.3291	0.00770393	1.58235	0	8.15217
FFAR4	0.00702702	-10.9296	0.142909	0.544728	1.82072	0.969431	0.000959617	19.8998	0.0140463	8.64118	0.5875	17.5174
FGD5	0.451897	-1.19357	0.90832	0.0244006	1.77243	0.58261	0.000908959	2.11552	0.0135092	81.4294	60.4292	163.657
FGD5P1	0.000493223	-14.106	0.0368818	0.493689	1.72092	0.949112	3.28909e-05	24.2752	0.00159091	49.3941	2.87917	97.8522
FGF1	0.0561663	-5.26611	0.385757	0.437972	2.68384	0.936857	0.00460974	14.1334	0.0380414	0.511765	0	1.66957
FGF17	0.0306446	-6.67557	0.291102	0.508607	1.89465	0.956802	0.00401477	12.6479	0.0348565	7.78235	0.804167	16.4739
FGF21	0.000440233	-60.1265	0.034657	0.322639	-3.06669	0.882725	0.00377612	19.6063	0.0335076	7.96471	0	2.55652
FGF23	0.000644737	-28.9446	0.0409396	0.635829	1.74517	0.999287	0.000131489	50.5132	0.00382428	3.51765	0	6.5913
FGF5	8.64283e-06	-76.6461	0.00393249	0.412188	2.28062	0.925047	4.77584e-07	174.801	0.000100162	9.15882	0	22.7391
FGF6	0.0766383	-5.3227	0.443778	0.236168	5.36613	0.837938	0.002702	28.5623	0.0271954	0.564706	0	3.58696
FGFR1	0.00468072	-6.56627	0.116835	0.501007	1.61916	0.952792	0.000351454	10.6318	0.00727449	27.0412	3.54167	49.7522
FGFR3	0.000299078	-22.7888	0.0271241	0.621026	1.57779	0.992952	4.21748e-05	35.9558	0.00187097	13.7471	0.433333	23.8957
FHDC1	0.0007214	-1.89832	0.0438638	0.470343	1.15283	0.943944	1.12405e-05	2.18845	0.000775713	554.553	263.546	725.796
FIBCD1	0.231767	-2.10126	0.709521	0.154732	2.66925	0.767853	0.00521431	5.60877	0.0410734	6.10588	2.25	17.5174
FIBIN	0.000143798	-55.4244	0.0181233	0.663534	1.69517	1	3.26426e-05	93.9539	0.00158175	6.59412	0	12.2
FIP1L1	0.0150968	1.63812	0.206561	0.00801149	-1.69078	0.537498	5.10568e-08	-2.7697	2.91621e-05	462.476	617.896	305.913
FITM1	0.0121697	-7.53677	0.186081	0.0574566	7.51112	0.651658	2.3771e-05	56.6096	0.00129702	0.735294	0	7.61304
FKBP10	0.0329388	-7.33419	0.30107	0.537633	1.92105	0.965919	0.00539673	14.0893	0.041932	7.08235	0.475	15.4174
FLVCR1-AS1	0.564162	-1.79729	0.977039	0.00179533	-33.0194	0.462384	0.00517486	-18.3718	0.0408947	3.58824	1.67083	0
FLVCR2	0.0247267	-10.4475	0.263617	0.654833	1.81425	1	0.00595218	18.9543	0.0444963	1.87647	0.0791667	3.73478
FMN2	0.276722	-1.95769	0.76294	0.152501	2.72846	0.765881	0.00684478	5.34147	0.0483675	15.5353	7.17917	48.8652
FMR1-AS1	0.00128435	-20.0794	0.0604884	0.873831	-1.11876	1	0.00151715	17.9478	0.0190051	4.6	0.108333	4.94348
FNDC1	0.546065	-1.44945	0.965406	0.0302176	4.93515	0.600371	0.00224883	7.15327	0.0242248	7.48235	4.66667	41.2174
FNDC4	0.00178585	-22.4294	0.0714475	0.541734	2.13683	0.968348	0.000255927	47.9279	0.0059704	2.70588	0	5.62174
FOCAD	0.477418	1.29083	0.92018	0.0151844	-2.30779	0.563759	0.000839074	-2.97897	0.0128856	76.2706	80.0792	35.9304
FOLR3	0.00493242	-21.0786	0.119385	0.942134	-1.04412	1	0.00475772	20.1878	0.0388092	2.42353	0	2.58696
FOXA1	0.0149907	-5.50339	0.205738	0.506837	1.66302	0.956107	0.00148351	9.15223	0.0186971	29.6471	4.6125	56.1652
FOXC2	0.000648087	-11.6909	0.0409396	0.250336	2.34496	0.846326	6.94974e-06	27.4148	0.000592272	12.1529	0.975	32.3174
FOXG1	0.389471	-1.32284	0.862296	0.0789538	1.83097	0.677644	0.00412805	2.42208	0.0355526	35.2118	24.0292	71.6957
FOXH1	0.000200983	-23.3321	0.0218628	0.225001	3.22176	0.829385	2.18561e-06	75.1704	0.000271434	2.85882	0	9.90435
FOXL1	0.0145473	-7.92298	0.202448	0.459548	1.98349	0.942433	0.00135432	15.7152	0.0176646	19.0235	2.11667	43.6609
FOXN3-AS1	0.0142486	-17.6031	0.200199	0.415538	3.70459	0.926658	0.00186835	65.2121	0.0215908	1.81176	0	8.56087
FOXN4	0.014147	-14.1144	0.199475	0.352544	3.48504	0.894687	0.0010886	49.1891	0.0152603	2.33529	0.0416667	8.93478
FOXRED1	0.131087	-2.22741	0.552132	0.220493	2.02492	0.826484	0.00358318	4.51034	0.0324038	19.3765	7.5875	43.8609
FOXS1	0.0264116	-11.1666	0.27249	0.403112	2.88213	0.919416	0.00252677	32.1836	0.0261537	2.96471	0.129167	9.26957
FREM2	0.00298396	-15.9257	0.0946917	0.82145	1.2833	1	0.00115061	20.4375	0.0158401	19.1118	1.08333	28.5783
FREM3	0.0143158	-8.29568	0.200655	0.308045	2.65013	0.882725	0.000576607	21.9846	0.0100455	11.4353	0.983333	35.487
FRG2C	0.00480174	-12.0613	0.118305	0.265324	3.50595	0.852162	0.000114506	42.2862	0.00348912	1.41765	0	5.66087
FRMD3	0.10757	1.65116	0.510501	0.06568	-1.74059	0.660347	0.000219897	-2.87399	0.00539591	177.853	239.283	110.735
FRMD5	0.0663642	-6.59087	0.413148	0.22876	4.06754	0.82986	0.0025179	26.8086	0.0261078	3.18235	0.3125	15.5348
FRMPD2	0.0141636	-10.2105	0.199487	0.6155	1.97611	0.990554	0.00285519	20.177	0.0281887	1.19412	0	2.56957
FRMPD3	0.0265829	-6.19178	0.27332	0.655983	1.51257	1	0.0060571	9.36547	0.0448931	11.1588	1.29167	19.4
FRMPD4	0.0058061	-16.5412	0.129847	0.29988	3.32309	0.881775	0.000250137	54.9679	0.00588513	3.17647	0.0666667	12.5609
FSCN3	0.113851	-4.69868	0.524007	0.301454	3.69628	0.882297	0.0044888	17.3676	0.0373997	0.711765	0.0208333	2.88696
FST	0.0763276	-4.67958	0.443031	0.0865368	7.69017	0.688114	0.0005309	35.9868	0.00949128	0.664706	0.0416667	6.36522
FSTL1	0.117657	2.20224	0.529386	0.330469	-1.57924	0.884495	0.00629932	-3.47785	0.0458902	86.5353	156.533	58.9609
FTCD	0.000915059	-24.996	0.0506596	0.582583	1.69445	0.978332	0.00011917	42.3545	0.00359049	5.71176	0.1625	11.7696
FTH1	0.0366424	1.49849	0.317824	0.0445929	-1.46263	0.626466	9.63723e-06	-2.19174	0.000703297	10230.3	12541.3	7623.36
FTMT	0.0330283	-7.60789	0.301477	0.445735	2.78873	0.937768	0.0040452	21.2164	0.0350579	0.723529	0	2.76087
FUT1	0.00243926	-11.8701	0.084059	0.634334	-1.41932	0.998633	0.00650843	8.3632	0.0468517	14.7412	1.06667	10.7609
FUT6	1.37465e-07	-115.009	0.000461281	0.688103	1.41441	1	2.11919e-08	162.67	1.42224e-05	18.1765	0.0166667	27.1435
FXYD3	0.0128938	-6.15809	0.191445	0.534255	1.64593	0.964672	0.0014865	10.1358	0.0187172	27.7059	3.67917	50.5783
FXYD5	0.166779	1.29158	0.615916	0.0107568	-1.59029	0.551903	2.24375e-05	-2.05399	0.00125721	411.359	440.688	292.322
FZD10	0.00686038	-8.94585	0.141449	0.990439	1.0434	1	0.00474864	9.33406	0.0387586	35.8353	3.60833	42.787
FZD10-AS1	4.77839e-06	-79.9466	0.00298316	0.48297	1.98314	0.94501	3.6759e-07	158.545	8.6561e-05	9.26471	0	21.2652
FZD2	0.0990921	-3.8272	0.4945	0.234603	3.00229	0.836156	0.0035449	11.4904	0.0322291	11.4765	2.60417	38.5261
FZD5	0.20967	-2.18806	0.682336	0.184131	2.52234	0.794055	0.00598829	5.51904	0.0446544	23.0059	9.14583	64.3
FZD9	0.000127186	-9.08852	0.0169866	0.189476	2.15819	0.798379	3.04943e-07	19.6147	7.65064e-05	15.7529	1.41667	38.0043
GABARAPL3	0.043535	-6.45578	0.342024	0.06478	8.78957	0.657684	0.000139021	56.7435	0.00398719	0.876471	0.0333333	8.60435
GABRA4	0.761672	1.7788	1	0.00191586	30.3606	0.476216	0.00143557	17.068	0.0183776	0	0.0791667	3.87826
GABRB3	0.00761011	-13.4568	0.148577	0.496716	2.29837	0.950716	0.00105052	30.9288	0.0149131	1.24706	0	4.36087
GABRG2	0.187556	-3.21732	0.650243	0.0455281	15.5233	0.626466	0.00039899	49.9433	0.00789888	0.305882	0	6.1913
GABRG3	0.0006973	-23.1332	0.0430322	0.56895	1.87561	0.976246	9.55335e-05	43.389	0.00306706	2.6	0	5.61739
GABRP	0.0040485	-11.4285	0.109359	0.683573	1.60434	1	0.000763454	18.3353	0.0120629	1.17059	0	2.19565
GAD1	0.004828	-10.1034	0.118312	0.342389	2.30673	0.890931	0.000188424	23.3059	0.00486838	13.4471	1.19167	33.5652
GAD2	0.0159219	-11.6093	0.21237	0.507761	2.15598	0.956351	0.00222337	25.0295	0.0240697	6.55294	0.420833	15.8522
GAL	0.0070203	-12.3861	0.142881	0.444813	2.31998	0.937493	0.000597886	28.7355	0.010282	2.6	0.0708333	6.76957
GAL3ST2	0.0124951	-8.1511	0.189188	0.463681	1.97431	0.943843	0.00114944	16.0928	0.015832	10.4353	1.25417	24.487
GALNT14	0.120971	-3.20054	0.536151	0.0241642	7.41475	0.58261	8.42282e-05	23.7312	0.00282145	2.51176	0.554167	22.8174
GALNT15	0.0581037	-5.09298	0.389542	0.368886	2.41385	0.901949	0.00454891	12.2937	0.0377482	8.65882	1.67083	23.1217
GALNT16	1.20583e-05	-83.1653	0.0047367	0.479788	2.03414	0.944121	9.67783e-07	169.17	0.000160371	12.4941	0.0291667	29.2783
GALNTL5	0.26161	-2.38799	0.744767	0.0832917	7.88745	0.683455	0.00182077	18.8351	0.0212793	0.2	0	2.64348
GAP43	0.000338434	-25.2122	0.0295937	0.209967	3.60114	0.817676	4.8465e-06	90.7927	0.000451751	3.17059	0	12.3043
GATA4	0.0337499	-4.12846	0.304748	0.279496	2.21216	0.865569	0.000981458	9.13281	0.0142572	15.9941	3.49167	38.4826
GBA2	0.711408	-1.10995	1	0.0205431	2.08769	0.574459	0.00270244	2.31722	0.0271954	33.7529	26.4083	80.8348
GBA3	0.0634064	-5.23678	0.404675	0.201363	5.38907	0.808738	0.00144319	28.2213	0.0184138	0.470588	0	4.25652
GBX1	0.000223746	-41.9711	0.0232458	0.922712	-1.06792	1	0.000219857	39.3017	0.00539591	7.02941	0.0416667	6.89565
GCGR	0.000852604	-12.9525	0.0486269	0.288173	2.36547	0.872055	1.53881e-05	30.6388	0.000985574	10.3529	0.595833	28.3522
GCK	0.147514	-3.51547	0.580739	0.0742605	6.05481	0.667847	0.000876293	21.2855	0.013164	3.63529	0.8375	27.1609
GCKR	0.0988605	-4.51534	0.494074	0.196266	6.28215	0.804761	0.00329197	28.366	0.0307705	0.311765	0	3.91739
GCM1	0.00409739	-17.49	0.109825	0.802082	1.46032	1	0.00152742	25.5411	0.0190449	2.01765	0	3.36522
GDF2	0.186584	-2.97802	0.649224	0.111595	5.04299	0.721731	0.00180519	15.0181	0.0211843	1.51176	0.345833	8.02174
GDF5	0.0903107	-4.83694	0.476573	0.215115	5.55363	0.822003	0.0025953	26.8626	0.0265615	0.511765	0	3.44348
GDNF	0.00337737	-12.825	0.100673	0.310667	2.89001	0.882725	0.000134294	37.0645	0.00388064	1.37059	0	4.9913
GDPD4	1	1	1	0.00395075	61.1152	0.488507	0.000383383	61.1152	0.00773559	0	0	8.61304
GDPD5	0.114597	-2.11155	0.524717	0.190792	1.95149	0.799114	0.00206834	4.12067	0.022963	39.2118	17.9042	90.2087
GFAP	0.00138141	-15.7311	0.0624309	0.710855	1.41441	1	0.000317986	22.2503	0.00685098	21.5706	0.9625	33.6696
GFI1B	0.134202	1.57768	0.557509	0.0294002	-1.89983	0.597756	8.80329e-05	-2.99732	0.00289968	324.953	399.917	184.635
GFRA4	0.0685674	-6.90544	0.41977	0.369677	3.0182	0.901949	0.00642276	20.842	0.0464616	5.32353	0.654167	20.0304
GGT3P	0.147774	-4.23653	0.581244	0.18412	5.15965	0.794055	0.00479529	21.859	0.0389715	1.17647	0.0958333	7.85652
GGT7	0.576912	1.59209	0.984288	0.0221086	-5.44993	0.580362	0.00310944	-8.67677	0.0295793	3.88235	5.45	0.543478
GGTA1P	0.0374084	1.972	0.320108	0.155676	-1.55676	0.767853	0.000164533	-3.06993	0.00445701	212.441	323.342	154.83
GHRL	0.11884	-4.3957	0.531304	0.248065	4.045	0.844661	0.00578227	17.7806	0.0437709	1.03529	0.145833	5.66087
GINS2	0.0702773	-5.99032	0.425387	0.149965	4.77596	0.761505	0.00100878	28.6095	0.0144662	1.67059	0.158333	9.40435
GIPR	0.0112232	-8.52311	0.178805	0.518987	1.81702	0.959057	0.00131098	15.4866	0.0172798	12.4118	0.970833	25.6739
GJA4	1	1.29384	1	0.00961479	14.6415	0.551903	0.00532063	11.3163	0.0415452	0	0.0333333	1.84348
GJA5	0.633924	-1.35504	1	0.0231405	5.42904	0.58261	0.0021487	7.35655	0.0235724	7.60588	4.7125	47.4478
GJA8	0.00143374	-13.9449	0.0639349	0.0700088	6.02938	0.662616	2.41216e-06	84.0792	0.000291687	1.64118	0	11.5261
GJB1	0.00147663	-21.6503	0.0648775	0.659134	1.69721	1	0.000321464	36.745	0.00690376	2.52941	0	5.03913
GJB7	0.00921214	-11.0379	0.163535	0.680535	1.55314	1	0.00219563	17.1434	0.0239211	4.83529	0.3125	9.18261
GJC2	9.54981e-05	-39.3078	0.0142041	0.832048	-1.15903	1	0.000120849	33.9144	0.00362481	13.3176	0.2125	12.2696
GJD2	0.0281971	-8.91383	0.281081	0.57095	1.95662	0.976438	0.00538918	17.441	0.0418977	3.6	0.304167	8.33478
GJD4	0.00518967	-9.89656	0.122638	0.358831	2.30757	0.897328	0.000231603	22.837	0.00559118	4.48235	0.25	11.0522
GK	0.300557	1.61483	0.783268	0.106037	-2.03811	0.71726	0.00472992	-3.29121	0.0387329	28.9588	41.1708	15.2043
GLB1L3	0.000498053	-17.0838	0.0371395	0.249615	2.61923	0.846326	6.88401e-06	44.7465	0.000588539	11.3118	0.545833	32.1174
GLCCI1	0.577506	1.20117	0.984764	0.0346443	-1.9465	0.601621	0.00418629	-2.33808	0.0359376	81.6765	86.1333	47.6783
GLI1	0.00218366	-23.8037	0.0788175	0.84489	1.27545	1	0.000948499	30.3604	0.0139462	12.7294	0.333333	17.6478
GLI2	0.00132951	-8.08271	0.0611166	0.481069	1.62733	0.944121	7.18821e-05	13.1533	0.00254646	26.8882	2.67083	47.113
GLIS1	0.0271227	-5.12814	0.275739	0.606339	1.53471	0.986019	0.00485826	7.87019	0.0392766	16.5294	2.77083	31.6391
GLP1R	0.0434614	-6.63809	0.341981	0.196035	4.7244	0.804386	0.00100188	31.361	0.0144212	1.37059	0.0875	7.04348
GLRB	0.00182214	-18.1402	0.0719761	0.911802	-1.0736	1	0.00192437	16.8966	0.0220015	1.97647	0	1.97826
GLT6D1	0.278997	-2.8221	0.765528	0.163468	7.3247	0.771981	0.00291765	20.671	0.0286168	0.282353	0	2.56957
GMPR	0.0598653	1.77852	0.394031	0.232839	-1.41974	0.833784	0.000873393	-2.52504	0.0131426	124.782	176.092	97.1043
GNA14	0.253855	-1.85567	0.736445	0.151553	2.36349	0.76532	0.00565245	4.38586	0.0430909	25.1706	13.1042	66.0043
GNAI1	0.0317666	-4.25597	0.295792	0.397436	1.861	0.917693	0.0019948	7.92034	0.0225002	23.0647	4.12083	47.5957
GNAS	0.0880208	1.39033	0.471649	0.0303528	-1.50684	0.600371	2.95607e-05	-2.095	0.00147523	2534.28	2859.62	1823.26
GNB3	0.00970537	-15.3228	0.168744	0.655009	1.81578	1	0.0024936	27.8229	0.0258958	2.34706	0.0375	4.91304
GNG11	0.0389174	1.8922	0.325648	0.0970077	-1.63532	0.705342	6.45608e-05	-3.09435	0.00243076	883.265	1314.45	552.765
GNPTAB	0.921063	1.0269	1	0.00206775	-2.06903	0.481342	0.000637916	-2.12469	0.0107247	281.447	255.825	144.804
GNRH2	0.000525126	-22.9878	0.0381	0.292113	3.01119	0.877792	1.54845e-05	69.2207	0.000985574	2.51176	0	8.85217
GNS	0.130648	1.73317	0.551107	0.202715	-1.5651	0.810093	0.00265108	-2.71259	0.0268566	53.8412	79.2542	37.1609
GOLGA6B	0.0115633	-15.5054	0.182812	0.684582	1.8801	1	0.00337156	29.1516	0.0312102	1.81176	0	3.96087
GOLGA6L1	3.87981e-05	-20.2356	0.00913627	0.464727	1.71993	0.943843	1.67894e-06	34.8038	0.000234746	67.8059	2.80833	131.543
GOLGA6L11P	0.0149365	-10.2191	0.205415	0.560477	2.10489	0.973789	0.00277009	21.51	0.0276648	1.18235	0	2.80435
GOLGA6L2	0.0526219	-3.60892	0.374307	0.382737	1.88703	0.908214	0.00356021	6.81012	0.0323212	368.735	93.3875	784.026
GOLGA6L6	0.000157791	-27.3722	0.0189102	0.308263	2.54618	0.882725	3.80676e-06	69.6943	0.000382744	5.34706	0.0791667	14.8174
GOLGA8A	0.883647	-1.06089	1	0.00582483	-3.82741	0.513704	0.00551134	-3.60773	0.042414	84.7529	68.2458	23.1652
GOLGA8B	0.694557	-1.23389	1	0.000854343	-7.54603	0.430805	0.00172962	-6.11565	0.0205358	36.6118	24.6583	5.17391
GOLIM4	0.507303	1.23584	0.941716	0.0120399	-2.17095	0.552779	0.000703023	-2.68294	0.0114084	107.906	114.904	57.7913
GP1BA	0.255022	1.44327	0.737331	0.00226923	-2.60231	0.481342	9.90736e-06	-3.75583	0.000714955	223.447	253.808	91.7391
GPD1	0.0174527	-6.97051	0.221961	0.632651	1.54604	0.997932	0.00351191	10.7767	0.0320657	22.2471	2.87083	41.2826
GPHA2	0.00057584	-40.6143	0.0389007	0.56575	-1.7806	0.975267	0.00180006	22.8094	0.0211478	4.79412	0	2.66957
GPHB5	0.154729	-3.54436	0.595261	0.214995	5.42202	0.822003	0.00614577	19.2176	0.0452753	0.241176	0	2.38696
GPR110	0.0518327	-8.0744	0.371639	0.170523	5.08145	0.779335	0.00106191	41.0297	0.0149953	2.74118	0.241667	17.3478
GPR12	0.0525729	-5.78811	0.374307	0.0979405	8.41905	0.705604	0.000469477	48.7304	0.00874293	0.535294	0	6.64348
GPR133	0.0377038	-3.13277	0.321641	0.0444997	3.34768	0.626466	2.3149e-05	10.4875	0.00127867	22.4294	5.9125	87.2565
GPR137C	0.00433504	-13.4356	0.112349	0.0952984	6.91238	0.700641	2.44483e-05	92.872	0.00131108	2.45882	0.0541667	18.5696
GPR149	0.0256697	-8.92873	0.268987	0.32419	3.84319	0.882725	0.00159766	34.3149	0.0196469	0.970588	0	4.7
GPR153	0.0597352	-3.23585	0.393906	0.358802	1.87943	0.897328	0.00343417	6.08155	0.0315721	17.7412	5.19583	40.313
GPR162	0.024653	-6.50666	0.263001	0.550169	1.75157	0.972687	0.0036728	11.3969	0.0330084	12.1882	1.5125	24.9348
GPR179	0.0503094	-4.00443	0.366162	0.309395	2.22899	0.882725	0.00221717	8.92584	0.0240484	23.0294	5.27917	57.7609
GPR182	0.00102548	-29.8642	0.054191	0.946365	1.14209	1	0.000624482	34.1078	0.0105768	4.86471	0.0416667	6.6087
GPR20	0.000533041	-35.1846	0.038224	0.722038	-1.36666	1	0.000995406	25.745	0.0143762	7.37059	0.0875	5.46957
GPR26	0.00396463	-8.40834	0.10805	0.56211	1.58789	0.974162	0.000444641	13.3516	0.00845342	34.9824	3.86667	62.7609
GPR37	8.12863e-05	-32.6621	0.0133873	0.0898926	5.30751	0.696254	2.02426e-07	173.354	6.17514e-05	3.86471	0	22.3696
GPR37L1	0.0475554	-4.36393	0.356699	0.276731	2.45271	0.862716	0.0016889	10.7034	0.0202224	22.9235	4.51667	63.487
GPR45	0.00441571	-19.1176	0.11375	0.858349	-1.17053	1	0.00522342	16.3324	0.0411089	2.3	0	1.73043
GPR50-AS1	0.0743445	-4.54068	0.437767	0.101116	7.75145	0.711711	0.000659239	35.1969	0.0109581	0.470588	0	4.88696
GPR6	0.0229241	-10.5005	0.252937	0.669846	1.67088	1	0.00634097	17.5451	0.0460437	8.95882	0.541667	15.8696
GPR63	0.00064814	-31.657	0.0409396	0.75596	1.45921	1	0.000198438	46.1943	0.00503028	5.10588	0.0375	8.14783
GPR78	0.00485306	-8.71919	0.118653	0.397282	2.006	0.917693	0.000243804	17.4907	0.00576137	20.7588	2.14167	47.8609
GPR97	0.00656375	-14.005	0.13866	0.887303	1.25398	1	0.00326305	17.5621	0.0305937	2.10588	0.0416667	3.30435
GPRIN2	0.0012975	-10.5245	0.0605343	0.498872	1.68878	0.95176	9.27312e-05	17.7736	0.00299924	42.0471	3.47083	80.3304
GPT	0.145401	-3.0529	0.576982	0.123698	3.67448	0.732668	0.00152123	11.2178	0.0190291	2.15294	0.545833	8.89565
GPX1	0.00800644	1.8035	0.152868	0.24597	-1.28339	0.843432	3.38716e-05	-2.31459	0.00162519	737.218	1077.38	601.522
GPX5	0.00107435	-35.4422	0.055048	0.80921	-1.25345	1	0.00157023	28.2756	0.0194074	4.25882	0	3.64783
GRAP2	0.056989	1.70024	0.387796	0.0162241	-1.91329	0.564151	4.53603e-06	-3.25305	0.000430037	1329.69	1835.27	737.043
GRB7	0.00590431	-9.2091	0.130993	0.116833	4.5464	0.723656	2.53804e-05	41.8682	0.00134651	1.51765	0.0416667	7.71304
GREB1	0.00902456	-9.27953	0.161941	0.588633	1.67011	0.980263	0.00142659	15.4978	0.0183118	11.3941	0.925	21.9348
GREM1	0.00104691	-45.31	0.0544809	0.802017	-1.27168	1	0.00150227	35.6301	0.0188663	5.18235	0	4.71739
GREM2	0.00464651	-10.1239	0.116358	0.228146	2.98071	0.82971	7.21919e-05	30.1764	0.00254702	3.21176	0.2	11.4783
GRHL2	0.00101681	-20.1715	0.053839	0.155787	4.71589	0.767853	1.09208e-05	95.1266	0.000760125	2.22353	0	13.2609
GRHL3	3.86389e-06	-103.271	0.00265965	0.95662	1.09962	1	2.26937e-06	113.558	0.000279456	12.6118	0	15.613
GRIA1	0.43801	-1.81961	0.902676	0.0356562	13.9524	0.604668	0.000991315	25.3879	0.0143463	0.141176	0	3.16522
GRIA4	0.000157315	-34.8365	0.0189102	0.243869	3.36799	0.842477	3.22069e-06	117.329	0.000337732	4.02353	0	16.0043
GRID1	0.100041	-3.10749	0.496178	0.190631	2.74925	0.799114	0.00218071	8.54327	0.0238166	18.9235	5.44583	58.0783
GRID2IP	0.000548464	-28.397	0.0383863	0.425761	2.35049	0.93302	3.90424e-05	66.7468	0.00178855	6.48824	0.0708333	16.6304
GRIK1	0.0412112	-6.81148	0.334436	0.200924	4.04727	0.808546	0.0010345	27.5679	0.0147561	2.82353	0.329167	14.3217
GRIK3	0.00201859	-10.138	0.0762152	0.696642	1.38033	1	0.000397918	13.9937	0.00788929	24.3941	2.22917	37.7609
GRIN1	0.0397419	-5.34102	0.328189	0.558817	1.70244	0.973674	0.00667754	9.09277	0.047617	25.2294	3.72917	45.187
GRIN2C	0.012333	-4.60976	0.187424	0.310303	1.94793	0.882725	0.000315806	8.97951	0.00683695	48.1647	8.90833	105.443
GRIN3B	0.0554166	-3.39666	0.383832	0.264981	2.18588	0.852045	0.00166427	7.42469	0.0200518	37.6882	10.1375	94.4435
GRIP2	0.0277076	-4.22536	0.278133	0.328601	2.00943	0.883731	0.00108785	8.49056	0.0152578	48.7412	10.8333	113.717
GRK1	0.000394374	-28.6118	0.0319848	0.725726	1.42705	1	9.5635e-05	40.8303	0.00306706	16.7647	0.383333	29.2609
GRK5	0.0454276	1.92213	0.348529	0.519965	-1.21943	0.959805	0.00386553	-2.34391	0.0340113	112.753	172.783	96.2522
GRM1	0.000438858	-15.2148	0.0346504	0.789552	-1.18877	1	0.000661928	12.7989	0.0109795	27	1.45833	25.4522
GRM2	0.0158036	-6.24806	0.2117	0.436096	1.90891	0.936857	0.00119876	11.927	0.0162998	36.6176	5.62917	80.6217
GRM4	0.0043071	-8.44714	0.111822	0.339088	2.14736	0.890931	0.000142647	18.1391	0.00405653	33.1412	3.37917	79.5435
GRM5	0.0233745	-7.02535	0.255307	0.0833708	8.03494	0.683455	0.000124778	56.4483	0.00370948	0.741176	0	7.83043
GRM8	0.273915	-2.4929	0.75979	0.117046	4.84833	0.723656	0.00502096	12.0864	0.0401632	3.58824	0.954167	18.5783
GS1-124K5.4	0.0121133	-9.7011	0.185882	0.706027	1.59478	1	0.00353377	15.4711	0.0321574	0.941176	0	1.98261
GS1-204I12.1	0.829268	-1.69733	1	0.100648	9.7612	0.711711	0.00546613	16.568	0.0421994	0.1	0	1.97826
GS1-24F4.2	0.00238885	-23.2179	0.0830682	0.852026	-1.17085	1	0.0030198	19.83	0.0291216	2.77059	0	2.48696
GS1-519E5.1	0.0106929	-12.1264	0.175801	0.141656	7.0457	0.747674	0.000131653	85.4392	0.00382492	1.42941	0	11.2348
GSAP	0.214675	1.4762	0.687791	0.0199211	-2.02828	0.573897	0.000143884	-2.99415	0.00408306	197.876	240.7	105.122
GSE1	0.107471	1.41239	0.510359	0.010763	-1.70834	0.551903	8.0096e-06	-2.41283	0.000636186	461.782	540.275	291.804
GSTO1	0.0335226	1.64079	0.30382	0.261944	-1.28892	0.850574	0.000411392	-2.11485	0.00802878	117.382	164.775	99.2957
GSTO2	0.0126949	-11.3793	0.190388	0.311076	3.378	0.882725	0.000648125	38.4392	0.0108357	2.28824	0.075	9.47391
GSTTP2	0.00460757	-18.2624	0.115923	0.812157	-1.25501	1	0.00663777	14.5516	0.0474796	1.92353	0	1.85652
GTDC1	0.333391	1.38056	0.809008	0.004242	-2.51765	0.497861	5.16967e-05	-3.47577	0.00213507	179.429	198.658	74.0478
GTF2IRD1P1	1	1	1	0.0284297	25.0966	0.590766	0.00596694	25.0966	0.0445382	0	0	3.36522
GTF3C5	0.222056	-1.41134	0.697915	0.0689585	1.73038	0.662283	0.00088967	2.44215	0.0133254	40.8588	24.6375	81
GTPBP6	0.0522879	-1.84787	0.373415	0.384722	1.34054	0.909301	0.00254188	2.47715	0.0262349	63.0647	31.9667	94.487
GUCA1A	6.63465e-05	-53.2516	0.0122833	0.691034	1.55355	1	1.55957e-05	82.7292	0.000985574	10.2294	0.0666667	17.7217
GUCA2A	0.0110936	-13.6538	0.177584	0.351958	3.58777	0.894687	0.000898326	48.9866	0.0133975	1.59412	0	6.85217
GUCY1A3	0.0488047	1.74689	0.362081	0.18553	-1.43488	0.795305	0.000365897	-2.50657	0.00750382	176.176	247.05	126.587
GUCY1B2	0.000661705	-23.7168	0.0414067	0.492759	2.15267	0.94886	6.56114e-05	51.0542	0.00244268	2.84118	0	6.52609
GUCY1B3	0.110653	1.75543	0.518591	0.0259808	-2.12772	0.583156	5.19688e-05	-3.73506	0.00214269	290.253	399.908	140.27
GUCY2D	0.0255425	-8.10877	0.268316	0.204093	4.00255	0.810913	0.00059689	32.4557	0.010282	4.96471	0.470833	22.5304
GUSBP4	0.250694	4.59226	0.733423	0.0659486	-5.56913	0.660347	0.00327607	-25.5749	0.0306923	0.482353	2.04167	0
H1FNT	0.0907795	-5.05898	0.476922	0.206915	4.02213	0.814223	0.00275664	20.3479	0.0275613	2.94118	0.470833	13.8435
H1FOO	0.000156725	-37.7932	0.0189102	0.869194	1.23909	1	6.79307e-05	46.829	0.00248056	4.67059	0	5.90435
H2AFZ	0.468193	1.20039	0.915181	0.00925799	-1.90765	0.551903	0.000355181	-2.28992	0.00733306	77.6941	78.3667	45.1348
H2BFM	0.000524745	-35.7599	0.0381	0.897105	1.23418	1	0.000266115	44.1343	0.00613732	3.61765	0	5.85217
H3F3A	0.103416	1.41142	0.504216	0.0114737	-1.68786	0.552779	8.07399e-06	-2.38229	0.000636186	617.529	683.196	391.809
HABP2	0.228721	-3.35623	0.706673	0.0950602	7.6077	0.700641	0.00285018	25.5332	0.0281879	2.16471	0.566667	17.8609
HAGHL	0.0234969	-4.59264	0.255893	0.238665	2.37268	0.839391	0.00044558	10.8968	0.00845342	11.2412	1.9625	30.9522
HAND1	0.194307	-2.53387	0.65994	0.107938	3.73905	0.719495	0.00220405	9.47425	0.0239665	11.8412	4.075	52.4217
HAND2	0.241098	-2.52788	0.719623	0.125955	4.69846	0.735143	0.00261825	11.8771	0.0267048	0.147059	0	1.57826
HAPLN1	0.0547241	-4.66352	0.381166	0.376714	2.24973	0.906347	0.00369873	10.4917	0.0331286	4.60588	0.8125	11.5087
HAPLN2	0.00103868	-22.2913	0.0543186	0.420134	2.51248	0.929542	7.72472e-05	56.0064	0.00266543	2.5	0	7.78696
HAR1B	0.00132981	-31.4656	0.0611166	0.719013	-1.44265	1	0.00261053	21.811	0.0266564	3.52941	0	2.8913
HAS1	0.0100421	-7.91152	0.171344	0.602704	1.5923	0.985467	0.00164406	12.5975	0.0199226	27.1	3.28333	47.7
HCG20	0.0289585	-11.9058	0.283512	0.523628	2.89665	0.960371	0.00547693	34.487	0.0422599	1.41765	0	4.92609
HCG9	0.000184197	-41.6286	0.0206894	0.820441	1.32989	1	7.09513e-05	55.3615	0.00253699	4.9	0	7.61739
HCN2	0.00188492	-13.9843	0.0735474	0.797882	1.31864	1	0.00060608	18.4402	0.010357	3.78824	0.145833	5.94348
HCRT	0.000972736	-25.7651	0.0523309	0.605507	1.8113	0.985947	0.000157102	46.6683	0.00431668	4.30588	0.0458333	8.1087
HDAC9	0.584498	1.1166	0.98896	2.65313e-05	-2.28802	0.21847	3.90202e-07	-2.55481	8.8977e-05	206.712	192.583	100.374
HDGFL1	0.302845	-1.69958	0.784389	0.0897232	2.57687	0.695815	0.00312902	4.37959	0.029713	9.08824	5.125	30.2609
HECW1	0.000281244	-21.2118	0.026346	0.417531	2.00878	0.928478	1.36423e-05	42.6099	0.000906504	20.5176	0.879167	46.0391
HELT	9.03001e-05	-36.0607	0.0139254	0.214324	3.50701	0.821059	1.27695e-06	126.465	0.000196215	3.89412	0	16.3348
HELZ2	0.0659486	-2.00485	0.411461	0.263992	1.56805	0.851684	0.00157611	3.14372	0.0194621	102.965	46.325	185.165
HEPH	0.0856581	-4.82604	0.467566	0.0845513	11.0019	0.683786	0.000535789	53.0954	0.00953797	0.511765	0	7.08261
HERC2P10	0.131397	-3.96873	0.552474	0.220814	4.63443	0.826781	0.00637639	18.3928	0.0462094	0.7	0.075	4.66087
HERPUD2	0.904672	-1.02683	1	0.000467559	-2.34516	0.380352	0.000290767	-2.28389	0.00649387	133.218	104.133	60.2087
HES2	0.0359936	-6.48402	0.314125	0.189309	3.73012	0.798068	0.000697956	24.1862	0.0113418	6.04118	0.775	26.0696
HGD	0.309277	1.92485	0.787044	0.085885	-2.79771	0.685777	0.00429751	-5.38518	0.0364969	46.6882	72.225	18.0565
HGFAC	0.000447019	-66.1987	0.0348519	0.717387	1.68273	1	0.00014305	111.395	0.00406367	8.15882	0	15.0391
HHIP-AS1	1	1	1	0.0155161	23.3449	0.564151	0.00271901	23.3449	0.027292	0	0	3.26087
HHIPL1	0.00923521	-5.88888	0.163535	0.403962	1.85026	0.919716	0.0004676	10.896	0.00873538	25.8059	3.7	52.113
HIC1	0.0106203	-2.58099	0.175676	0.678485	1.18138	1	0.00161889	3.04912	0.0197786	53.1059	18.0083	71.4
HIC2	0.0751219	-2.69286	0.439606	0.261203	1.97299	0.849752	0.00224967	5.31298	0.0242248	28.8235	10.75	68.7043
HID1	0.00135783	-7.21375	0.0619914	0.793635	1.19798	1	0.000350598	8.6419	0.0072678	24.7235	3.15	32.4522
HIST1H2AC	0.036295	1.72543	0.316344	0.00808278	-1.95201	0.537498	4.62354e-07	-3.36805	9.92951e-05	1196.83	1675.1	634.97
HIST1H2BC	0.0164329	1.57294	0.215718	0.0519539	-1.43115	0.643658	2.67505e-06	-2.25112	0.000308205	853.688	1061.42	683.03
HIST1H2BD	0.158602	1.40935	0.601919	0.0184633	-1.75035	0.568646	5.35255e-05	-2.46685	0.00216896	217.512	260.792	137.396
HIST1H2BF	0.199669	1.37733	0.668958	0.0989799	-1.49399	0.708867	0.00153484	-2.05772	0.0191019	158.424	171.796	116.087
HIST1H2BH	0.173703	1.58373	0.627853	0.112121	-1.67784	0.721731	0.00153843	-2.65726	0.0191199	91.3765	114.65	59.9783
HIST1H2BJ	0.0592235	1.79408	0.392672	0.114667	-1.59981	0.722796	0.00019561	-2.87018	0.00498684	156.688	219.592	106.861
HIST1H2BK	0.0397812	1.62497	0.328189	0.0470157	-1.57795	0.628195	1.36943e-05	-2.56412	0.000907712	455.576	595.442	312.657
HIST1H2BN	0.130835	1.57406	0.551554	0.0613703	-1.72198	0.651658	0.000285196	-2.7105	0.00640677	99.3	120.088	62.4565
HIST1H3H	0.243489	1.55575	0.72298	0.0777861	-1.89747	0.675466	0.00175837	-2.952	0.0208147	213.371	253.679	120.874
HIST2H2BE	0.185262	1.47246	0.647067	0.0128098	-2.02482	0.552779	4.89383e-05	-2.98147	0.00207543	572.424	680.558	292.761
HIST2H4B	0.0148458	9.13934	0.204797	1	1.01142	1	0.00283424	-9.03618	0.028091	0.0294118	0.8375	0.0304348
HLA-A	0.0794808	1.4461	0.450657	0.00203684	-1.88637	0.481342	2.32877e-07	-2.72787	6.51206e-05	353.106	420.925	197.878
HLA-B	0.120209	1.36958	0.534183	0.00609311	-1.72269	0.522176	4.00383e-06	-2.35935	0.000398085	948.071	1112.74	581.583
HLA-C	0.0812802	1.37724	0.455811	0.00552522	-1.64923	0.510717	1.1882e-06	-2.27139	0.000186534	632.865	731.413	424.678
HLA-E	0.0651751	1.36194	0.409657	0.00201581	-1.66326	0.481342	1.15859e-07	-2.26526	4.53014e-05	1767.61	2056.19	1184.5
HLA-J	0.61595	-1.38716	1	0.00220416	-9.75687	0.481342	0.00632837	-7.03368	0.045977	3.14706	1.95417	0.204348
HLA-V	0.489643	-1.94581	0.929726	0.0517969	8.05026	0.643556	0.00309712	15.6643	0.0295142	0.382353	0.125	4.78696
HMCN2	0.00855485	-8.93056	0.158164	0.28208	2.67198	0.868056	0.000239257	23.8623	0.00569402	8.95882	0.758333	26.0478
HMG20B	0.163564	1.56297	0.609928	0.258516	-1.41546	0.848324	0.00627045	-2.21232	0.0457295	110.918	142.912	83.6087
HMGB1	0.0905219	1.36095	0.476573	0.0169451	-1.53349	0.564151	1.07935e-05	-2.08701	0.000756531	559.359	637.171	397.613
HNF1B	7.55906e-07	-59.6904	0.00119366	0.238635	2.60785	0.839391	6.47085e-09	155.664	5.42844e-06	6.65882	0	20.8913
HNF4A	0.0166128	-8.23225	0.216736	0.382166	2.33002	0.908214	0.00110692	19.1813	0.0154525	9.35294	0.995833	24.9304
HNRNPKP3	1	1	1	0.0310448	21.6233	0.600371	0.00698332	21.6233	0.0490599	0	0	2.99565
HNRNPU-AS1	0.0128121	27.7096	0.191291	0.287035	-2.45868	0.871615	0.000185502	-68.1289	0.00481262	0.158824	6.59167	0
HOOK3	0.403878	1.19467	0.873376	0.00688429	-1.75537	0.525125	0.000142459	-2.09709	0.00405653	379.876	370.538	244.848
HOTAIR	1	1	1	0.00320388	20.8578	0.488507	0.000316862	20.8578	0.00684054	0	0	2.87391
HOTTIP	2.31191e-08	-63.5069	0.000103439	0.774233	1.24509	1	3.941e-09	79.072	3.67608e-06	11.3235	0.0541667	16.5348
HOXA11-AS	0.00414385	-19.8918	0.110332	0.982764	1.07891	1	0.00294564	21.4615	0.0287757	11.3765	0.395833	15.4391
HOXC10	0.00394693	-26.0977	0.107898	0.930634	1.23273	1	0.00242788	32.1714	0.0254432	3.18824	0	4.21739
HOXD10	0.00610728	-12.0148	0.132991	0.234513	3.34325	0.836135	0.000127947	40.1685	0.00376924	2.82941	0.1	10.2913
HOXD13	0.712196	1.28771	1	0.00232451	8.27695	0.481342	0.00145501	6.42766	0.0184816	5.13529	6.30417	48.1478
HPN	0.0123268	-8.20681	0.187424	0.0219301	14.7827	0.580362	5.26626e-06	121.318	0.000484154	0.935294	0	16.6478
HPSE2	1	-1.097	1	0.0246934	16.9542	0.58261	0.00438944	18.5987	0.0369619	0.0294118	0.0291667	3.12174
HR	0.00435072	-5.59592	0.112628	0.236771	2.14325	0.837938	4.39758e-05	11.9934	0.00192897	38.1824	6.22083	96.0913
HRC	1.06136e-08	-165.595	9.49744e-05	0.794752	1.25765	1	2.63773e-09	208.261	2.62258e-06	21.2	0	27.4304
HRH1	0.0592201	-7.77002	0.392672	0.341722	3.01235	0.890931	0.00437734	23.4061	0.0369179	5.01176	0.483333	16.5609
HRH2	0.030948	-3.37076	0.292609	0.400081	1.67459	0.918409	0.00169944	5.64462	0.0202582	18.6941	5.27083	37.3
HRNR	0.829268	-1.52779	1	0.0439872	15.2033	0.626084	0.00351947	23.2274	0.0320924	0.0588235	0	2.89565
HS3ST2	0.284893	-2.68882	0.76985	0.123937	5.64116	0.732668	0.00624226	15.1681	0.0456648	5.45294	2.03333	37.1652
HS6ST2	0.000289952	-53.2993	0.0263856	0.548553	-1.84838	0.971365	0.0010235	28.8357	0.0146382	6.47059	0	3.96957
hsa-mir-7162	0.00172642	-24.276	0.0700367	0.960154	1.10423	1	0.00111659	26.8064	0.0155471	6.84118	0.0791667	8.78696
hsa-mir-7515	0.020167	-7.50281	0.237931	0.228696	4.10799	0.829784	0.000575772	30.8215	0.0100433	0.764706	0	3.81304
HSD3B2	0.0032598	-12.1325	0.0992611	0.242938	3.48802	0.842474	6.49035e-05	42.3186	0.00243343	1.37059	0	5.32174
HSD3BP2	0.0235552	-10.5579	0.256039	0.650899	2.00307	1	0.00683144	21.1482	0.0483238	1.2	0	2.86087
HSD3BP5	0.470019	-2.06093	0.916248	0.068113	15.053	0.660861	0.00374608	31.0231	0.0333765	0.117647	0	4.37826
HSPB6	0.000596519	-42.8516	0.0392647	0.846495	1.32554	1	0.000281821	56.8015	0.00637325	5.83529	0	7.94348
HSPB7	0.0011838	-19.2776	0.0580971	0.676869	1.5118	1	0.000235336	29.1438	0.00565071	8.49412	0.2875	14.0261
HSPB8	1	1.02357	1	0.011403	8.85754	0.552779	0.00349935	8.65358	0.0320068	2.43529	1.975	24.487
HSPD1P6	0.189806	-3.22119	0.653288	0.107534	8.69466	0.719476	0.0015219	28.0071	0.0190291	0.305882	0	3.44348
HSPD1P8	1	1	1	0.025068	35.6473	0.58261	0.00494164	35.6473	0.0398072	0	0	4.86957
HTR1B	0.0016944	-17.2632	0.0693388	0.233114	3.17007	0.833784	3.1171e-05	54.7256	0.00153821	8.7	0.366667	30.413
HTR2C	0.0352868	-6.29874	0.310305	0.211141	4.21886	0.817676	0.000918976	26.5735	0.0136147	0.547059	0	3.3087
HTR3A	0.067438	-5.59363	0.416732	0.231372	4.14974	0.83284	0.0023141	23.2121	0.024706	1.7	0.145833	7.5913
HTR3B	0.00597006	-15.389	0.131906	0.940027	1.1864	1	0.0035683	18.2575	0.0323509	1.77647	0	2.4913
HTR3D	0.00270172	-17.0293	0.0891985	0.138665	5.75141	0.74706	2.70848e-05	97.9427	0.00139826	1.98235	0	12.7
HTR5BP	0.00038696	-53.0749	0.0317674	0.708101	1.64947	1	0.000113435	87.5456	0.00347192	6.47647	0	11.9522
HYAL1	0.0385063	-5.28486	0.32455	0.476388	1.90537	0.944121	0.00429549	10.0696	0.0364969	9.69412	1.47917	19.7304
HYDIN	0.0220977	-4.77584	0.248831	0.187573	2.66819	0.796749	0.000250632	12.7428	0.00589162	21.2529	3.95417	65.1217
HYKK	0.158979	-4.03307	0.602617	0.186533	6.18164	0.795305	0.00581213	24.931	0.0438738	1.01176	0.1375	7.50435
IBA57	0.105204	-2.06931	0.506954	0.210183	1.83349	0.817676	0.00218968	3.79406	0.0238853	57.1176	26.1333	122.309
ICAM5	0.0170301	-5.91783	0.219162	0.204227	2.76111	0.810932	0.000235543	16.3398	0.00565071	8.1	0.991667	28.087
IFITM10	1.25277e-05	-37.5557	0.0047367	0.247088	2.60443	0.84358	1.36271e-07	97.8113	4.7777e-05	12.3118	0.1625	37.1913
IFNG	0.0434952	-6.81967	0.342024	0.229913	4.8728	0.830796	0.00167482	33.2309	0.0201214	0.676471	0	4.27391
IFRD1	0.102727	1.8123	0.502955	0.152978	-1.64381	0.765889	0.00101164	-2.97909	0.0144917	128.929	179.575	82.2913
IGDCC4	0.0219755	-5.86764	0.248219	0.484409	1.81254	0.945589	0.00228293	10.6353	0.0244749	23.8176	3.46667	49.5087
IGF2BP3	0.078897	1.91127	0.448917	0.0386962	-2.07403	0.612225	5.13713e-05	-3.96404	0.0021249	238.288	370.683	119.504
IGFBP1	0.000187601	-52.9159	0.0208968	0.967946	1.11841	1	0.00012109	59.1816	0.00362796	5.47647	0	7.51304
IGFBP3	0.012836	-9.85342	0.19133	0.827456	1.26958	1	0.0054445	12.5097	0.0421082	9.71765	0.6875	14.0826
IGFBPL1	4.45166e-06	-161.889	0.00284535	0.652317	-1.49515	1	1.09901e-05	108.276	0.000762348	20.8941	0	15.3391
IGFL4	0.0763278	-5.72686	0.443031	0.135362	5.85111	0.743435	0.00110509	33.5085	0.0154351	1.95294	0.220833	14.1348
IGFN1	0.00664238	-7.18548	0.13924	0.366244	2.02451	0.901831	0.000273772	14.5471	0.00624949	89.7882	11.2208	208.504
IGHE	1	1	1	0.0153578	25.9418	0.563994	0.00264984	25.9418	0.0268566	0	0	3.57826
IGHEP1	1	1	1	0.0253721	11.7433	0.58261	0.00586901	11.7433	0.0441203	0	0	1.4087
IGHV1-58	1	1	1	0.000211098	66.306	0.303715	7.07607e-06	66.306	0.000597349	0	0	8.56087
IGHV3OR16-12	1	1	1	0.0243957	21.3394	0.58261	0.00489311	21.3394	0.0395054	0	0	2.72609
IGHV3OR16-15	0.00140677	-30.2083	0.0630465	0.323923	3.5433	0.882725	8.02275e-05	107.037	0.00273235	3.68235	0	14.3478
IGHV4-39	0.00781391	-18.0252	0.150841	0.629233	1.9325	0.99763	0.00177196	34.8338	0.020919	2.67059	0.025	5.75652
IGHV7-56	1	1	1	0.0248889	16.8579	0.58261	0.00511352	16.8579	0.0406613	0	0	2.18696
IGKV1-16	0.00368811	-22.6915	0.104137	0.836904	1.40689	1	0.00173479	31.9245	0.0205881	2.62353	0	4.20435
IGKV2-10	0.0253375	-8.08434	0.266948	0.342595	3.39654	0.890931	0.00184998	27.4588	0.0214804	0.858824	0	3.65652
IGKV2-14	1	1	1	0.0182723	19.2634	0.567539	0.00333585	19.2634	0.0309865	0	0	2.28696
IGLON5	0.0216097	-6.34188	0.246646	0.116748	3.90108	0.723656	0.000116891	24.7402	0.00354568	4.77059	0.558333	21.4565
IGLV11-55	1	1	1	0.0241166	28.0528	0.58261	0.00474056	28.0528	0.0387586	0	0	3.73913
IGLV5-37	0.0329877	-6.65881	0.301312	0.0888614	9.20739	0.694546	0.000192997	61.3102	0.00494843	0.752941	0	7.8913
IGSF22	0.00452157	-18.9364	0.114945	0.589358	2.02512	0.980569	0.000934182	38.3485	0.0138019	2.38824	0	5.61304
IGSF9	3.37193e-07	-123.3	0.000822904	0.387879	2.20147	0.910857	1.2832e-08	271.443	9.56874e-06	14.1294	0	36.1087
IGSF9B	0.502078	-1.39086	0.937653	0.0384954	3.12916	0.611423	0.00253057	4.35221	0.0261785	25.9588	14.6833	91.0696
IKBKG	0.335248	1.41316	0.810203	0.0821676	-1.82122	0.681307	0.00381653	-2.57368	0.0337578	62.8647	75.2875	39.7174
IKZF4	0.0124369	-4.23443	0.18852	0.475333	1.54492	0.944121	0.000784247	6.54186	0.0122687	8.23529	1.49167	15.0348
IL12A-AS1	0.192423	-2.80439	0.656867	0.0811966	10.6412	0.679677	0.00147759	29.842	0.0186576	0.205882	0	4.06087
IL17B	0.173734	-3.20148	0.62788	0.0548217	11.2208	0.646383	0.000402834	35.9232	0.00795154	0.294118	0	4.86087
IL17D	0.0368869	-4.82189	0.318612	0.559124	1.63017	0.973712	0.00584709	7.8605	0.0440048	15.9882	3.025	27.8348
IL17RD	0.00615589	-11.286	0.133701	0.0613796	6.71519	0.651658	8.70482e-06	75.7879	0.000667045	2.29412	0.075	16.6435
IL1RAPL2	0.0186464	-9.39428	0.22909	0.156877	6.44489	0.767853	0.000303113	60.5451	0.00664316	1.01765	0	8.16522
IL20RA	0.000393019	-46.0254	0.0319715	0.867444	-1.14631	1	0.000461424	40.1508	0.00864405	5.14706	0	5.37391
IL21R-AS1	1	1	1	0.0256526	13.9011	0.58261	0.00541692	13.9011	0.0419911	0	0	1.53478
IL22RA1	3.28649e-05	-63.9	0.00836485	0.777432	1.39008	1	1.00124e-05	88.826	0.000716036	7.70588	0	12.0783
IL27	0.000890355	-34.6664	0.0501081	0.896401	-1.09766	1	0.00096119	31.5823	0.0140617	4.21765	0	4.29565
IL3	0.00463586	-17.6927	0.1162	0.809731	1.43658	1	0.00193386	25.417	0.0220538	1.60588	0	3.3913
IL36B	0.101841	-4.3332	0.501116	0.341982	3.47098	0.890931	0.00557915	15.0405	0.0427569	0.423529	0	1.96522
IL36RN	0.0188078	-11.6651	0.229706	0.351174	3.99142	0.894343	0.00152617	46.5601	0.0190449	1.32941	0	6.43913
IL4I1	0.01123	-9.00466	0.178808	0.542657	1.77488	0.968659	0.00145635	15.9822	0.0184849	8.85882	0.8625	19.0217
IL6ST	0.403452	1.23645	0.873368	0.00686783	-1.95217	0.525125	0.000150026	-2.41376	0.00419089	150.465	151.604	81.5652
IL9RP3	0.178648	-2.98678	0.635964	0.206736	4.55452	0.814116	0.00525461	13.6033	0.0412697	0.223529	0	1.68261
INHBC	4.2802e-06	-71.7821	0.00281047	0.440726	2.07403	0.937294	2.45511e-07	148.879	6.65199e-05	8.27647	0	20.3826
INHBE	5.80631e-05	-59.0863	0.0113649	0.85015	1.26849	1	2.44683e-05	74.9505	0.00131108	6.46471	0	9.93478
INPP5J	0.0356831	-4.95979	0.312314	0.508559	1.75051	0.956802	0.00455075	8.68216	0.0377518	21.0118	3.65417	42.1565
INSC	0.0296033	-6.61023	0.286803	0.249667	4.18143	0.846326	0.000859754	27.6402	0.0130605	0.752941	0	3.8
INSL3	0.0134038	-13.6881	0.193454	0.844609	1.32142	1	0.00636826	18.0878	0.0461793	6.3	0.279167	8.79565
INSM2	0.00217479	-17.6864	0.0786822	0.869397	1.21514	1	0.00100567	21.4914	0.0144401	13.2059	0.4125	17.2348
IP6K3	0.00340883	-30.2251	0.100991	0.673891	1.86325	1	0.00106716	56.3169	0.0150462	3.62941	0	6.54348
IQCF2	0.00503872	-23.2375	0.120611	0.820721	1.46981	1	0.00234415	34.1548	0.024873	2.74118	0	4.4913
IQGAP2	0.0596852	1.35746	0.39377	0.0129727	-1.48804	0.552779	2.39251e-06	-2.01996	0.000290619	411.641	472.188	307.757
IRGC	0.000584303	-34.0601	0.0391163	0.244887	4.07535	0.843193	1.57762e-05	138.807	0.000994157	4.21765	0	18.5739
IRX4	0.00493036	-8.89072	0.119385	0.353555	2.17984	0.894928	0.000192039	19.3804	0.00492858	11.4235	1.18333	28.913
ISL1	0.00270196	-14.8133	0.0891985	0.0487685	9.84674	0.634298	4.1945e-06	145.863	0.000412459	1.65294	0	20.3043
ISL2	0.11034	-3.56597	0.517748	0.180782	3.3924	0.791733	0.00249021	12.0972	0.0258775	3.68235	0.8375	14.5261
ISPD	0.333918	1.62497	0.809467	0.0337245	-2.75019	0.600676	0.00118384	-4.46899	0.0161649	50.2	70.9375	18.8913
ITFG1	0.270662	1.6712	0.757857	0.135286	-1.93258	0.743435	0.00557934	-3.22974	0.0427569	42.4706	59.9167	24.7435
ITGA11	6.85116e-05	-43.6695	0.012427	0.66893	-1.40569	1	0.000162801	31.0662	0.00443695	11.2412	0.15	8.65217
ITGA2B	0.179621	1.61124	0.637485	0.0541041	-1.93077	0.645839	0.000495535	-3.11094	0.00905614	297.382	397.633	158.987
ITGAD	0.785102	-1.19827	1	0.0182304	22.6271	0.567085	0.00126309	27.1133	0.0168695	0.141176	0.0375	5.43043
ITGAX	0.154444	1.64211	0.594755	0.0405405	-1.98921	0.612901	0.000217071	-3.26651	0.00537075	60.6235	89.2792	34.5348
ITGB1	0.0892447	1.48983	0.474505	0.0010075	-2.12461	0.430805	1.18254e-07	-3.16532	4.53506e-05	790.488	990.292	412.865
ITGB3_1	0.022271	2.08816	0.249574	0.049079	-1.83339	0.634568	5.94856e-06	-3.82842	0.000530529	470	810.971	259.674
ITGB3BP	0.273187	1.4903	0.759629	0.0619488	-1.92152	0.652055	0.00155006	-2.86364	0.0192023	98.2529	116.046	58.8957
ITGB5	0.1999	1.82571	0.669199	0.185997	-1.79778	0.795305	0.00535294	-3.28222	0.041733	90.0706	128.7	51.0261
ITIH1	0.0138795	-9.84939	0.197297	0.522105	2.0331	0.960304	0.00176581	20.0248	0.0208733	3.33529	0.220833	7.77391
ITLN2	0.0331708	-7.79719	0.301822	0.175784	7.1548	0.785374	0.000631518	55.7873	0.0106558	0.911765	0	7.03913
ITM2B	0.07651	1.47999	0.443582	3.25527e-05	-2.46309	0.21847	4.04078e-10	-3.64535	5.7092e-07	800.447	979.296	351.278
ITPKA	0.0206474	-9.68538	0.241093	0.230581	3.56134	0.831872	0.000558657	34.4929	0.00982599	2.87059	0.1625	10.9348
ITPR1	0.0999396	1.55306	0.496178	0.139695	-1.46719	0.747505	0.000736193	-2.27863	0.0117637	111.2	151.808	86.1
ITPR2	0.0212601	1.56672	0.244633	0.126668	-1.33723	0.736496	3.21343e-05	-2.09507	0.0015713	166.718	222.571	141.913
IVL	0.00124584	-17.9638	0.0597224	0.752081	-1.26763	1	0.00216368	14.1712	0.0236884	20.0235	0.8	16.7783
IVNS1ABP	0.0234215	1.47945	0.255427	0.0481384	-1.40079	0.634051	4.39059e-06	-2.0724	0.000421886	207.818	269.167	168.591
IYD	0.000354504	-38.5032	0.030021	0.633975	1.78769	0.998404	7.16273e-05	68.8316	0.00254646	4.33529	0	9.56087
IZUMO1	0.000170502	-59.2334	0.0199006	0.709898	-1.42066	1	0.000342489	41.6942	0.00714939	6.59412	0	5.46087
JAG2	0.197745	-2.23492	0.665491	0.170402	2.60518	0.779335	0.00479491	5.82237	0.0389715	19.6353	7.59583	63.7478
JAM3	0.0620438	2.03262	0.400472	0.0243425	-2.26534	0.58261	1.4773e-05	-4.60458	0.000957246	352.535	579.579	162.843
JAZF1-AS1	0.0157704	-9.82212	0.211519	0.323296	3.57349	0.882725	0.000870115	35.0992	0.0131226	0.917647	0	4.86522
JPH3	0.00028461	-20.6841	0.026346	0.301083	2.41699	0.882282	6.05101e-06	49.9931	0.000535075	16.5471	0.541667	43.4043
JPH4	0.0159095	-4.87991	0.21237	0.278246	2.16968	0.863892	0.000367559	10.5878	0.00752641	17.6294	3.02917	42.6217
JRK	0.0583172	-2.15725	0.389942	0.357351	1.49071	0.896764	0.00272308	3.21583	0.0273071	84.1353	34.525	140.87
KANK2	0.0963834	-1.52139	0.488873	0.262724	1.34285	0.851481	0.00258511	2.043	0.0264875	76.7294	44.4417	116.822
KANK4	0.00191546	-14.3514	0.074307	0.281082	2.6489	0.867779	4.72058e-05	38.0155	0.00204065	11.6824	0.675	35.4348
KAZALD1	0.00327234	-12.1275	0.0992611	0.538814	1.77192	0.966746	0.00037356	21.4889	0.00760866	8.85882	0.604167	18.0826
KB-1184D12.1	0.000119107	-58.8537	0.0165669	0.983447	1.09099	1	8.16268e-05	64.2089	0.00275285	6.76471	0	9
KB-1448A5.1	1	1	1	0.0151187	35.4346	0.563759	0.00247741	35.4346	0.0257976	0	0	4.9913
KB-1507C5.2	0.622689	-1.62379	1	0.00178789	-28.6185	0.462384	0.0041739	-17.6245	0.035844	3.04706	1.575	0
KB-1568E2.1	1	1	1	0.0118254	21.2058	0.552779	0.00183876	21.2058	0.0213965	0	0	2.67826
KB-1930G5.4	0.000603601	-28.5451	0.0393293	0.24931	3.72411	0.846108	1.63537e-05	106.305	0.00100286	3.15882	0	13.2478
KB-208E9.1	0.00193069	-21.7	0.07479	1	1.04708	1	0.00151491	22.7216	0.0189888	2.52353	0	3.03478
KBTBD13	0.0132045	-9.14733	0.192649	0.731363	1.42675	1	0.00387925	13.051	0.0340797	18.0235	1.59167	28.4217
KCNA5	0.0112067	-7.7541	0.178754	0.570018	1.65722	0.976327	0.00161932	12.8503	0.0197786	25.9235	3.1875	51.2391
KCNA7	0.038175	-3.43391	0.323385	0.269741	2.04853	0.855125	0.000973775	7.03447	0.0141762	25.0824	6.15417	56.8304
KCNB1	0.000150977	-30.5161	0.0185916	0.0914256	5.20728	0.696458	3.91321e-07	158.906	8.8977e-05	4.85294	0.0208333	28.3478
KCNB2	0.166118	-2.4707	0.614925	0.157877	2.84234	0.767853	0.00299434	7.02257	0.0290087	9.42941	3.25	30.4348
KCNC1	0.290414	-2.01608	0.773894	0.0252206	5.82553	0.58261	0.000413968	11.7447	0.00806457	6.28824	2.65417	42.6826
KCNC4-AS1	0.0911676	-4.18902	0.477418	0.0327932	14.1599	0.600371	0.000138164	59.3162	0.00396687	0.358824	0	8.04783
KCNG4	0.035693	-8.80127	0.312314	0.553996	2.01181	0.973674	0.00677211	17.7065	0.0480691	6.10588	0.6125	14.113
KCNH2	0.115904	-2.17718	0.526228	0.242509	1.88321	0.841868	0.00350736	4.10008	0.0320581	29.5647	11.8625	60.2739
KCNIP3	0.0133018	-2.98479	0.19302	0.276715	1.66661	0.862716	0.00018166	4.97449	0.00475351	37.7059	11.2	72.687
KCNJ11	3.30294e-05	-43.2092	0.00836485	0.462307	1.97639	0.943843	2.08159e-06	85.3983	0.000263586	6.4	0.025	14.813
KCNJ12	0.00562069	-6.67667	0.127871	0.298049	2.16001	0.880851	0.000127298	14.4217	0.00376742	23.2	2.9	55.4739
KCNJ14	0.0314305	-8.23393	0.294503	0.369962	2.74462	0.901949	0.00241585	22.599	0.0253653	4.96471	0.5	16.3826
KCNJ5	2.00204e-10	-167.821	2.68723e-06	0.823142	1.18934	1	4.47866e-11	199.595	7.07234e-08	21.1706	0	26.487
KCNK1	0.0981637	-4.05487	0.492838	0.0429878	9.27754	0.624464	0.000206385	37.6193	0.00517795	0.741176	0.0833333	8.14348
KCNK15	0.0055002	-4.82469	0.126597	0.264362	1.94128	0.852045	6.68427e-05	9.36605	0.00245807	6.69412	1.17083	14.5435
KCNK5	0.0209011	-11.2126	0.242581	0.692723	1.6187	1	0.00619487	18.1499	0.0455029	11.6176	0.85	21.2217
KCNK7	7.00478e-05	-37.5239	0.0124532	0.696729	-1.36769	1	0.000155018	27.436	0.00428973	4.24118	0	3.6
KCNK9	5.68475e-05	-48.9499	0.0113649	0.605215	1.73825	0.985947	8.72166e-06	85.087	0.000667045	5.34706	0	11.2696
KCNMA1	0.129315	-2.41868	0.549977	0.115506	2.77258	0.722796	0.00111795	6.70598	0.0155579	26.3118	10.1917	81.9348
KCNN1	0.0012429	-23.0175	0.0597224	0.809958	1.33741	1	0.000480388	30.7838	0.00887545	5.85882	0.0833333	8.03043
KCNN3	0.102051	-2.57249	0.501116	0.280692	1.97878	0.86713	0.00420216	5.09037	0.0359602	26.2765	9.1875	58.087
KCNQ1-AS1	0.000408618	-34.5429	0.0327444	0.532253	2.08219	0.964125	5.27826e-05	71.9247	0.00214852	3.94118	0	9.15217
KCNQ2	1.11556e-05	-31.9441	0.00460726	0.572351	1.60604	0.976626	8.29648e-07	51.3035	0.000145568	3.7	0	6.6913
KCNQ3	0.00415659	-5.51147	0.110472	0.294841	1.95543	0.879429	6.48455e-05	10.7773	0.00243343	13.6706	2.23333	32.1826
KCNV2	0.0689825	-6.60516	0.421226	0.145621	6.08218	0.753945	0.0011527	40.1738	0.0158606	1.66471	0.125	12.1913
KCP	0.00234497	-14.5106	0.0822886	0.851053	-1.13782	1	0.00278797	12.753	0.0277711	10.7471	0.608333	9.93043
KCTD17	0.97784	1.00416	1	0.0156856	3.91906	0.564151	0.00503243	3.90281	0.0402429	14.3353	12.7792	63.8348
KDM4D	0.000704426	-24.7154	0.043273	0.395977	2.54772	0.916617	4.37471e-05	62.9679	0.00192208	2.75294	0	8.26522
KDM4E	0.000287066	-23.4917	0.0263856	0.377541	2.38509	0.9064	1.30041e-05	56.0299	0.000870561	3.86471	0.0375	11.5
KDSR	0.138718	-2.28437	0.565251	0.253808	2.00812	0.846843	0.00539261	4.58728	0.0419122	18.2824	6.65	44.3696
KHDC3L	0.108242	-4.71318	0.51248	0.300689	3.86397	0.881947	0.0057315	18.2116	0.0434762	0.647059	0.0375	2.67391
KIAA0895	0.0245863	-11.3188	0.262538	0.596169	2.05463	0.983902	0.00515397	23.2559	0.0408378	3.47059	0.166667	7.86522
KIAA1009	0.117415	1.71706	0.529304	0.107212	-1.70413	0.719331	0.000659711	-2.92611	0.0109591	140.212	196.45	91.3261
KIAA1109	0.453573	1.25289	0.909279	0.0111923	-2.09192	0.552779	0.000447578	-2.62094	0.00847336	174.547	188.542	92.6304
KIAA1210	0.00203071	-36.2925	0.0762862	0.710575	-1.48816	1	0.0038418	24.3874	0.0338585	4.45882	0	3.14783
KIAA1211	0.0060515	-3.11881	0.132506	0.704214	1.18688	1	0.000981124	3.70166	0.0142572	123.394	32.925	163.865
KIAA1549L	0.0624913	-3.49182	0.401666	0.0740365	3.83948	0.667847	0.000153702	13.4068	0.00426694	4.32941	1.08333	19.4304
KIAA1614	0.0846446	-3.89501	0.464015	0.379741	2.17195	0.906862	0.00713346	8.45975	0.0498822	25.6176	5.5875	61.8957
KIAA1755	2.6495e-05	-33.7853	0.00733255	0.463531	1.82888	0.943843	1.34346e-06	61.7891	0.000202614	17.6118	0.4	36.0478
KIAA1841	0.54461	1.24482	0.964583	0.044466	-2.00036	0.626466	0.00509456	-2.49009	0.0405512	97.9294	101.737	50.2522
KIAA2013	0.0243539	-2.40138	0.261198	0.598423	1.24529	0.985011	0.00312527	2.99041	0.0296879	57.0588	18.525	78.6435
KIDINS220	0.451283	1.18757	0.908216	0.0111895	-1.75827	0.552779	0.000397269	-2.08807	0.00788808	128.994	136.412	83.9696
KIF12	0.00231936	-15.4027	0.081711	0.392327	2.57912	0.913346	0.000135765	39.7255	0.00391474	1.52353	0	4.93913
KIF18B	0.0131033	-6.83249	0.192271	0.823718	1.22873	1	0.00515214	8.39527	0.0408353	15.1294	1.80417	20.8522
KIF1A	1.91183e-06	-45.2856	0.00183296	0.652921	1.43089	1	2.28185e-07	64.7986	6.44804e-05	42.6176	0.65	71.7435
KIF28P	0.33576	1.74236	0.810586	0.0508138	-2.87737	0.638921	0.00229477	-5.0134	0.0245627	27.5882	40.0542	10.8217
KIF2A	0.0174248	1.81935	0.221902	0.00429049	-2.00605	0.497861	2.85905e-08	-3.64971	1.78491e-05	1922.51	2845.87	996.096
KIF2B	1	1	1	0.00076786	70.1604	0.430805	4.0332e-05	70.1604	0.00182665	0	0	9.9913
KIF4B	0.00433575	-12.6551	0.112349	0.0332948	12.8679	0.600371	3.89314e-06	162.845	0.000389967	1.44706	0	22.8043
KIF5A	0.0128655	-5.03968	0.191413	0.555357	1.52127	0.973674	0.00147232	7.66673	0.0186173	16.7176	2.8875	29.0174
KIF6	0.00378592	-12.83	0.105676	0.537249	1.79875	0.965811	0.000450469	23.078	0.00850411	12.1706	0.7125	25.2522
KIF9-AS1	0.00357466	40.5471	0.10292	1	1	1	0.000473078	-40.5471	0.00877663	0	4.51667	0
KIFAP3	0.118696	1.71316	0.531304	0.344806	-1.36418	0.891573	0.00655777	-2.33707	0.0470452	84.1529	124.513	69.5609
KIR3DL2	0.0146069	-11.1011	0.202856	0.541543	2.20336	0.968348	0.00280064	24.4598	0.0278559	0.923529	0	3.01304
KIR3DX1	0.0225254	-8.9003	0.250672	0.25568	3.44776	0.846843	0.000778163	30.6861	0.0122183	4.70588	0.320833	18.8261
KIRREL3-AS3	0.0449816	-8.24164	0.346793	0.359529	3.60411	0.898405	0.00409424	29.7038	0.0353408	0.982353	0.0416667	5.11739
KISS1	1	1	1	0.00887877	22.564	0.544357	0.00124076	22.564	0.0166541	0	0	3.04348
KLF17	0.000237497	-35.5303	0.0241087	0.285139	3.22218	0.86896	7.22451e-06	114.485	0.000600536	4.11765	0	15.7043
KLHDC1	0.0749655	2.36537	0.439562	0.169918	-1.86007	0.779281	0.000790617	-4.39975	0.012354	57.0706	105.2	32.8696
KLHDC9	0.101995	-5.62195	0.501116	0.215391	4.72058	0.822076	0.00395266	26.5389	0.0345407	5.51176	0.7375	28.3478
KLHL26	0.0270198	-4.44993	0.275596	0.263509	2.28144	0.851684	0.000657415	10.1523	0.0109345	16.4118	2.77917	42.0652
KLHL29	0.0240546	-3.31219	0.259305	0.397646	1.6249	0.917693	0.00117055	5.38199	0.0160349	34.0118	9.4875	65.4261
KLHL3	0.0302983	-2.78632	0.289526	0.174534	1.98936	0.783901	0.000214574	5.54299	0.00532861	32.4824	9.91667	76.0957
KLHL31	0.00523819	-10.947	0.123409	0.535621	1.8139	0.965016	0.000567856	19.8568	0.00994397	4.54706	0.225	8.60435
KLHL34	0.000263733	-10.3348	0.0257451	0.605424	1.42138	0.985947	2.35394e-05	14.6898	0.001287	24.6176	1.68333	37.8783
KLHL40	1.04859e-05	-73.7923	0.00446815	0.570518	1.74566	0.976327	1.22014e-06	128.817	0.000190434	15.0941	0.0708333	29.3739
KLHL6	0.127129	1.50146	0.546377	0.189878	-1.40376	0.798694	0.00211663	-2.1077	0.0233159	105.447	141.458	86.2783
KLK10	0.00337889	-19.6989	0.100673	0.316075	3.03222	0.882725	0.000153316	59.7313	0.00426063	6.11765	0.195833	21.9087
KLK12	0.000444435	-28.097	0.0347838	0.2926	3.15589	0.878715	1.47982e-05	88.6711	0.000957246	2.89412	0	12.2261
KLKP1	0.0157212	-9.51264	0.211334	0.175002	6.02443	0.784345	0.000296904	57.3082	0.00657198	0.964706	0	7.13043
KLLN	0.00126969	-16.1553	0.060434	0.204519	3.30771	0.810932	1.51118e-05	53.4371	0.000975184	5.34706	0.1625	21.1478
KLRG2	0.017846	-7.01108	0.224304	0.76908	1.32737	1	0.00601603	9.30631	0.0447505	13.0176	1.75833	20.1435
KMT2C	0.0844937	1.32496	0.463744	0.00286703	-1.6144	0.488507	4.04201e-07	-2.13901	8.8977e-05	772.353	872.271	533.835
KPNA7	0.000618093	-31.2724	0.040079	0.444755	2.44093	0.937493	5.59741e-05	76.334	0.00221954	3.71176	0	9.17826
KRT128P	0.0711573	-5.72958	0.428781	0.129378	7.68293	0.738681	0.0009361	44.02	0.0138151	0.852941	0.025	8.14783
KRT14	0.000221557	-18.8251	0.0232458	0.557815	1.64519	0.973674	2.07211e-05	30.971	0.00118102	10.8647	0.441667	20.4609
KRT18P13	0.0327312	-6.70514	0.3004	0.284445	3.92627	0.868836	0.0012854	26.3262	0.0171032	0.729412	0	3.26957
KRT18P40	0.290607	-2.45853	0.773938	0.0503794	15.9864	0.637641	0.00124566	39.3031	0.0166885	0.205882	0	5.33043
KRT18P55	1.14809e-05	-64.3006	0.00466978	0.780706	1.33636	1	3.25943e-06	85.9286	0.000340465	10.8765	0.0416667	15.6
KRT18P59	0.00476174	-21.1924	0.118145	0.922392	1.20928	1	0.00278139	25.6276	0.0277513	3.02941	0.0291667	4.20435
KRT31	0.00372242	-18.7914	0.104637	0.382773	3.08813	0.908214	0.000283993	58.0302	0.0063958	2.18824	0	7.6087
KRT32	0.00744362	-15.6881	0.148011	0.355915	3.3978	0.895556	0.000531752	53.3052	0.00949128	1.85294	0	6.54783
KRT33A	1	1	1	0.00343898	52.0608	0.488507	0.000320163	52.0608	0.00689235	0	0	6.92609
KRT34	1	1	1	0.00322386	53.1894	0.488507	0.000292692	53.1894	0.00652059	0	0	7.37391
KRT35	0.0642594	-4.95644	0.407913	0.132604	6.35799	0.740466	0.000441355	31.513	0.00843286	0.541176	0	3.99565
KRT36	0.00198888	-21.9398	0.0757328	0.256686	4.03528	0.847153	6.6409e-05	88.5331	0.00244883	2.74118	0	11.9565
KRT4	0.0727825	-5.2587	0.433527	0.115145	5.79378	0.722796	0.000792486	30.4677	0.012376	4.11765	0.645833	26.787
KRT40	0.018377	-9.4342	0.227642	0.469541	2.56277	0.943944	0.0021017	24.1777	0.023199	1.05882	0	3.17391
KRT5	0.0508148	-3.43002	0.367635	0.114995	3.05195	0.722796	0.00027014	10.4682	0.00619822	9.05882	2.15833	30.6739
KRT71	3.86316e-07	-132.139	0.00086422	0.464027	1.98015	0.943843	2.38723e-08	261.655	1.5454e-05	16.2176	0	34.5261
KRT75	3.3572e-05	-35.376	0.0084228	0.636368	1.56355	0.999662	4.98224e-06	55.3122	0.000461201	4.18824	0	7.38261
KRT76	0.0401629	-4.33453	0.329817	0.205594	2.72853	0.812641	0.000686249	11.8269	0.0111997	6.83529	1.3125	21.2783
KRT77	0.226959	-2.83104	0.703872	0.155593	4.2476	0.767853	0.00665285	12.0251	0.0475368	3.08235	0.866667	15.3478
KRT78	1.54944e-05	-38.9352	0.00540191	0.323996	2.29552	0.882725	3.38219e-07	89.3763	8.17973e-05	22.3059	0.420833	57.1565
KRT80	0.000730889	-23.932	0.0440915	0.668458	1.53686	1	0.000147879	36.7802	0.00415388	22.1176	0.829167	37.8217
KRT83	4.38866e-05	-45.4549	0.00965686	0.89208	1.18232	1	2.00931e-05	53.742	0.00116221	5.42353	0	7.40435
KRT85	0.000288941	-51.2462	0.0263856	0.630808	1.81937	0.997755	6.14543e-05	93.2359	0.0023619	6.22941	0	12.8043
KRT86	0.0146946	-5.38774	0.20397	0.183596	2.72132	0.793661	0.000148399	14.6617	0.00416276	14.0294	2.42083	42.3652
KRT9	0.0104186	-4.22107	0.174599	0.488129	1.5253	0.948522	0.000729535	6.43842	0.0117131	46.2	10.0542	81.5826
KRTAP13-1	0.0381603	-6.83119	0.323385	0.382928	2.464	0.908214	0.00303447	16.8321	0.0291868	11.1118	1.225	30.6783
KRTAP13-4	0.00384696	-12.7488	0.106356	0.673455	1.50672	1	0.000840003	19.2088	0.0128856	28.8882	2.07083	48.4826
KRTAP16-1	0.05412	-5.18662	0.379137	0.228181	3.17331	0.82971	0.0016038	16.4587	0.0196863	8.37059	1.18333	30.1304
KRTAP17-1	0.270601	-2.5649	0.757857	0.0196108	25.3575	0.573897	0.000149803	65.0393	0.00419089	0.235294	0	10.4783
KRTAP2-1	0.00746968	-20.3876	0.148027	0.528449	2.59538	0.962178	0.00132186	52.9136	0.0173366	2.44706	0	7.36522
KRTAP24-1	0.0204427	-10.8815	0.239553	0.460101	2.92867	0.942639	0.00257091	31.8683	0.0264025	1.25294	0	4.25652
KRTAP26-1	8.20619e-11	-150.353	2.20295e-06	0.295981	2.03371	0.879603	5.38633e-13	305.774	1.03283e-09	18.5529	0	41.0826
KRTAP29-1	0.0557246	-7.32054	0.38436	0.321636	4.78565	0.882725	0.00411976	35.0336	0.0355268	0.817647	0	4.5
KRTAP3-1	1	1.30749	1	0.00910956	42.2788	0.551903	0.00346029	32.3357	0.0317517	0	0.025	5.93478
KRTAP3-2	0.00211621	-29.5406	0.0777149	0.773149	-1.28435	1	0.00331704	23.0004	0.03092	17.1059	0.404167	13.2522
KRTAP4-11	0.430632	-1.80129	0.896844	0.00504772	35.1438	0.510717	5.21774e-05	63.3041	0.00214269	0.141176	0	8.53043
KRTAP4-12	0.000630104	-31.1247	0.0407066	0.887763	-1.09857	1	0.000670275	28.3319	0.0110661	6.62941	0.0791667	6.18261
KRTAP4-4	0.000523724	-43.7377	0.0381	0.498255	-1.99683	0.951463	0.00209342	21.9036	0.0231379	5.38824	0	2.84783
KRTAP4-5	0.0034549	-20.3127	0.101031	0.852397	-1.19352	1	0.0045994	17.0192	0.037991	2.35294	0	2.09565
KRTAP4-6	0.0995581	-4.92029	0.495116	0.140129	8.71045	0.747674	0.00163681	42.858	0.0199137	0.435294	0	5.42174
KRTAP4-9	0.00726646	-26.1573	0.146558	0.918394	1.28742	1	0.00453508	33.6755	0.0376684	3.16471	0	3.85652
KRTAP5-4	0.00168087	-18.9618	0.0691011	0.20031	4.31574	0.808132	2.9565e-05	81.8343	0.00147523	1.97647	0	10.9913
KRTAP5-8	0.0701185	-5.48276	0.424714	0.163741	4.79185	0.772401	0.00135751	26.2726	0.0176904	3.39412	0.408333	18.7435
KRTAP6-1	1	1	1	0.0236607	24.7316	0.58261	0.0046518	24.7316	0.0382826	0	0	3.34783
KRTAP8-1	0.0491214	-7.90135	0.36246	0.31364	5.17371	0.882725	0.00315254	40.8793	0.0298413	0.911765	0	5.55217
KRTAP9-2	0.0186056	-14.3763	0.228997	0.537853	2.70403	0.96612	0.00366268	38.8739	0.032938	1.68824	0	5.1913
KRTCAP3	0.0381626	-5.33808	0.323385	0.395114	2.49338	0.915491	0.0018901	13.3098	0.0217232	0.511765	0	1.71304
LA16c-313D11.9	0.00195843	-24.9866	0.075453	0.535228	-1.8647	0.964827	0.00667318	13.3998	0.0476061	2.80588	0	1.66957
LAG3	0.00145058	-15.268	0.0643786	0.630976	1.53496	0.997793	0.000224409	23.4358	0.00546172	10.4647	0.370833	17.5565
LAMA1	0.225581	-2.72603	0.70252	0.136271	4.39629	0.744141	0.00474612	11.9844	0.0387586	3.64118	1.13333	17.3652
LAMA3	0.00428911	-10.2289	0.111679	0.510657	1.79737	0.957175	0.000403945	18.3852	0.0079676	9.56471	0.4625	18.8217
LAMB3	0.0656201	-6.3546	0.411079	0.332779	3.03981	0.886628	0.00479254	19.3168	0.0389715	3.82941	0.445833	13.3304
LAMB4	0.0373496	-7.26377	0.319927	0.268402	4.63968	0.854436	0.00160935	33.7016	0.0197364	0.817647	0	4.41739
LAMC3	0.168283	-3.04599	0.618982	0.111774	4.41151	0.721731	0.0020411	13.4374	0.022812	6.8	1.80417	34.5652
LAMP1	0.785763	1.08952	1	0.00753193	-2.19785	0.534161	0.00160848	-2.39459	0.0197347	111.382	102.583	55.987
LAMTOR1	0.107914	1.62506	0.511513	0.11634	-1.5799	0.723656	0.000623477	-2.56743	0.0105664	206.376	275.408	135.961
LANCL3	0.0168022	13.8309	0.217796	0.942803	1.17283	1	0.00686391	-11.7927	0.0484389	0.735294	9.79583	0.66087
LARP1B	0.110389	1.53406	0.517806	0.0313406	-1.75299	0.600371	5.86013e-05	-2.68919	0.00228989	138.712	174.75	85.9609
LARP4	0.0500301	1.52036	0.365388	0.0666369	-1.46783	0.660347	4.16355e-05	-2.23163	0.00186388	203.988	253.696	159.417
LAT	0.0915469	1.78608	0.478128	0.0364965	-2.00407	0.607101	6.10271e-05	-3.57942	0.00235046	60.7588	90.5792	31.2609
LAYN	0.222831	-2.18812	0.69893	0.182031	2.61691	0.792726	0.00653847	5.72613	0.0469954	10.0353	3.8625	28.3565
LBP	0.280214	-2.35371	0.766143	0.0658516	9.10745	0.660347	0.00282852	21.4363	0.0280708	0.135294	0	2.84348
LBX1	0.0215465	-5.11788	0.246264	0.566525	1.5701	0.975314	0.00306502	8.03556	0.029344	21.8882	3.5125	36.1261
LBX2	0.185628	-4.33937	0.64767	0.0774879	9.72326	0.675154	0.00151514	42.1928	0.0189888	1.34118	0.208333	14.9087
LCE1A	0.0481461	-7.29762	0.359023	0.446884	3.17849	0.93792	0.00582636	23.1954	0.0439252	0.852941	0	3
LCE1C	0.829268	-1.60376	1	0.000916184	27.4668	0.430805	9.40223e-06	44.0502	0.000694986	0.0705882	0	5.74348
LCE1D	1	1	1	0.0106962	34.9076	0.551903	0.00154604	34.9076	0.0191702	0	0	4.58261
LCE1E	1	1	1	0.0203208	23.2801	0.574223	0.00379769	23.2801	0.0336269	0	0	3.03913
LCE5A	0.0147207	-10.152	0.204088	0.456916	2.18244	0.941359	0.00147902	22.1562	0.0186668	6.91176	0.483333	17.787
LCN15	0.0165171	-9.04301	0.216349	0.0975069	8.91111	0.705604	0.000114374	80.5833	0.00348905	1.04706	0	10.8913
LCN2	0.234985	1.5794	0.71327	0.181249	-1.63412	0.792282	0.00662701	-2.58094	0.0474153	164.788	201.571	106.23
LCOR	0.239068	1.31164	0.718283	0.00106511	-2.08965	0.430805	2.04905e-06	-2.74086	0.000263586	198.429	215.604	107.409
LCTL	1	1.52312	1	0.0067284	33.3561	0.525125	0.00257426	21.8999	0.0264166	0	0.0375	4.68261
LDLRAP1	0.114743	1.44306	0.524717	0.0516849	-1.55436	0.64324	0.000145454	-2.24303	0.00411457	191.947	221.871	136.683
LDOC1L	0.0661622	-2.10639	0.411998	0.275234	1.60658	0.861451	0.00177821	3.38408	0.0209645	46.4882	19.7583	82.913
LENG8	0.807103	1.08222	1	0.00457475	-2.3425	0.501262	0.000995747	-2.5351	0.0143762	255.582	245.979	119.465
LEO1	0.0478831	-1.95625	0.357758	0.572547	1.22773	0.976626	0.00643747	2.40174	0.0465436	58.6412	26.775	81.3826
LEPR	0.586644	1.2469	0.990081	0.00352312	-3.10002	0.488507	0.000264624	-3.86543	0.00611706	107.671	110.862	37.1478
LEPREL2	0.0794501	-4.18169	0.450657	0.154089	3.76742	0.767268	0.00123567	15.7542	0.0166357	15.7235	3.38333	67.5609
LEPROT	0.432042	1.51236	0.898247	0.00315416	-4.43072	0.488507	0.000114344	-6.70083	0.00348905	73.7941	89.7	15.413
LETM1	0.242705	-1.37089	0.721798	0.0590539	1.71221	0.651658	0.000843929	2.34725	0.0129178	99.4412	65.8792	192.6
LGI4	6.08426e-07	-77.7119	0.00102082	0.659489	1.46821	1	8.25846e-08	114.098	3.51902e-05	12.9235	0.0416667	21.9261
LHFPL5	0.00346637	-13.524	0.101257	0.609913	1.65389	0.987654	0.000538056	22.3672	0.00957198	6.49412	0.341667	12.813
LHX1	0.0422136	-4.84899	0.338143	0.449979	1.92328	0.93866	0.00419149	9.32595	0.0359376	13.5412	2.225	30.2652
LHX4	0.402034	-2.30753	0.872452	0.0627817	11.0826	0.656554	0.00504581	25.5736	0.0402835	0.5	0.15	8.6913
LHX6	0.00457985	-7.02569	0.115768	0.322722	2.08901	0.882725	0.000117992	14.6767	0.00357104	17.1176	2.02917	42.7565
LHX8	0.212079	-3.28941	0.68452	0.21827	6.02848	0.824882	0.00639202	19.8301	0.0462766	0.258824	0	2.66087
LHX9	0.136976	-3.22047	0.562455	0.0122037	12.697	0.552779	3.61229e-05	40.8902	0.00170425	1.35882	0.233333	18.0087
LILRB5	0.00289476	-11.4044	0.0932891	0.641752	1.51267	1	0.000492119	17.2511	0.00901658	8.37059	0.579167	15.2391
LILRP2	0.0080304	-17.2951	0.153108	0.561601	2.23128	0.973983	0.00154151	38.5902	0.0191405	3.20588	0.0666667	6.97826
LIM2	1	1	1	0.0270243	17.1561	0.585745	0.00596096	17.1561	0.0445248	0	0	2.16087
LIMS1	0.0373017	1.66743	0.319822	0.00527008	-1.94579	0.510717	2.17724e-07	-3.24447	6.35303e-05	1025.04	1406.6	563.161
LIMS2	0.00164314	-3.86336	0.0683878	0.862414	1.08946	1	0.000477112	4.209	0.00882104	90.3	21.5458	108.587
LIMS3_2	0.159278	2.61527	0.602939	0.156612	-2.48281	0.767853	0.00300017	-6.49322	0.0290233	4.83529	10.8208	2.22174
LIN54	0.167386	1.5099	0.616853	0.139686	-1.53254	0.747505	0.00204814	-2.31397	0.0228485	115.224	142.246	83.8913
LIN7B	9.12569e-05	-27.7214	0.0139254	0.487515	1.87556	0.948015	6.11861e-06	51.9933	0.000538538	4.36471	0.025	9.7
LINC00051	0.0201464	-11.8235	0.237832	0.500877	2.80255	0.952753	0.00314349	33.1361	0.0298171	1.41765	0	4.03913
LINC00092	0.0869416	-4.30337	0.470459	0.339001	2.57339	0.890931	0.00628508	11.0743	0.0458113	5.9	1.2125	16.9696
LINC00112	0.111259	-4.19091	0.519699	0.118704	7.93997	0.727469	0.00153316	33.2757	0.0190898	0.358824	0	4.24783
LINC00152	0.0747137	2.34631	0.438828	0.244179	-1.68141	0.842477	0.00161183	-3.9451	0.0197551	38.1765	69.2125	22.8609
LINC00162	0.454162	-2.05918	0.909423	0.109025	7.85019	0.720446	0.00632127	16.165	0.045977	0.117647	0	1.97391
LINC00200	0.0233008	-14.0629	0.25479	0.511298	2.54455	0.957175	0.00406388	35.7839	0.0351578	5.15882	0.145833	13.8652
LINC00202-2	0.0114201	-9.75768	0.180975	0.576902	1.76252	0.977	0.00183694	17.1981	0.0213893	12.5765	1.13333	25.0043
LINC00242	0.00146137	-16.611	0.0644179	0.76669	-1.26995	1	0.00249087	13.0801	0.0258775	2.73529	0.0416667	2.35652
LINC00265	0.114301	-2.15712	0.524717	0.20453	1.95514	0.810932	0.00243118	4.21746	0.0254444	90.2235	37.6542	196.491
LINC00277	0.0272415	-7.6177	0.276091	0.199772	4.75444	0.807871	0.000605367	36.2178	0.010357	1.07647	0.0416667	6.62609
LINC00298	0.0142179	-13.3592	0.199937	0.712585	1.71359	1	0.00488308	22.8922	0.0394482	1.20588	0	3.12174
LINC00303	0.0119672	-10.9416	0.185672	0.360087	3.17185	0.899047	0.000772186	34.7052	0.0121724	1.11765	0	4.7087
LINC00304	0.000289402	-34.6706	0.0263856	0.294667	2.76525	0.879429	7.88174e-06	95.8727	0.000633489	9	0.166667	28.8174
LINC00311	0.0123813	-12.1541	0.187889	0.422285	2.90163	0.931033	0.00135951	35.2668	0.0177079	1.42941	0	4.83478
LINC00319	0.016787	-6.34394	0.217704	0.242443	2.69292	0.841868	0.000356719	17.0837	0.00734929	15.3294	1.87917	46.5
LINC00337	0.0137471	-13.5977	0.196029	0.51289	2.40717	0.957292	0.00211763	32.732	0.0233174	1.86471	0.0583333	6.53913
LINC00346	0.772105	-1.29253	1	0.00266409	-23.0765	0.488507	0.00392825	-17.8537	0.0344058	2.50588	1.77917	0
LINC00365	0.000591168	-43.1117	0.0392647	0.583115	-1.77396	0.978332	0.00182348	24.3025	0.021301	5.08235	0	3.35217
LINC00384	0.0119838	-13.8153	0.185672	0.61565	1.82133	0.990554	0.00264151	25.1621	0.0268197	8.18824	0.479167	17.6435
LINC00388	0.0154019	-9.11572	0.208925	0.40699	2.74935	0.921857	0.00135318	25.0623	0.0176597	0.782353	0	3.19565
LINC00398	0.00785902	-15.1599	0.151237	1	1.0696	1	0.00593556	16.215	0.0444286	1.5	0	2.23043
LINC00408	0.000186327	-48.883	0.0208414	0.850481	1.30008	1	8.15244e-05	63.5517	0.00275285	5.69412	0	8.02609
LINC00421	8.38717e-05	-40.9248	0.0134823	0.576681	1.79505	0.977	1.09297e-05	73.4621	0.000760125	4.67059	0	9.73913
LINC00452	0.0111148	-11.3548	0.177711	0.26289	4.17931	0.851555	0.000410979	47.4551	0.00802878	1.31765	0	6.64783
LINC00454	1	1	1	0.0212705	15.2462	0.576361	0.00417189	15.2462	0.0358382	0	0	1.91304
LINC00461	0.00410461	-5.55275	0.109859	0.777288	-1.17481	1	0.00664888	4.72651	0.0475324	12.4882	1.89583	12.2913
LINC00462	0.829268	-1.71528	1	0.0728464	17.6964	0.665517	0.00420083	30.3542	0.0359602	0.1	0	4.26087
LINC00472	0.0800758	-4.27069	0.452142	0.33345	2.5411	0.886644	0.00523856	10.8522	0.041204	3.01765	0.591667	9.43043
LINC00473	1	1	1	0.0126744	16.3583	0.552779	0.0020666	16.3583	0.0229627	0	0	2.05652
LINC00479	0.00747359	-9.41313	0.148027	0.348178	2.77863	0.893409	0.000376443	26.1556	0.00764998	0.923529	0	3.43043
LINC00482	0.000103334	-23.3708	0.015076	0.317357	2.48572	0.882725	1.8227e-06	58.0934	0.000244651	2.74118	0	7.83043
LINC00483	0.200543	-3.27209	0.670434	0.0395028	20.7962	0.612901	0.000411399	68.047	0.00802878	0.258824	0	9.49565
LINC00487	0.00211018	-21.5779	0.0775995	0.811689	1.32223	1	0.000806392	28.5309	0.0125131	5.35294	0.125	8.08261
LINC00488	1	1	1	0.032222	23.3048	0.600371	0.00710478	23.3048	0.0497432	0	0	3.26087
LINC00504	0.135248	4.47521	0.559818	0.27821	-2.62935	0.863892	0.00686335	-11.7669	0.0484389	1.28824	5.54583	0.378261
LINC00505	1	1	1	0.0261522	12.1126	0.584688	0.00564128	12.1126	0.0430473	0	0	1.66957
LINC00514	7.40014e-06	-97.2501	0.00369474	0.951463	1.10913	1	4.3486e-06	107.863	0.000421437	11.5353	0	14.5522
LINC00523	3.04451e-06	-126.896	0.00240382	1	1.04197	1	2.13622e-06	132.222	0.00026673	15.2235	0	17.7304
LINC00534	0.294939	2.56298	0.777001	0.081347	-4.12751	0.680482	0.00476393	-10.5787	0.038827	8.78235	19.6125	2.15217
LINC00558	1	1	1	0.0249326	25.1851	0.58261	0.00499086	25.1851	0.0400437	0	0	3.48696
LINC00574	0.000653317	-30.9463	0.0410733	0.424801	2.44595	0.932444	5.06439e-05	75.693	0.00210962	4.85294	0.0416667	14.5913
LINC00588	5.03806e-05	-54.1082	0.0103242	0.594899	1.76892	0.983197	7.57514e-06	95.7132	0.000619984	5.9	0	13
LINC00592	0.0075015	-21.8991	0.148027	0.589364	2.25849	0.980569	0.00178361	49.4589	0.0210005	2.62353	0	7.04783
LINC00599	0.00357699	-16.6053	0.10292	0.677111	1.59089	1	0.000821619	26.4172	0.0126761	5.38824	0.195833	9.37826
LINC00606	0.186816	-3.16957	0.649484	0.0534075	7.10987	0.645075	0.000745705	22.5352	0.0118522	3.71176	0.633333	30.3348
LINC00614	0.0251599	-7.33502	0.266203	0.314385	3.36174	0.882725	0.0016711	24.6585	0.0200988	0.688235	0	3.03913
LINC00617	0.00560887	-15.3091	0.127871	0.863563	1.23861	1	0.00267279	18.9621	0.0269944	12.9647	0.629167	18.013
LINC00641	0.334961	3.30801	0.809825	0.0237878	-8.80959	0.58261	0.00171825	-29.1422	0.0204371	0.882353	3.1125	0
LINC00671	0.00501069	-23.1429	0.120423	0.710823	1.75664	1	0.00162201	40.6538	0.0197832	2.42941	0	5.65217
LINC00683	0.0674085	-6.19697	0.416666	0.25296	5.95866	0.84671	0.00323017	36.9256	0.0303727	0.711765	0	4.89565
LINC00691	0.00792804	-14.0357	0.151759	0.870688	1.31971	1	0.00383184	18.5231	0.0338152	1.65882	0	2.41739
LINC00693	0.00361239	-15.1695	0.103495	0.155872	4.2434	0.767853	3.57397e-05	64.3704	0.00168951	6.17059	0.266667	29.8522
LINC00698	0.443857	-2.17672	0.907075	0.0693245	8.55688	0.662283	0.00285615	18.6259	0.0281887	0.135294	0	2.13043
LINC00700	0.00227483	-35.7785	0.0806707	0.874678	1.28053	1	0.00114894	45.8153	0.015832	6.44118	0.0541667	8.92174
LINC00702	0.0352478	-6.139	0.310296	0.0375437	14.6821	0.608611	4.81151e-05	90.1335	0.00205899	0.670588	0	12.1913
LINC00851	0.430101	-1.79992	0.896298	0.00516758	34.0997	0.510717	5.43734e-05	61.3768	0.00218184	0.141176	0	8.33478
LINC00857	0.000596759	-54.2731	0.0392647	0.70666	-1.48463	1	0.00119868	36.5566	0.0162998	6.65294	0	5.25652
LINC00861	0.946929	1.0404	1	0.00698166	-3.14	0.525125	0.0032834	-3.26685	0.0307225	57.5706	56.6083	20.3565
LINC00887	0.00822293	-8.41501	0.154983	0.0258834	10.6674	0.58281	2.51443e-06	89.7662	0.000298336	0.982353	0	12.1
LINC00898	6.76e-05	-55.3874	0.0123585	0.982308	1.06659	1	4.40556e-05	59.0754	0.00192932	23.1	0.291667	28.8348
LINC00899	0.00274496	-14.9072	0.089864	0.2121	3.26289	0.818429	3.91198e-05	48.6406	0.00178905	6.84706	0.2875	24.987
LINC00906	0.0954908	-3.65603	0.486907	0.0725476	5.86533	0.665517	0.000326034	21.4438	0.00695184	0.258824	0	2.74783
LINC00908	7.31933e-05	-39.6082	0.0128423	0.28863	2.8944	0.872933	2.01877e-06	114.642	0.000263586	4.51765	0	15.5739
LINC00910	0.0387993	-4.13675	0.325185	0.378612	1.94019	0.906515	0.00239144	8.02606	0.0252133	20.9588	4.16667	44.0391
LINC00925	0.0253292	-3.66448	0.266948	0.281786	1.97138	0.868056	0.000600538	7.22407	0.0103144	23.6706	5.89583	53.7174
LINC00927	0.00129733	-41.9939	0.0605343	0.951088	-1.01928	1	0.00119779	41.1996	0.0162998	5.15294	0	5.43913
LINC00929	1	1	1	0.0170249	19.6579	0.564151	0.00302254	19.6579	0.0291347	0	0	2.58696
LINC00930	0.0103907	-11.1623	0.174554	0.306561	3.67667	0.882725	0.000501079	41.0402	0.00912583	1.30588	0	5.01304
LINC00940	0.0877822	-5.68109	0.471459	0.277714	3.65053	0.863892	0.00515164	20.739	0.0408353	5.91176	0.975	25.3348
LINC00943	0.00265188	-13.8971	0.088581	1	1.00854	1	0.00209098	14.0158	0.0231283	7.1	0.3875	8.9
LINC00955	0.132893	-4.30869	0.554514	0.122722	5.61419	0.732668	0.00193985	24.1898	0.0221035	1.21176	0.220833	9.34348
LINC00958	0.0370579	-8.1117	0.318805	0.387066	3.52073	0.910466	0.00386674	28.5591	0.0340113	0.917647	0	3.21739
LINC00959	0.00199245	-22.3178	0.075761	0.727598	1.48838	1	0.00052954	33.2173	0.00949128	4.32353	0.075	7.83478
LINC00966	0.000807504	-44.7973	0.0471161	0.733178	-1.40678	1	0.00144159	31.8439	0.0184069	5.35882	0	4.41739
LINC00974	0.00169804	-40.7298	0.0693507	0.602206	-1.79199	0.985467	0.00447405	22.7289	0.0373462	4.97059	0	2.93478
LINC00982	0.00829665	-11.0216	0.155232	0.755134	1.3884	1	0.0026313	15.3025	0.0267565	15.2059	1.24583	24.1565
LINC00987	0.0208336	8.78925	0.242216	0.308627	-2.23295	0.882725	0.00032436	-19.626	0.00693267	0.358824	4.225	0.0652174
LINC00989	0.189532	1.63928	0.652808	0.000604302	-3.50542	0.398352	8.94921e-07	-5.74639	0.000152052	433.329	558.325	125.835
LINC01002	0.00127801	-8.03404	0.0604884	0.495998	1.59481	0.950444	7.60454e-05	12.8127	0.00263945	32.4647	3.4625	59.2696
LINC01007	0.00049282	-23.2506	0.0368818	0.0936724	5.93795	0.698269	1.90656e-06	138.061	0.000252426	2.31176	0	18.5217
LINC01015	0.000665796	-20.6544	0.0415658	0.377011	2.32439	0.906347	3.09248e-05	48.0088	0.00152887	9.00588	0.241667	23.8043
LINC01059	1	1	1	0.0210539	14.0266	0.576361	0.00442163	14.0266	0.0371049	0	0	1.83478
LINC01070	7.86503e-05	-34.4203	0.0132504	0.183005	3.6791	0.793397	8.01298e-07	126.636	0.000142106	3.78235	0	16.6957
LINC01071	0.0576971	-5.56865	0.38897	0.231299	5.32365	0.83284	0.00183034	29.6455	0.0213447	0.629412	0	3.81304
LINC01077	0.00510105	-15.5423	0.121291	0.91919	-1.07946	1	0.00498298	14.3983	0.0400144	1.67647	0	1.88261
LINC01095	0.000401531	-45.939	0.0323285	0.433351	2.62846	0.935687	3.78179e-05	120.749	0.00176254	5.15294	0	16.5522
LINC01101	3.29482e-05	-88.9089	0.00836485	0.828764	1.32672	1	1.32977e-05	117.957	0.000885796	10.8059	0	15.8261
LINC01104	0.00516616	-18.2426	0.12219	0.454545	2.41118	0.940953	0.000510827	43.9863	0.0092469	3.30588	0.0791667	8.8
LINC01106	0.0469682	-4.84525	0.354394	0.306821	2.8198	0.882725	0.00189031	13.6626	0.0217232	0.670588	0.0333333	2.17391
LINC01107	0.000887523	-22.8279	0.0501037	0.60766	1.65963	0.986437	0.000137854	37.8858	0.0039622	13.7824	0.4875	26.9652
LINC01114	0.000303872	-34.0229	0.0273774	0.56068	1.92812	0.973826	4.04383e-05	65.6004	0.00182665	4.08824	0	8.85652
LINC01123	0.829268	-1.69944	1	0.0434237	18.5555	0.626084	0.00166495	31.5339	0.0200518	0.1	0	4.70435
LINC01132	0.0348209	-8.91119	0.308484	0.410141	2.78715	0.923702	0.00354174	24.8368	0.0322189	1.51176	0.0791667	5.18261
LINC01141	0.0350869	-10.0162	0.309736	0.390883	2.96885	0.913238	0.00354526	29.7366	0.0322291	6.75882	0.55	22.8826
LINC01153	0.0260747	-8.95226	0.2709	0.361656	3.61782	0.899669	0.00232372	32.3877	0.0247344	0.941176	0	4.46087
LINC01168	0.00747862	-7.17023	0.148027	0.34962	2.1001	0.894015	0.000283554	15.0582	0.00639554	21.7176	2.60417	51.2043
LINGO1	0.0672982	-4.28096	0.416238	0.421154	2.05137	0.930603	0.00665046	8.78184	0.0475324	22.4588	4.9625	51.9261
LINS	0.0622833	1.83163	0.400979	0.141731	-1.58074	0.747674	0.00033189	-2.89533	0.00702648	84.1588	127.829	61.6217
LIPA	0.314828	1.45865	0.792663	0.00663981	-2.66909	0.525125	8.94806e-05	-3.89326	0.00293297	69.6471	83.4583	27.1261
LIPJ	0.145914	-3.50275	0.577658	0.154201	6.72476	0.767268	0.00308674	23.5552	0.0294524	0.217647	0	2.96957
LL09NC01-254D11.1	0.000104801	-41.3203	0.0152075	0.36344	2.60151	0.900397	4.95635e-06	107.495	0.000460392	5.07059	0	14.5609
LL0XNC01-16G2.1	0.00571898	-19.4647	0.129013	0.884524	1.23411	1	0.00304259	24.0214	0.0292439	7.03529	0.220833	10.0348
LL22NC01-81G9.3	4.93709e-05	-54.2019	0.0102741	0.475291	2.13777	0.944121	4.18969e-06	115.871	0.000412459	6.51765	0	15.6435
LL22NC03-121E8.4	0.00295038	-33.5336	0.0941771	1	1.07487	1	0.00240454	36.0441	0.0253037	3.99412	0	4.82174
LL22NC03-2H8.4	1	1	1	0.0100319	17.3249	0.551903	0.00150255	17.3249	0.0188663	0	0	2.27826
LL22NC03-63E9.3	0.000274456	-68.9337	0.0262199	0.9883	1.09189	1	0.000198914	75.2679	0.00503645	8.31176	0	9.9
LMAN1L	0.000141286	-42.1074	0.0178906	0.457616	-2.0469	0.941646	0.000857149	20.5713	0.0130517	5.18824	0	2.72174
LMBRD1	0.40176	1.39966	0.872452	0.0208199	-2.41961	0.576197	0.000835871	-3.38664	0.012859	54.4353	62.9417	24.6435
LMOD2	0.0119393	-8.44512	0.185672	0.0537564	9.52227	0.645839	2.66544e-05	80.4167	0.00138575	0.747059	0	10.6217
LPIN3	0.0416328	-6.16171	0.3361	0.343811	2.6198	0.890931	0.00264048	16.1424	0.0268197	7.98824	1.11667	24.2304
LPO	0.00364654	-7.28965	0.103674	0.167335	2.70703	0.776285	1.93525e-05	19.7333	0.00113377	8.63529	1.05	27.8217
LRBA	0.031943	1.57325	0.296511	0.0122066	-1.67629	0.552779	6.03469e-07	-2.63723	0.000114895	545.076	718.3	360.83
LRCH3	0.233637	1.24461	0.711971	0.00689774	-1.63041	0.525125	2.7235e-05	-2.02923	0.00140331	217.565	232.433	145.578
LRFN1	0.0429478	-4.25303	0.340303	0.266515	2.41982	0.853412	0.00133896	10.2916	0.0175082	9.00588	1.77917	25.887
LRIG3	0.0371018	-8.94648	0.318923	0.217804	4.60587	0.824211	0.00109725	41.2064	0.0153575	2.87059	0.158333	14.1957
LRIT1	0.117168	-4.3776	0.528593	0.275994	3.33267	0.862221	0.0066098	14.5891	0.0473174	5.37647	1.04167	19.9217
LRP2	0.0197001	-7.17878	0.234731	0.73642	1.40231	1	0.00599708	10.0669	0.0446951	10.3059	1.21667	15.013
LRRC10	0.000125574	-65.8894	0.0168552	0.883576	-1.12342	1	0.000144073	58.6505	0.00408411	8.90588	0	7.81304
LRRC16B	0.0164716	-7.35917	0.216014	0.582452	1.65161	0.978332	0.0028355	12.1544	0.028091	16.0882	1.70833	29.7826
LRRC20	0.0129501	-8.75362	0.191645	0.455832	2.06562	0.940979	0.00123886	18.0816	0.0166452	5.85294	0.595833	14.1565
LRRC27	0.0576623	-3.13186	0.388931	0.377498	1.78191	0.9064	0.00358815	5.58069	0.0324323	23.7824	6.55	48.2739
LRRC30	0.0235902	-8.73052	0.256181	0.668976	1.78615	1	0.00636637	15.594	0.0461781	0.788235	0	1.98261
LRRC32	0.97014	-1.01332	1	0.0303376	13.8125	0.600371	0.00683525	13.9966	0.0483256	0.258824	0.220833	5.41304
LRRC37A11P	0.203982	-2.7386	0.67572	0.17105	3.54459	0.779733	0.00581109	9.70721	0.0438738	10.3294	3.54583	41.387
LRRC37A12P	0.000239236	-50.8731	0.0241439	0.802416	1.4052	1	9.15494e-05	71.4871	0.00297176	5.21176	0	9.84348
LRRC38	0.000552939	-33.5662	0.0383863	0.297445	3.25094	0.880326	2.05464e-05	109.122	0.00117605	5.50588	0.0416667	20.5348
LRRC4B	0.0487212	-6.91183	0.361804	0.389303	2.61024	0.91202	0.00434113	18.0415	0.0367279	5.25882	0.520833	15.0913
LRRC4C	0.065681	-6.0252	0.411079	0.318598	3.34295	0.882725	0.00453666	20.1419	0.0376699	2.00588	0.195833	7.80435
LRRC66	0.00890698	-15.4722	0.160899	1	1.05321	1	0.006866	16.2955	0.0484406	4.98824	0.1875	6.85652
LRRC7	0.0111054	-7.61556	0.177666	0.119379	4.77052	0.728017	7.04612e-05	36.3302	0.00252878	0.758824	0	4.8087
LRRC71	0.0432216	-3.88409	0.341298	0.529854	1.59544	0.962598	0.00583482	6.19682	0.0439618	43.0294	9.8625	76.6478
LRRC8D	0.151228	1.72401	0.588193	0.0850105	-1.86806	0.683786	0.000754467	-3.22055	0.0119611	149.671	208.338	81.587
LRRFIP2	0.0966696	1.49047	0.489154	0.0978758	-1.47342	0.705604	0.000341212	-2.19609	0.00713122	292.812	363.679	217.952
LRRIQ4	0.00947466	-20.1238	0.166461	0.686407	1.73841	1	0.00283731	34.9834	0.0280958	5.31176	0.0791667	10.4696
LRRN2	0.00364953	-6.39916	0.103674	0.677582	1.33498	1	0.000626112	8.54273	0.0105876	28.1471	3.92917	44.187
LTBP1	0.0813428	1.68061	0.455923	0.0233198	-1.92118	0.58261	1.94283e-05	-3.22876	0.00113381	450.924	615.192	245.713
LUC7L3	0.624179	1.09601	1	7.66529e-05	-2.06065	0.24361	1.90883e-06	-2.25849	0.000252426	634.929	613.462	334.152
LUM	0.0945415	20.1381	0.485463	0.264824	-3.29529	0.852045	0.00357354	-66.3609	0.0323875	0.305882	8.37083	0
LY6D	0.0499787	-5.65899	0.365182	0.341141	3.50923	0.890931	0.00278338	19.8587	0.0277513	0.552941	0	2.6913
LY86-AS1	0.471937	1.89387	0.917033	0.00252123	-14.6943	0.488507	0.000189956	-27.8292	0.00489383	4.67647	7.57083	0.326087
LYG1	0.129635	10.7702	0.550322	0.193657	-3.65968	0.801814	0.00471001	-39.4155	0.0386313	0.3	4.35417	0
LYPD4	0.0132471	-11.7276	0.192803	0.819053	1.41542	1	0.00605215	16.5995	0.0448812	1.28824	0	2.31739
LYPD6	0.00869974	-10.6385	0.159128	0.284279	3.00532	0.868836	0.000313162	31.9719	0.00680541	4.24706	0.204167	14.2217
LYPD8	0.0151776	-10.5313	0.207139	0.689105	1.776	1	0.00437237	18.7035	0.0369108	1.22941	0	2.11304
LYPLAL1	0.244909	1.57971	0.724582	0.0488596	-2.0995	0.634328	0.000874377	-3.31659	0.0131426	175.076	223.429	84.6435
LYSMD1	0.0761264	-6.6589	0.442149	0.272117	4.82257	0.857293	0.00431116	32.113	0.0365896	1.25882	0.0875	7.21739
LZIC	0.0327823	1.70219	0.300457	0.10339	-1.48272	0.713534	4.82519e-05	-2.52388	0.00205934	133.682	188.742	100.2
LZTS1	0.00680169	-8.59535	0.140671	0.232594	2.77151	0.833406	0.000117209	23.8221	0.00355132	19.5235	2.42083	63.6957
LZTS3	0.0138555	-5.25499	0.197112	0.405675	1.83677	0.921022	0.000759317	9.65219	0.0120188	32.2	5.19167	63.7043
MAF	0.189587	-1.412	0.652912	0.13545	1.50351	0.743435	0.00226849	2.12296	0.024359	61.8647	39.3167	104.148
MAG	0.377238	-2.07318	0.852206	0.0489663	7.31685	0.634328	0.00213523	15.1692	0.0234438	1.24118	0.583333	12.2043
MAGEA1	0.16586	-2.7834	0.614469	0.0944988	7.12571	0.698729	0.00122563	19.8337	0.0165503	0.205882	0	2.21739
MAGEA11	0.00918101	-9.26391	0.163535	0.0499825	10.0121	0.637641	1.22701e-05	92.7511	0.000829702	1.08824	0	12.2174
MAGEA4	0.00599272	-21.2304	0.132181	0.87946	-1.15331	1	0.00695749	18.4083	0.0489706	2.51765	0	2.43478
MAGEA6	1	1	1	0.016274	26.3901	0.564151	0.00278419	26.3901	0.0277513	0	0	3.76087
MAGEB1	1	1	1	0.0265252	24.557	0.585745	0.00543407	24.557	0.0420518	0	0	3.57391
MAGEB16	0.0151996	-11.7786	0.207334	0.503877	2.57726	0.954158	0.00224857	30.3567	0.0242248	1.38824	0	4.25652
MAGEB6	0.0031999	-34.7939	0.098398	0.698436	-1.5536	1	0.00618983	22.3956	0.0455003	3.72941	0	3.09565
MAGEC1	0.142342	-4.17615	0.571695	0.116911	5.21229	0.723656	0.00208529	21.7673	0.0230844	2.51176	0.483333	14.7783
MAGEE2	0.0377175	-7.74794	0.321641	0.44948	3.06698	0.938656	0.00439352	23.7628	0.0369731	0.870588	0	2.92609
MAGOHB	0.055436	2.65757	0.383832	0.396575	-1.48401	0.91721	0.00285397	-3.94385	0.0281879	28.3471	60.8208	20.213
MAL2	0.943238	-1.07326	1	0.0120986	36.3162	0.552779	0.00221012	38.9766	0.0240011	0.170588	0.120833	11.5261
MALAT1	0.487172	1.27771	0.927527	1.07634e-06	-5.43953	0.0288944	8.38365e-09	-6.95011	6.43026e-06	428.676	497.108	83.4783
MAMDC2	0.001461	-14.5499	0.0644179	0.0674001	6.36317	0.660655	2.46394e-06	92.5835	0.000296007	1.58235	0	11.1913
MAMSTR	0.074649	-4.61739	0.438828	0.334996	2.53501	0.887932	0.00499292	11.7051	0.0400463	10.5882	2.26667	31.987
MAN1A2	0.0395023	1.48845	0.327228	0.0069526	-1.66604	0.525125	3.25958e-07	-2.47983	7.95485e-05	1101.74	1363.25	735.257
MAN2A1	0.0840123	1.47565	0.462994	0.0309851	-1.60667	0.600371	2.88924e-05	-2.37088	0.00145792	204.971	253.475	139.27
MAP1LC3B	0.0227656	1.54505	0.251685	0.0107843	-1.61095	0.551903	2.11006e-07	-2.489	6.22468e-05	477.859	604.413	329.635
MAP1LC3C	0.0379267	-8.52793	0.322459	0.32556	3.43596	0.882725	0.00270587	29.3017	0.0271954	3.05882	0.225	12.0652
MAP3K14-AS1	0.0496446	-5.42423	0.364029	0.39388	2.27103	0.914402	0.00419018	12.3186	0.0359376	6.81176	1.14583	19.7217
MAP3K15	0.000930956	-35.0518	0.0508178	0.373268	-2.58034	0.903388	0.00654796	13.5842	0.0470126	4.29412	0	1.69565
MAP3K5	0.0988815	1.47322	0.494074	0.00213748	-2.02284	0.481342	4.97795e-07	-2.98009	0.000101608	294.218	351.808	163.478
MAP3K6	0.000895528	-7.52841	0.0502938	0.973806	-1.00359	1	0.000606103	7.50149	0.010357	40.8588	4.95417	47.7391
MAP3K7CL	0.0512467	1.93362	0.369401	0.00411767	-2.54489	0.497861	4.68617e-07	-4.92084	9.98415e-05	3187.28	4887.18	1298.67
MAP3K9	0.0298024	-3.29858	0.287994	0.277286	1.9066	0.86367	0.000689773	6.28907	0.0112497	24.3118	6.27917	53.4565
MAPK8IP1	0.00127272	-20.4782	0.0604713	0.828074	1.28952	1	0.000505489	26.4071	0.00917501	5.74118	0.120833	7.28261
MAPRE2	0.0691237	1.4808	0.421491	0.0105133	-1.71598	0.551903	2.68971e-06	-2.54102	0.00030857	516.941	637.025	338.67
MAPT	0.01824	-7.78801	0.226806	0.43892	2.10064	0.937131	0.0016158	16.3598	0.0197614	19.8118	2.59583	49.9826
MARCH2	0.0217659	2.08686	0.247794	0.144719	-1.56243	0.75203	5.40599e-05	-3.26057	0.00218156	209.188	352.871	136.361
MARCH6	0.0708923	1.47607	0.427568	0.0596114	-1.48686	0.651658	6.76389e-05	-2.19471	0.00247379	292.918	362.242	216.778
MASP1	0.00454191	-9.1902	0.115243	0.586439	1.60259	0.979236	0.000616284	14.7281	0.0104976	14.9765	1.43333	26.6609
MAST1	0.0508152	-6.30564	0.367635	0.466557	2.19025	0.943843	0.00635405	13.8109	0.0461137	9.08235	0.991667	21.4391
MATN4	0.000554607	-23.6485	0.0383863	0.608512	1.777	0.987121	8.17691e-05	42.0233	0.00275419	2.79412	0	5.57826
MAX	0.0282908	1.8292	0.281428	0.0242705	-1.81989	0.58261	2.1316e-06	-3.32893	0.00026673	1701.77	2494.42	956.222
MB	0.829268	-1.52595	1	0.0047164	43.2927	0.502428	0.000130093	66.0625	0.0038014	0.0588235	0	8.44348
MBNL1	0.0234576	1.57732	0.255671	0.0100816	-1.65741	0.551903	2.07565e-07	-2.61427	6.22468e-05	1565.26	2055.57	1043.83
MBNL1-AS1	0.254544	2.74194	0.737224	0.114906	-3.6389	0.722796	0.00566069	-9.97766	0.0431218	0.864706	2.43333	0.147826
MBOAT1	0.28699	1.95328	0.770459	0.0789007	-2.81501	0.677644	0.00305695	-5.4985	0.029298	10.9353	17.4667	3.79565
MBOAT2	0.143458	1.48617	0.573895	0.163025	-1.44267	0.771309	0.00198951	-2.14406	0.0224804	163.712	198.867	127.17
MBTD1	0.118162	1.59549	0.530268	0.0280552	-1.88753	0.589732	6.00329e-05	-3.01153	0.00231883	162.018	208.321	92.4652
MCF2L	0.0171647	-2.62219	0.219847	0.432256	1.40304	0.935687	0.000808198	3.67903	0.0125266	76.9941	23.725	122.174
MCM3AP-AS1	0.0860811	-3.70816	0.468287	0.089328	4.28842	0.695305	0.000488741	15.9021	0.00899264	6.02353	1.2875	27.9783
MCTP1	0.0141854	1.64234	0.199666	0.276521	-1.23817	0.862716	0.000114637	-2.0335	0.00348914	278.288	374.879	255.396
MCU	0.0405296	1.82304	0.33141	0.28958	-1.34703	0.87469	0.000739104	-2.45569	0.0118032	93.6059	143.567	77.3261
MCUR1	0.0811587	1.6618	0.455605	0.0205177	-1.92104	0.574459	1.52045e-05	-3.19238	0.000978813	316.194	429.275	169.648
MDFI	0.00459128	-11.2343	0.115832	0.89949	-1.0737	1	0.00464233	10.4631	0.038228	18.9294	1.3375	19.0609
MDM1	0.00737561	2.00885	0.14754	0.501264	-1.1824	0.952844	0.000242893	-2.37527	0.00575077	87.0706	144.642	87.687
MED12L	0.0728721	1.91183	0.433662	0.0401406	-2.03453	0.612901	4.55183e-05	-3.88968	0.00198367	164.653	258.538	86.2826
MED15P1	1	1	1	0.0108663	24.105	0.552061	0.00162159	24.105	0.0197832	0	0	3.21739
MEGF8	0.32408	-1.68205	0.801024	0.100614	2.64309	0.711711	0.00438332	4.4458	0.0369288	18.6882	9.55833	54.913
MEIS1	0.1221	1.74071	0.538134	0.0631067	-1.89719	0.656623	0.000284762	-3.30244	0.00640238	138.565	195.817	79.313
MEIS3	0.000177409	-13.7442	0.0203816	0.906352	1.10866	1	7.12011e-05	15.2376	0.00253913	68.6176	4.1875	85.4261
MEMO1	0.309762	1.47294	0.787309	0.0190032	-2.36793	0.571831	0.000374511	-3.48781	0.00761649	69.3	82.675	30.213
MEP1A	0.0119436	-12.3611	0.185672	0.384982	3.24226	0.909301	0.000982358	40.0779	0.0142625	1.44706	0	5.27391
MEPCE	0.258793	1.39436	0.741283	0.0808899	-1.65142	0.67882	0.00197582	-2.30267	0.0224026	87.9941	101.188	61.8348
MEST	0.254602	2.12852	0.737224	0.0663813	-3.14399	0.660347	0.00210714	-6.69205	0.0232292	22.2176	39.7042	8.03043
METRN	0.000242888	-11.0844	0.0244207	0.55197	1.49647	0.973479	1.63945e-05	16.5875	0.00100286	26.8647	2.02083	45.0304
METTL24	0.0368491	-4.58416	0.318612	0.290539	2.31972	0.875465	0.00125362	10.634	0.0167596	7.34118	1.35	19.8522
MEX3A	0.200709	-2.59718	0.670886	0.185775	3.08134	0.795305	0.00607002	8.00281	0.0449393	9.50588	3.27083	34.0348
MFAP3L	0.27405	1.70984	0.759792	0.102186	-2.13552	0.712857	0.00381231	-3.65139	0.0337316	88.2529	121.817	47.8652
MFI2	0.0367943	-4.32701	0.318612	0.369445	1.99075	0.901949	0.00205	8.61401	0.0228485	14.4471	3.025	31.0478
MFSD1	0.286474	1.3838	0.770459	0.0173836	-2.01799	0.564151	0.000238403	-2.79249	0.00569389	230.347	260.283	122.404
MGAT4B	0.542084	1.18695	0.964076	0.041734	-1.73811	0.617382	0.00439875	-2.06304	0.0369926	185.206	164.821	114.426
MGAT4C	0.298494	-2.48863	0.780621	0.10308	10.1026	0.713534	0.00392061	25.1417	0.0343502	0.176471	0	3.05652
MGAT5	0.385986	1.26637	0.859111	0.0418705	-1.71555	0.617454	0.00179324	-2.17253	0.0210953	111.959	122.367	69.0304
MGAT5B	0.00157026	-12.1173	0.0669091	0.382828	2.06709	0.908214	6.42674e-05	25.0476	0.00242652	14.4706	0.895833	33.1
MICALL1	0.0541749	-2.15326	0.379173	0.493847	1.339	0.949257	0.00538816	2.88321	0.0418977	60.8294	24.4125	92.0217
MICALL2	0.031794	-4.25019	0.295792	0.308347	2.12018	0.882725	0.00115552	9.01118	0.0158832	30.0706	6.46667	71.5
MICC	0.00338314	-17.3006	0.100688	0.921892	-1.09561	1	0.00369702	15.7909	0.0331286	2.08235	0	1.96087
MIMT1	1	1	1	0.0315228	14.5464	0.600371	0.00711186	14.5464	0.049757	0	0	1.77826
MIOX	0.0119862	-10.2229	0.185672	0.248098	4.25074	0.844667	0.000372488	43.455	0.00759258	1.15882	0	5.95652
MIR143HG	0.0093771	-16.689	0.165176	0.570239	1.96837	0.976327	0.00168467	32.8502	0.0201807	9.6	0.383333	21.2435
MIR194-2	0.018372	-10.5325	0.227642	0.553989	2.25558	0.973674	0.0031877	23.7568	0.0300998	1.19412	0	3.28261
MIR202HG	1	1	1	0.015776	30.7931	0.564151	0.00264552	30.7931	0.02683	0	0	3.72609
MIR210HG	0.000922715	-23.9823	0.0506794	0.622685	1.78476	0.994258	0.000169709	42.8027	0.00453316	2.91176	0	6.03913
MIR2117	0.00252983	-14.9445	0.0860152	0.448629	2.20035	0.938548	0.000193342	32.8832	0.00494903	2.47647	0.0458333	6.05217
MIR4435-1HG	0.224178	1.69072	0.700652	0.0489374	-2.247	0.634328	0.000753792	-3.79904	0.0119595	79.6235	107.046	36.6522
MIR7-3HG	0.00396859	-17.0313	0.10805	0.767735	1.53546	1	0.00130012	26.1509	0.0172015	2.00588	0	3.64348
MITD1	0.552719	1.14135	0.968953	0.00384462	-1.86242	0.488507	0.000178212	-2.12567	0.00469951	160.665	154.458	94.6435
MKI67	0.220271	-1.49958	0.695871	0.0167193	2.34762	0.564151	8.1001e-05	3.52044	0.00274555	100.712	60.5833	276.361
MKKS	0.151961	1.79205	0.589611	0.153866	-1.74355	0.767265	0.00222451	-3.12452	0.0240697	43.3	66.0417	27.1391
MKRN3	0.00270572	-20.1817	0.0891985	1	1.00466	1	0.0022612	20.2758	0.0243294	10.3059	0.316667	10.1261
MKRNP2	0.197291	-3.12503	0.664859	0.0369724	18.2906	0.608432	0.000494598	57.1585	0.00905078	0.241176	0	7.47826
MLH3	0.158402	1.66128	0.601611	0.0305129	-2.11398	0.600371	0.000150927	-3.51191	0.00420729	352.782	464.817	180.152
MLLT11	0.062513	8.48896	0.401666	0.0945086	-4.23129	0.698729	0.000431297	-35.9193	0.00829382	0.282353	3.47083	0
MLLT3	0.337991	1.37424	0.812636	0.0208112	-2.09861	0.576197	0.000490443	-2.88399	0.00901658	94.6294	112.817	51.1478
MLPH	0.0914296	-4.72965	0.477887	0.301149	2.94518	0.882282	0.00565689	13.9297	0.0431051	7.95882	1.4375	28.013
MMACHC	0.0547235	-3.81337	0.381166	0.448124	1.8096	0.938548	0.00530883	6.90067	0.0415014	10.2412	2.29583	20.6565
MMD	0.0611033	1.7981	0.397379	0.0144448	-2.09369	0.559121	4.8237e-06	-3.76466	0.000451193	588.718	856.754	293.487
MMP11	0.000915928	-20.1988	0.0506596	0.621537	1.6057	0.993445	0.000147421	32.4332	0.00415306	23.8235	0.95	43.3348
MMP15	4.2924e-06	-33.3279	0.00281047	0.675542	1.3611	1	5.03406e-07	45.3625	0.000101608	13.4882	0.283333	20.1652
MMP21	0.0343605	-5.53184	0.306673	0.0375819	8.93152	0.608864	3.05904e-05	49.4078	0.00151793	0.729412	0.0416667	9.31739
MMRN1	0.207221	1.70084	0.679807	0.0217114	-2.5242	0.580362	0.000184547	-4.29327	0.00479589	144.782	201.242	58.2304
MN1	0.00704847	-4.21599	0.143237	0.441861	1.55285	0.937294	0.000335182	6.54679	0.00706034	65.7765	14.0917	113.87
MOB1B	0.0331949	1.57565	0.301824	0.0119037	-1.68964	0.552779	6.30744e-07	-2.66228	0.000118408	363.235	469.367	246.487
MOBP	0.0219259	-8.16166	0.248219	0.661296	1.60429	1	0.00537784	13.0937	0.0418437	4.3	0.425	8.27826
MOGAT2	8.83753e-05	-38.9887	0.0138739	0.571146	1.70588	0.976439	1.00149e-05	66.51	0.000716036	8.4	0.104167	16.6217
MOGAT3	0.00532158	-13.0004	0.124549	0.0854616	7.81392	0.683917	2.3862e-05	101.584	0.00129817	1.36471	0	13.5522
MOK	0.00458521	-7.61558	0.115795	0.606902	1.49205	0.986186	0.000636285	11.3629	0.0107091	35.2294	4.0375	54.4043
MORC1	0.172305	2.06408	0.625495	0.136911	-2.09458	0.745513	0.00254305	-4.3234	0.0262368	72.4882	120.7	36.1783
MORC3	0.0460612	1.47954	0.351769	0.0080593	-1.66404	0.537498	6.13477e-07	-2.462	0.000115977	771.559	965.225	529.8
MOS	0.00227261	-21.7057	0.0806707	0.379499	2.96904	0.906704	0.000172563	64.445	0.00458551	2.32941	0	8.42609
MOXD1	0.00317602	-13.922	0.0980666	0.641083	1.61054	1	0.000617999	22.4219	0.0105201	6.12941	0.1625	10.6348
MPP1	0.100212	1.43082	0.496434	0.0134676	-1.6931	0.556486	9.98495e-06	-2.42252	0.000716036	620	707.592	398.761
MPP2	0.0104968	-8.84874	0.175184	0.602393	1.65178	0.985467	0.00179449	14.6162	0.0211008	9.57059	0.775	19.2391
MPP3	0.00034195	-15.6057	0.0296709	0.505547	1.69916	0.955178	2.29659e-05	26.5165	0.0012738	11.9471	0.383333	23.9261
MPP7	0.255807	1.42255	0.738506	0.0739434	-1.7105	0.667847	0.00169468	-2.43327	0.0202543	155.259	183.079	98.4522
MPZL2	0.0451452	-8.86238	0.347355	0.456916	2.52288	0.941359	0.00604373	22.3587	0.0448684	6.2	0.508333	17.5174
MRC2	0.140249	-2.55881	0.567922	0.251046	2.23186	0.846326	0.00565154	5.71089	0.0430909	14.8647	4.17083	37.1826
MRGPRF	0.000906568	-27.9329	0.0505963	0.757131	1.40948	1	0.000272031	39.3707	0.00623094	11.9235	0.254167	19.1609
MRGPRG	0.000911437	-43.7156	0.0506596	0.867918	1.32498	1	0.000459521	57.9225	0.00862044	5.37647	0	7.78261
MRGPRX2	0.00154273	-20.9753	0.0664305	0.364474	2.8691	0.90054	9.05391e-05	60.1801	0.00295325	2.52941	0	8.2
MRGPRX3	0.046789	-7.35317	0.353718	0.376983	3.20392	0.906347	0.0040363	23.559	0.0350052	1.57059	0.0625	5.8
MROH6	0.11169	-2.34149	0.52063	0.251212	1.95351	0.846357	0.00370832	4.57412	0.0331832	18.7353	7.4625	42.913
MRPL23-AS1	0.0230572	-11.0682	0.253573	0.591228	2.05834	0.982077	0.00485224	22.7821	0.0392533	2.96471	0.108333	6.01304
MS4A1	0.345289	1.35614	0.819637	0.11602	-1.63099	0.723316	0.00675238	-2.21185	0.0479785	178.047	225.629	121.922
MS4A10	1	1.30797	1	0.0105206	27.8405	0.551903	0.00462824	21.2852	0.0381516	0	0.025	4.7
MSANTD3	0.215802	1.73689	0.689421	0.0343096	-2.46804	0.601137	0.000416251	-4.2867	0.00809729	100.653	143.5	43.313
MSGN1	0.00700036	-15.8071	0.142881	0.830293	1.44623	1	0.00297365	22.8607	0.0289009	1.88235	0	2.72609
MSLN	0.00659114	-10.7615	0.139038	0.55026	1.76541	0.972714	0.000878373	18.9986	0.0131879	7.18824	0.520833	15.3478
MSLNL	0.0107938	-8.97887	0.176048	0.37345	2.34337	0.903426	0.000619364	21.0408	0.0105366	9.36471	0.716667	24.587
MST1	0.140184	-3.06957	0.567777	0.203525	2.9979	0.810267	0.00413543	9.20226	0.0355933	11.7824	3.15	37.913
MSX2	0.0301012	-5.26965	0.288777	0.0703499	5.00308	0.663345	7.99898e-05	26.3645	0.00272849	6.28235	1.04167	33.5826
MT-ATP6	1.41269e-05	2.86005	0.00519502	0.000131502	-2.40726	0.24361	0	-6.8849	0	7502.49	16738.5	3371.13
MT-ATP8	3.03581e-05	3.19831	0.00806895	0.00163745	-2.28353	0.462384	2.39808e-14	-7.30342	4.95204e-11	2523.15	6324.9	1161.16
MT-CO1	0.000105974	2.40598	0.0152705	0.000379133	-2.1622	0.321875	5.9952e-15	-5.2022	1.34118e-11	15969	30826.7	7998.04
MT-CO2	2.2492e-05	2.9765	0.0071035	0.000623236	-2.29943	0.398352	1.33227e-15	-6.84427	3.25134e-12	6670.54	15327.1	3162.28
MT-CO3	8.2956e-05	2.60635	0.0134343	0.000176354	-2.38953	0.278484	1.11022e-15	-6.22793	2.98039e-12	6039.49	12313	2730.24
MT-CYB	4.35464e-05	2.61434	0.00965686	0.000123959	-2.3656	0.24361	2.22045e-16	-6.18448	8.51541e-13	13160.6	27194.6	6015.52
MT-ND1	1.76658e-05	3.13167	0.00600302	0.000642682	-2.35289	0.401228	1.11022e-15	-7.36847	2.98039e-12	20118.9	47986.1	9423.3
MT-ND2	5.2137e-06	3.04614	0.00304265	0.000295827	-2.30749	0.305442	0	-7.02896	0	14694.8	34363.8	6980.47
MT-ND3	2.46976e-05	2.75494	0.00716805	0.000345007	-2.26541	0.308724	4.44089e-16	-6.24107	1.4902e-12	1750.11	3817.28	831.665
MT-ND4	1.3935e-05	2.85293	0.00519502	0.000237587	-2.31981	0.303715	0	-6.61823	0	24695.8	55176.7	11585.1
MT-ND4L	1.199e-05	2.93898	0.0047367	0.000275762	-2.33664	0.305442	0	-6.86732	0	1329.21	3065.45	600.343
MT-ND5	2.54314e-05	2.69812	0.00718639	0.00014476	-2.34675	0.24361	0	-6.3318	0	19350.6	41263.4	8984.72
MT-ND6	2.4115e-05	2.45258	0.00716805	1.40387e-05	-2.42341	0.188435	0	-5.94361	0	2634.72	5251.79	1182.79
MT1HL1	0.00203184	-28.7292	0.0762862	0.670946	-1.54789	1	0.00447393	18.5603	0.0373462	3.15882	0	2.28696
MT1JP	0.0191862	-7.87992	0.231069	0.219787	4.49112	0.826149	0.000552237	35.3897	0.00975316	0.8	0	4.95217
MT3	0.000869049	-35.6423	0.0493424	0.95005	1.16663	1	0.000540432	41.5812	0.00960152	3.97647	0	5.27391
MTDH	0.373749	1.26658	0.847908	0.0373031	-1.71397	0.608611	0.00138647	-2.17088	0.0179545	130.676	145.979	83.8522
MTFR1L	0.383708	1.38099	0.857363	0.0609852	-1.94697	0.651658	0.00331833	-2.68875	0.03092	78.5353	89.4875	42.8261
MTFR2	0.0418788	-8.21274	0.337002	0.127263	5.99593	0.737424	0.000502276	49.243	0.00913523	2.82353	0.2375	21.0217
MTMR2	0.449121	1.23628	0.907265	0.0446239	-1.72017	0.626466	0.0028855	-2.12662	0.0283844	79.9529	84.8875	51.5565
MTMR7	0.748736	-1.40924	1	0.0448586	7.87921	0.626466	0.00444604	11.1037	0.0372051	0.205882	0.075	2.46957
MTNR1B	7.57369e-05	-58.9609	0.0130331	0.879207	-1.11259	1	8.43965e-05	52.9944	0.00282145	6.52353	0	6.83913
MTPN	0.0658704	1.48313	0.411375	0.0119736	-1.69293	0.552779	2.99585e-06	-2.51084	0.000326383	365.4	454.158	234.426
MTRNR2L1	0.0118767	2.99349	0.185367	0.366161	-1.43745	0.901831	0.000213427	-4.30299	0.00531982	110.853	246.871	75.9174
MTRNR2L10	0.033714	3.22813	0.304731	0.367208	-1.56634	0.901949	0.00106988	-5.05635	0.0150687	5.65294	16.525	3.72609
MTRNR2L12	0.000111459	2.55745	0.0158313	0.00390776	-1.95106	0.488507	9.59011e-13	-4.98973	1.71631e-09	684.429	1381.91	380.4
MTRNR2L2	0.00867001	3.53605	0.158923	0.522085	-1.33718	0.960304	0.000295719	-4.72833	0.00656624	4.20588	11.4125	2.9913
MTRNR2L6	0.0106372	2.79034	0.175676	0.0114278	-2.62821	0.552779	1.29422e-07	-7.33358	4.69506e-05	23.9118	52.8208	9.42174
MTRNR2L7	0.689469	1.17134	1	0.0244971	-2.27111	0.58261	0.00443331	-2.66024	0.0371564	16.4412	18.1333	8.40435
MTRNR2L8	0.0382691	2.5707	0.323774	0.407109	-1.41827	0.921857	0.00167522	-3.64593	0.0201214	437.229	828.737	293.204
MTURN	0.0643595	1.56836	0.407984	0.0573373	-1.56751	0.651658	5.41732e-05	-2.45841	0.00218156	700.771	878.671	475.474
MUC16	0.00116235	-5.89869	0.057254	0.231884	1.99437	0.83284	6.98569e-06	11.7642	0.000593452	193.224	30.1292	432.774
MUC2	0.117133	-2.20882	0.528563	0.135618	2.2716	0.743435	0.0011453	5.01755	0.0158156	25.1471	10.3375	65.2478
MUC3A_1	0.187515	-1.92258	0.650243	0.172793	2.09296	0.781348	0.00410903	4.02389	0.0354457	780.518	371.562	1844.06
MUC4	0.0564729	-2.46581	0.386584	0.221309	1.86615	0.827575	0.000956523	4.60159	0.0140316	2650.77	980.546	5526.13
MUSK	0.405561	-2.25862	0.874802	0.0755784	13.2915	0.669725	0.00485135	30.0206	0.0392533	0.405882	0.0875	7.36522
MVB12B	0.0490438	-2.26322	0.362326	0.510663	1.34332	0.957175	0.00514121	3.04024	0.0408152	56.1941	19.8208	91.8174
MVD	0.369215	-1.50103	0.843724	0.0637829	2.50617	0.657151	0.00268166	3.76185	0.0270738	18.9647	10.4625	51.9
MVK	0.252138	-2.1392	0.735417	0.138143	3.03986	0.74706	0.00504485	6.50288	0.0402835	13.8294	6.37917	49.4478
MXRA8	0.0132641	-4.02512	0.192803	0.431932	1.60656	0.935687	0.000704076	6.4666	0.0114084	15.8059	3.20417	29.1609
MYCLP1	0.00540236	-15.5718	0.125455	0.661106	1.77035	1	0.00139973	27.5674	0.0180566	1.65294	0	3.77391
MYCT1	0.44757	1.32117	0.90723	0.0457367	-2.01989	0.626466	0.00320347	-2.66863	0.030185	98.2	102.104	53.8348
MYF5	0.00219737	-31.0921	0.0790728	0.576679	-1.81938	0.977	0.00623249	17.0894	0.0456577	3.77647	0	2.23043
MYH13	0.00979335	-22.7595	0.169287	0.733002	1.65085	1	0.0033697	37.5725	0.0312102	3.45294	0.0541667	7.48696
MYH16	0.000115964	-44.1063	0.0162987	0.955618	1.10659	1	6.83518e-05	48.8075	0.00248847	9.42353	0.0875	12.0739
MYH6	5.77591e-05	-35.3725	0.0113649	0.388479	2.21181	0.911044	2.30079e-06	78.2372	0.000282031	5.57647	0.025	13.5522
MYL12A	0.041382	1.53764	0.335113	0.0200579	-1.61408	0.573897	2.72051e-06	-2.48187	0.000310775	3351.46	4167.09	2259.91
MYL3	0.00666014	-16.2186	0.139354	0.592595	1.90312	0.982292	0.00124636	30.8659	0.0166885	5.24118	0.220833	12.3652
MYL5	0.0134503	-4.97055	0.193917	0.836999	1.17264	1	0.00519445	5.82866	0.040996	18.4412	3.25833	25.3
MYL7	0.00304416	-20.325	0.0957998	0.886433	1.24546	1	0.0016432	25.3139	0.0199226	1.86471	0	3.3087
MYL9	0.0869706	1.87121	0.470521	0.0683816	-1.89244	0.661022	0.000169078	-3.54115	0.00452478	516.206	772.208	261.643
MYLK	0.111277	1.4441	0.519699	0.0371318	-1.60043	0.608611	7.57884e-05	-2.31118	0.00263945	294.853	339.896	203.578
MYLK2	0.00263294	-18.5025	0.0882412	0.221578	4.35276	0.828121	6.4871e-05	80.5371	0.00243343	2.12941	0	10.8957
MYLPF	0.0407485	-7.45424	0.332561	0.320856	3.05316	0.882725	0.00243578	22.759	0.0254827	4.01176	0.383333	16.7087
MYO15A	0.00114793	-10.9714	0.0569614	0.846356	1.18304	1	0.000401711	12.9796	0.00794105	44.0706	3.46667	59.0174
MYO16	0.0288483	-9.44151	0.283421	0.267674	3.65287	0.854209	0.00119561	34.4886	0.0162924	3.06471	0.216667	13.3174
MYO1A	0.054169	-4.82118	0.379173	0.15824	3.60073	0.768027	0.000663515	17.3598	0.0109861	1.38235	0.170833	5.86087
MYO3A	0.76837	-1.51518	1	0.0216251	24.6065	0.580362	0.0019671	37.2831	0.0223473	0.205882	0.0541667	7.32174
MYO7A	0.0462045	-3.0016	0.352175	0.533275	1.45537	0.964672	0.00585829	4.36844	0.0440644	33.4882	10.0375	56.0174
MYOM3	0.000328342	-44.3249	0.0289682	0.925824	1.16135	1	0.000187862	51.4769	0.00486322	6.46471	0.0166667	8.94348
MYOZ3	0.000994298	-25.8794	0.0533838	0.853451	-1.15267	1	0.0012197	22.4517	0.0164786	11.6059	0.2375	10.8652
MYT1	0.00609601	-12.3029	0.132939	0.995255	1.04789	1	0.00437886	12.8921	0.0369191	22.7941	1.55417	26.7304
MYT1L	0.00949108	-8.28569	0.166637	0.254158	2.79867	0.846843	0.000221114	23.1889	0.00541824	8.28235	0.925	26.687
MZF1	0.239075	4.90972	0.718283	0.0624728	-5.70825	0.654088	0.00231575	-28.0259	0.0247084	0.547059	2.9375	0
N4BP2L2	0.238877	1.27519	0.718283	0.00199312	-1.87189	0.481342	4.8039e-06	-2.38701	0.000450911	384.271	417.979	228.822
N4BP3	0.025736	-3.05311	0.269245	0.110912	2.37297	0.721603	6.80087e-05	7.24493	0.00248056	32.1882	8.1375	83.5435
NAA11	0.0366379	-9.59841	0.317824	0.490704	3.0995	0.948676	0.00528904	29.7503	0.0414358	1.13529	0	3.70435
NAIF1	0.0329324	-4.42726	0.30107	0.617872	1.48354	0.991367	0.00624221	6.56802	0.0456648	18.4824	3.35	31.4435
NAT8L	0.00157224	-10.8887	0.0669091	0.534519	1.64545	0.964672	0.000139479	17.9169	0.00399607	24.0176	2.1875	48.2348
NBAS	0.191866	1.33762	0.656349	0.012099	-1.72838	0.552779	4.16587e-05	-2.3119	0.00186388	189.606	208.254	122.183
NCAM2	0.981578	1.14451	1	0.00808496	-22.9435	0.537498	0.00600716	-26.2591	0.044733	2.4	2.30833	0
NCK2	0.115076	1.50342	0.524937	0.244485	-1.33838	0.842516	0.00294811	-2.01215	0.0287894	245.382	292.504	192.783
NCMAP	0.00316323	-17.124	0.0980666	0.266995	3.8385	0.853575	0.000100691	65.7303	0.00316515	2.06471	0	8.91304
NDE1	0.29687	1.31623	0.778695	0.0115229	-1.91521	0.552779	0.000130627	-2.52085	0.00381162	65.6765	79.1292	38.5174
NDN	0.00129579	-16.9108	0.0605343	0.573071	1.73327	0.976626	0.000176505	29.3109	0.00465907	5.83529	0.179167	11.5826
NDUFA4	0.083203	1.60377	0.461035	0.361973	-1.27264	0.899833	0.00399986	-2.04102	0.0347834	66.7706	93.2208	57.3826
NDUFA5	0.32029	1.27468	0.798144	0.00106912	-2.1847	0.430805	5.51566e-06	-2.7848	0.000503633	284.118	294.092	141.878
NDUFA6	0.413011	1.24663	0.880782	0.00966919	-1.96726	0.551903	0.000267323	-2.45244	0.00615463	324.447	320.529	182.387
NDUFA7_1	0.0203768	-7.79099	0.239398	0.397373	2.74082	0.917693	0.00172228	21.3537	0.0204759	1.14118	0.05	5.02174
NDUFC2-KCTD14	0.225573	6.41473	0.70252	0.123911	-4.49942	0.732668	0.00647478	-28.8626	0.0467246	0.435294	3.64167	0
NEAT1	0.153151	1.52536	0.591814	0.00219552	-2.419	0.481342	2.0713e-06	-3.68983	0.000263586	109.482	145.267	48.6304
NEBL-AS1	0.225479	-2.92016	0.702366	0.153646	4.74735	0.767086	0.00604827	13.863	0.0448812	2.93529	0.729167	16.6783
NEDD1	0.444282	1.29739	0.90723	0.0543731	-1.8635	0.645839	0.00379798	-2.41769	0.0336269	52.3059	59.1667	31.9087
NEFM	0.00038482	-31.0496	0.0317674	0.575866	1.77568	0.977	5.21482e-05	55.1342	0.00214269	13.2765	0.279167	25.5957
NEGR1	0.00122249	-19.6324	0.0591311	0.466193	2.14907	0.943843	0.000103064	42.1914	0.00322465	3.15882	0.0416667	7.41739
NEMF	0.0875712	1.38196	0.471264	0.0406209	-1.46457	0.612901	4.94479e-05	-2.02399	0.00208715	302.629	366.333	240.026
NEU2	6.15021e-05	-79.308	0.011793	0.890556	1.22414	1	3.14329e-05	97.084	0.00154545	10.1235	0	12.913
NEUROD2	0.00696885	-8.13963	0.142494	0.155361	3.26546	0.767853	5.0831e-05	26.5796	0.00210962	12.6824	1.23333	45.9696
NEUROD4	0.829268	-1.52625	1	0.0120445	25.911	0.552779	0.000513577	39.5465	0.00927791	0.0588235	0	5.38261
NEUROG2	0.028936	-9.88513	0.283512	0.502749	2.28013	0.953802	0.00433769	22.5393	0.0367139	4.31765	0.304167	11.9043
NEXN	0.15033	1.69298	0.586145	0.0120504	-2.42261	0.552779	3.23269e-05	-4.10143	0.00157498	718.306	964.212	302.178
NFAM1	0.0702742	-1.67659	0.425387	0.124274	1.58823	0.732668	0.000300996	2.66281	0.00661772	73.1353	39.05	131.409
NFASC	0.000469918	-15.6937	0.0358379	0.36404	2.10333	0.90054	1.52953e-05	33.009	0.0009823	30.9353	1.7	73.8478
NFAT5	0.0387963	1.47604	0.325185	0.0852916	-1.37471	0.683917	4.06469e-05	-2.02914	0.00183082	203.724	264.404	177.67
NFE2	0.126738	1.72607	0.545762	0.170257	-1.60067	0.779335	0.00181086	-2.76287	0.0212189	47.3118	67.5708	32.8435
NGFRAP1	0.10702	1.72234	0.509624	0.0648012	-1.81944	0.657684	0.000222314	-3.13369	0.00543831	615.471	828.737	351.839
NHLH1	0.0006567	-24.2176	0.0411895	0.921988	1.12831	1	0.000331627	27.3251	0.00702648	11.8647	0.404167	15.2348
NKAIN3	0.00663366	-10.5849	0.13924	0.925872	1.15285	1	0.00341769	12.2028	0.031496	2.20588	0.0833333	2.76957
[truncated: 1,575 more rows]
