# Supplementary material for: Release of CD36-associated cell-free mitochondrial DNA and RNA as a hallmark of space environment response
Source: Nat Commun. 2024 Jun 11;15:4814. doi: 10.1038/s41467-023-41995-z (PMC11166646; doi:10.1038/s41467-023-41995-z)
Supplement: Supplementary file 5 — Supplementary Data 2 [file 41467_2023_41995_MOESM5_ESM.xlsx]

## Sheet: 64samples_filtered_466genes
Feature ID	ANOVA normalized values - Max difference	ANOVA normalized values - Max fold change	ANOVA normalized values - P-value	ANOVA normalized values - FDR p-value correction	Pre - Normalized means	Flight - Normalized means	Post - Normalized means
AACS	71.76	7.36217	0.000421236	0.0267167	46.5647	11.2792	83.0391
AC116050.1	53.294	15.1645	6.99584e-05	0.0150554	21.8353	3.7625	57.0565
AC135983.2	67.1587	33.7603	6.4676e-05	0.0145901	23.2176	2.05	69.2087
ADORA1	80.3353	15.5733	1.3211e-05	0.00834259	32.8824	5.5125	85.8478
AGAP1	52.745	2.95394	0.000537544	0.0286358	26.9941	29.5875	79.7391
AGRN	59.3424	5.60912	0.000370507	0.0258511	25.2824	12.875	72.2174
AKT1	154.952	2.02214	0.00013961	0.0192196	185.159	151.596	306.548
AKT2	70.9466	2.29062	0.00145147	0.0437315	103.988	54.9708	125.917
AL133373.1	90.2446	5.79387	0.00060319	0.0294411	54.2118	18.825	109.07
AL133481.1	75.9743	6.30979	6.59426e-05	0.0145923	22.0882	14.3083	90.2826
ALAD	77.7304	2.96786	0.000121642	0.019119	52.2235	39.5	117.23
ALAS2	338.216	3.74396	0.00122787	0.0401977	215.924	123.258	461.474
ALDH1L1	121.799	19.7986	1.61063e-05	0.00900779	37.9941	6.47917	128.278
ALDH3B1	63.0297	4.5049	0.00151248	0.044768	39.5176	17.9833	81.013
ALPK3	66.3513	6.19214	0.0004699	0.0276027	27.1588	12.7792	79.1304
AMD1	-322.777	-2.0471	6.00863e-05	0.0142745	444.706	631.033	308.257
AMER2	51.1542	49.9124	0.000551353	0.0286573	23.7294	1.04583	52.2
ANKRD28	-536.2	-3.56678	0.000195348	0.0203369	522.988	745.1	208.9
ANKRD30BL	-879.318	-3.03751	0.00159756	0.0453825	937.459	1310.88	431.565
ANKS6	60.0259	11.1811	0.0013787	0.0427874	28.2588	5.89583	65.9217
ANO6	-642.851	-3.00594	0.000521639	0.0284157	664.476	963.325	320.474
APBB2	88.9803	3.99135	5.34971e-05	0.0134005	50.6647	29.7458	118.726
APLF	-199.78	-2.36575	0.00120143	0.0397716	249.259	346.058	146.278
APP	-255.081	-2.0577	0.00103677	0.0373084	331.588	496.246	241.165
AQP6	50.5279	23.5403	0.0015193	0.044789	29.0706	2.24167	52.7696
ARHGAP10	-198.949	-2.61599	0.00064631	0.0302333	201.135	322.063	123.113
ARHGAP18	-222.146	-2.24804	0.00138105	0.0428108	283.671	400.142	177.996
ARHGAP23	53.7889	3.75194	0.000829626	0.0336934	32.8176	19.5458	73.3348
ARHGAP4	-147.378	-2.76005	2.60176e-05	0.0104245	154.918	231.112	83.7348
ARMC5	93.8065	7.31694	0.000960714	0.0361888	53.6235	14.85	108.657
ARMC8	-95.6973	-2.11063	0.00030333	0.02389	156.635	181.862	86.1652
ASAP2	-140.077	-2.27409	0.00142407	0.0432642	214.241	250.021	109.943
ASB1	62.5402	4.76182	0.000417003	0.0266434	27.4	16.625	79.1652
ASGR2	73.8603	2.86105	0.000624023	0.0297881	63.4588	39.6875	113.548
ASIC2	53.421	22.5118	8.69784e-05	0.0169198	23.6353	2.48333	55.9043
ASPH	-125.133	-2.26142	0.00071711	0.0317757	174.876	224.333	99.2
ASPSCR1	79.0538	3.83983	0.00137395	0.0427874	80.2941	27.8375	106.891
ATP6V1E1	-126.893	-2.07556	0.000225784	0.0213421	215.388	244.871	117.978
ATP8A1	-157.295	-2.85471	0.000191494	0.020172	211.535	242.104	84.8087
B2M	-16548.7	-3.07681	0.000269327	0.0225946	18668.5	24517.1	7968.34
B3GAT1	54.4933	6.16728	0.00167738	0.0460672	36.7294	10.5458	65.0391
BAGE2	133.091	5.15964	0.000834603	0.0337423	86.9353	31.9958	165.087
BCAR1	94.2556	10.2597	1.18355e-06	0.0017732	27.1647	10.1792	104.435
BCAT2	113.183	7.73208	2.80807e-06	0.00342648	60.9647	16.8125	129.996
BEGAIN	51.1428	6.75716	0.000246688	0.0219283	24.4588	8.88333	60.0261
BEND2	-200.953	-2.66298	0.00195074	0.0493183	208.982	321.792	120.839
BPGM	225.924	2.2336	0.000187093	0.0200901	245.112	183.142	409.065
BRPF3	62.413	2.38388	0.000195453	0.0203369	84.3412	45.1	107.513
BSN	102.894	5.68587	0.000380559	0.0258511	50.5294	21.9583	124.852
BTNL9	63.9362	4.71003	0.00101569	0.0369461	22.4118	17.2333	81.1696
C19orf47	100.952	3.85983	0.000232273	0.021432	81.8706	35.3	136.252
C1QL3	50.7851	4.98055	7.80312e-05	0.0161134	13.7824	12.7583	63.5435
C2orf88	-106.283	-3.17329	0.00121522	0.0399727	98.1765	155.188	48.9043
C6orf132	54.4078	11.3061	3.97193e-06	0.00444277	32.6882	5.27917	59.687
CACNA1A	51.9786	6.77006	2.57492e-05	0.0104245	17.8706	9.00833	60.987
CACNG8	76.479	6.57562	0.000682732	0.0310643	48.5	13.7167	90.1957
CALHM2	70.5274	2.97948	0.000995401	0.036623	102.229	35.6292	106.157
CAMK2B	50.0486	9.60434	0.00102941	0.0371868	19.2824	5.81667	55.8652
CAMKK1	76.0855	4.46368	0.000717464	0.0317757	35.6647	21.9667	98.0522
CAPN10	57.2176	4.97229	0.000965553	0.0362618	39.1471	14.4042	71.6217
CCDC175	-181.691	-5.15729	6.07255e-05	0.0142998	130.424	225.396	43.7043
CCDC177_2	72.6737	4.47791	0.00147829	0.0441929	53.2882	20.8958	93.5696
CCDC78	61.2783	8.04348	0.00152964	0.044789	39.9529	8.7	69.9783
CCER1	65.1217	11.3368	0.000161528	0.0197501	25.0529	6.3	71.4217
CD226	-716.43	-2.81343	0.000337048	0.0251335	774.041	1111.5	395.07
CD9	-190.196	-3.20423	0.000531605	0.0286358	185.188	276.483	86.287
CDC42BPG	73.0428	11.1684	3.16079e-05	0.0106512	23.6118	7.18333	80.2261
CDKAL1	-50.6589	-2.48182	0.000489466	0.0277297	80.7941	84.8458	34.187
CDS1	54.0658	13.537	0.000572496	0.0289974	21.1353	4.3125	58.3783
CECR7	53.8255	9.98965	0.000562052	0.0287396	27.1412	5.9875	59.813
CELSR3	79.3734	9.3661	0.000382157	0.0258511	46.3235	9.4875	88.8609
CENPF	234.172	3.01092	0.000134199	0.0192196	236.306	116.45	350.622
CEP170B	50.0543	19.2016	7.40382e-05	0.0155278	22.7706	2.75	52.8043
CEP70	-134.255	-2.72855	0.000619672	0.0297586	159.671	211.925	77.6696
CHADL	73.0426	10.8985	0.000184082	0.0199899	30.4647	7.37917	80.4217
CHD9	-449.905	-2.01978	3.16469e-05	0.0106512	648.582	891.083	441.178
CHRNA4	94.1812	24.7431	0.000139285	0.0192196	33.3824	3.96667	98.1478
CHST1	54.4188	3.77176	0.000396416	0.0261593	26.1412	19.6333	74.0522
CLCN3	-278.449	-2.53732	0.000233919	0.021432	404.253	459.575	181.126
CLDN19	51.3105	9.78354	0.000120114	0.019119	13.9647	5.84167	57.1522
CLU	-1359.55	-3.22419	0.000585256	0.0291467	1320.31	1970.81	611.257
CNST	-392.317	-2.9844	0.000182056	0.0199899	405.224	590.017	197.7
CNTLN	-147.82	-2.01449	0.00164678	0.0459648	226.176	293.529	145.709
CNTNAP4	111.355	10.9795	3.93067e-08	0.000150741	28.5412	11.1583	122.513
COL27A1	114.646	9.99182	3.57474e-05	0.0111586	34.5059	12.75	127.396
CORO1C	-612.825	-2.13948	0.000153564	0.0194834	951.929	1150.63	537.809
COX6B2	81.5875	10.0527	5.06883e-05	0.0129506	34.6294	9.0125	90.6
CXCL5	-215.929	-3.13158	0.000260936	0.0222376	208.418	317.229	101.3
CXCR2P1	-181.317	-3.65488	0.000146242	0.0192521	141.171	249.613	68.2957
CYP2S1	60.1428	7.08527	0.000273217	0.0227075	42.0529	9.88333	70.0261
DAD1	-196.846	-2.40902	0.000982936	0.0364719	251.782	336.55	139.704
DAPP1	-372.303	-2.44398	0.000485578	0.0277297	491.012	630.133	257.83
DCAF11	68.3728	2.06707	0.000663883	0.0306746	78.7059	64.075	132.448
DGKE	-50.9674	-2.44046	0.000999185	0.0366937	70.7647	86.35	35.3826
DIO3OS	66.2355	23.7093	0.000251116	0.022009	30.4176	2.91667	69.1522
DLG5	58.2208	4.40888	0.000207323	0.0204818	33.5529	17.0792	75.3
DLX5	98.5317	5.5555	0.00167112	0.0460672	68.8941	21.6292	120.161
DNAJC16	-74.3839	-2.45888	0.000521604	0.0284157	91.3412	125.371	50.987
DNM1P51	58.8342	55.1004	0.00101182	0.0369055	22.3941	1.0875	59.9217
DNM3	-394.914	-2.81258	0.00050177	0.0280042	441.412	612.788	217.874
DOCK6	53.7808	4.74562	0.000184671	0.0199899	34.4765	14.3583	68.1391
DPH7	106.535	4.79016	0.000110775	0.0185775	56.7412	28.1083	134.643
DPP6	74.5846	5.25084	0.00143563	0.0434493	52.6588	17.5458	92.1304
DTX1	64.3886	3.97579	1.7602e-05	0.00936227	43.2412	21.6375	86.0261
DYNLRB1	-337.649	-2.33229	0.000797512	0.03309	454.329	591.083	253.435
EGF	-188.277	-3.35513	0.00023205	0.021432	172.929	268.221	79.9435
EIF4G3	-386.818	-2.38214	3.56931e-05	0.0111586	525.971	666.687	279.87
ELAC2	94.8022	3.71251	0.000993623	0.036623	98.1235	34.95	129.752
ELFN1	59.5518	13.4282	0.00032672	0.0250135	28.3647	4.79167	64.3435
ELOVL7	-307.446	-3.19284	0.000700951	0.0314141	326.259	447.65	140.204
EPPK1	120.469	7.11906	0.000134953	0.0192196	56.9647	19.6875	140.157
ESPNL	56.6685	14.9064	0.00188061	0.0483582	28.1235	4.075	60.7435
EVPL	155.905	9.46925	8.65131e-05	0.0169198	79.5235	18.4083	174.313
F13A1	-2349.68	-2.9425	7.36325e-05	0.0155278	2459.38	3559.29	1209.61
F5	163.823	7.90146	1.32149e-05	0.00834259	88.6176	23.7375	187.561
FAM131B	65.9236	11.5619	0.000283269	0.0233634	24.1353	6.24167	72.1652
FAM186A	73.8844	18.0175	7.11461e-05	0.0151581	29.6882	4.34167	78.2261
FAM43B	77.3779	7.91389	0.000669572	0.0308843	22.4	11.1917	88.5696
FANCL	-65.0525	-2.63699	0.00140864	0.0431186	93.6471	104.792	39.7391
FCGBP	85.0326	6.80427	0.000332866	0.0250135	52.2765	14.65	99.6826
FER1L4	92.2393	58.4998	0.000570361	0.0289874	32.6588	1.60417	93.8435
FGD5	103.227	2.70824	0.000387053	0.0259113	81.4294	60.4292	163.657
FGD5P1	94.973	33.9863	0.000460277	0.0274588	49.3941	2.87917	97.8522
FHDC1	462.25	2.75396	2.10531e-05	0.00969162	554.553	263.546	725.796
FIP1L1	-311.983	-2.01984	0.000169662	0.0197501	462.476	617.896	305.913
FOXE1	76.2141	5.52981	0.000638294	0.0301673	45.6235	16.825	93.0391
FZD5	55.1542	7.03052	0.000439609	0.0273179	23.0059	9.14583	64.3
GBA2	54.4264	3.06096	5.56934e-05	0.0134693	33.7529	26.4083	80.8348
GDPD5	72.3045	5.03842	0.0002337	0.021432	39.2118	17.9042	90.2087
GNA14	52.9002	5.0369	0.000112313	0.0186113	25.1706	13.1042	66.0043
GOLGA6L1	128.735	46.8404	0.00033571	0.0251034	67.8059	2.80833	131.543
GOLGA6L2	690.639	8.39541	4.77325e-05	0.0123885	368.735	93.3875	784.026
GOLGA6L3	82.5337	4.02598	0.000198716	0.0204609	40.3706	27.275	109.809
GP1BA	-162.069	-2.76663	0.00130185	0.0417542	223.447	253.808	91.7391
GPC4	56.8426	5.18601	0.00181258	0.0476111	39.3	13.5792	70.4217
GPR133	81.344	14.758	9.09985e-07	0.00152678	22.4294	5.9125	87.2565
GPR179	52.4817	10.9413	0.000333284	0.0250135	23.0294	5.27917	57.7609
GPR26	58.8942	16.2313	0.00043912	0.0273179	34.9824	3.86667	62.7609
GPRIN2	76.8596	23.1444	0.000491505	0.0277317	42.0471	3.47083	80.3304
GRAP2	-1098.23	-2.49004	0.00140141	0.0429951	1329.69	1835.27	737.043
GRID1	52.6324	10.6647	0.00160239	0.0454236	18.9235	5.44583	58.0783
GRIN2C	96.5351	11.8365	0.000522538	0.0284157	48.1647	8.90833	105.443
GRIN3B	84.306	9.31625	0.00035072	0.0257242	37.6882	10.1375	94.4435
GRIP2	102.884	10.497	0.000481207	0.027721	48.7412	10.8333	113.717
GRM2	74.9926	14.3221	0.000190674	0.020172	36.6176	5.62917	80.6217
GRM4	76.1643	23.5394	0.00016605	0.0197501	33.1412	3.37917	79.5435
GSAP	-135.578	-2.28973	0.000475161	0.0276097	197.876	240.7	105.122
GTDC1	-124.611	-2.68284	0.000712892	0.0317373	179.429	198.658	74.0478
GTF3C5	56.3625	3.28767	7.63483e-06	0.0073199	40.8588	24.6375	81
GTPBP6	62.5203	2.9558	0.000586553	0.0291467	63.0647	31.9667	94.487
GUCY1B3	-259.639	-2.851	0.000557739	0.0286833	290.253	399.908	140.27
H19	420.387	2.19629	0.000108858	0.0183964	448.282	351.408	771.796
HBA1	5310.2	2.29511	0.00010009	0.0183964	5550.05	4100.19	9410.39
HDAC9	-106.338	-2.05942	2.715e-05	0.0105837	206.712	192.583	100.374
HELZ2	138.84	3.99709	0.00186084	0.0480791	102.965	46.325	185.165
HERPUD2	-73.009	-2.2126	0.00020518	0.0204818	133.218	104.133	60.2087
HEY2	77.2719	3.57109	0.000131594	0.0192196	43.4882	30.0542	107.326
HGD	-54.1685	-3.99994	0.00120485	0.0397716	46.6882	72.225	18.0565
HIC2	57.9543	6.3911	0.000534634	0.0286358	28.8235	10.75	68.7043
HIF1AN	-75.3534	-2.04718	0.000135157	0.0192196	147.312	71.9583	101.035
HIST1H2AC	-1040.13	-2.63807	0.000106596	0.0183964	1196.83	1675.1	634.97
HLA-A	-223.047	-2.12719	0.000580335	0.0291467	353.106	420.925	197.878
HR	89.8705	15.4467	0.000108679	0.0183964	38.1824	6.22083	96.0913
HYDIN	61.1676	16.4691	0.000488535	0.0277297	21.2529	3.95417	65.1217
IBA57	96.1754	4.68018	0.00102691	0.0371868	57.1176	26.1333	122.309
IGF2BP3	-251.179	-3.10184	0.000214654	0.0207655	238.288	370.683	119.504
IGFN1	197.284	18.5819	0.000153994	0.0194834	89.7882	11.2208	208.504
IGSF9B	76.3862	6.20224	0.000241045	0.0217874	25.9588	14.6833	91.0696
ISLR2	65.4346	5.01542	0.000982417	0.0364719	27.6176	16.2958	81.7304
ISPD	-52.0462	-3.75503	0.00025217	0.022009	50.2	70.9375	18.8913
ITGB1	-577.426	-2.39858	0.000305692	0.02389	790.488	990.292	412.865
ITGB3_1	-551.297	-3.12304	0.000143918	0.0192521	470	810.971	259.674
ITM2B	-628.018	-2.78781	1.53945e-05	0.00879285	800.447	979.296	351.278
JAM3	-416.736	-3.55912	0.000195232	0.0203369	352.535	579.579	162.843
KANK2	72.3801	2.62865	0.000661341	0.0306098	76.7294	44.4417	116.822
KCNA7	50.6763	9.23446	0.00132111	0.0421203	25.0824	6.15417	56.8304
KCNJ12	52.5739	19.1289	0.000621467	0.0297881	23.2	2.9	55.4739
KCNMA1	71.7431	8.03939	0.000753794	0.0325292	26.3118	10.1917	81.9348
KCTD17	51.0556	4.99522	0.000166658	0.0197501	14.3353	12.7792	63.8348
KIAA0195	61.1339	3.30875	0.0016702	0.0460672	45.2294	26.4792	87.613
KIAA1211	130.94	4.97692	0.000398465	0.0261593	123.394	32.925	163.865
KIAA1614	56.3082	11.0775	0.000599198	0.029353	25.6176	5.5875	61.8957
KIF1A	71.0935	110.375	0.000172156	0.0197501	42.6176	0.65	71.7435
KIF2A	-1849.77	-2.85702	4.70249e-05	0.0123885	1922.51	2845.87	996.096
KLHDC1	-72.3304	-3.20053	0.00130546	0.04182	57.0706	105.2	32.8696
KLHL29	55.9386	6.89603	0.00154101	0.044789	34.0118	9.4875	65.4261
KLHL3	66.179	7.67351	0.000207526	0.0204818	32.4824	9.91667	76.0957
KRT2	57.8933	4.8478	1.77864e-05	0.00936227	27.0529	15.0458	72.9391
KRT78	56.7357	135.817	0.000223897	0.0212385	22.3059	0.420833	57.1565
KRT9	71.5284	8.11431	5.46136e-05	0.0134005	46.2	10.0542	81.5826
LAT	-59.3183	-2.89753	9.68073e-05	0.0183964	60.7588	90.5792	31.2609
LCOR	-108.195	-2.00733	0.000575188	0.029079	198.429	215.604	107.409
LDOC1L	63.1547	4.19636	0.000770882	0.0327961	46.4882	19.7583	82.913
LEPR	-73.7147	-2.98436	0.00148888	0.0443114	107.671	110.862	37.1478
LEPREL2	64.1775	19.9687	0.000289703	0.0234289	15.7235	3.38333	67.5609
LEPROT	-74.287	-5.81975	0.000278691	0.023091	73.7941	89.7	15.413
LETM1	126.721	2.92353	2.58725e-05	0.0104245	99.4412	65.8792	192.6
LIMS1	-843.435	-2.49768	0.000162453	0.0197501	1025.04	1406.6	563.161
LINC00265	158.837	5.21832	0.000166356	0.0197501	90.2235	37.6542	196.491
LINC00989	-432.49	-4.43697	5.49099e-05	0.0134005	433.329	558.325	125.835
LINC01002	55.8071	17.1176	0.000260341	0.0222376	32.4647	3.4625	59.2696
LIPA	-56.3322	-3.07668	0.000472581	0.0276097	69.6471	83.4583	27.1261
LMLN	105.715	5.46999	0.00192441	0.0490605	56.8118	23.65	129.365
LTBP1	-369.479	-2.5037	0.00154297	0.044789	450.924	615.192	245.713
LYPLAL1	-138.786	-2.63965	0.00196738	0.0494979	175.076	223.429	84.6435
LZTS1	61.2748	26.3115	0.00085775	0.0339693	19.5235	2.42083	63.6957
LZTS3	58.5127	12.2705	0.000177613	0.0199386	32.2	5.19167	63.7043
MAGI1	52.031	3.28081	0.000833135	0.0337423	48.6294	22.8125	74.8435
MAP3K5	-188.33	-2.15202	0.000843259	0.0338882	294.218	351.808	163.478
MAP3K7CL	-3588.51	-3.76322	0.000378694	0.0258511	3187.28	4887.18	1298.67
MARCH2	-216.51	-2.58777	0.000600363	0.0293566	209.188	352.871	136.361
MAX	-1538.2	-2.60862	0.00139701	0.0429093	1701.77	2494.42	956.222
MBTD1	-115.856	-2.25296	0.000245712	0.0219141	162.018	208.321	92.4652
MCC	67.0839	3.72376	0.000417838	0.0266434	44.1471	24.6292	91.713
MCF2L	98.4489	5.14959	0.00012609	0.019119	76.9941	23.725	122.174
MCUR1	-259.627	-2.53039	0.000816444	0.0333656	316.194	429.275	169.648
MED12L	-172.255	-2.9964	0.000566657	0.02892	164.653	258.537	86.2826
MEIS3	81.2386	20.4003	0.00175661	0.046875	68.6176	4.1875	85.4261
MEMO1	-52.462	-2.7364	0.000640133	0.0302009	69.3	82.675	30.213
MICALL1	67.6092	3.76945	0.000856354	0.0339693	60.8294	24.4125	92.0217
MICALL2	65.0333	11.0567	0.00138646	0.042901	30.0706	6.46667	71.5
MKI67	215.778	4.56166	2.66773e-06	0.00341025	100.712	60.5833	276.361
MMD	-563.267	-2.91922	0.00147831	0.0441929	588.718	856.754	293.487
MMRN1	-143.011	-3.45595	0.000210439	0.0205709	144.782	201.242	58.2304
MN1	99.7779	8.08063	4.70724e-05	0.0123885	65.7765	14.0917	113.87
MORC1	-84.5217	-3.33626	0.000556983	0.0286833	72.4882	120.7	36.1783
MSANTD3	-100.187	-3.31309	0.000244781	0.0219141	100.653	143.5	43.313
MT-ATP6	-13367.4	-4.96526	5.70779e-08	0.000170251	7502.49	16738.5	3371.13
MT-ATP8	-5163.73	-5.44705	1.47745e-07	0.000330517	2523.15	6324.9	1161.16
MT-CO1	-22828.6	-3.85428	3.36509e-08	0.00015056	15969	30826.7	7998.04
MT-CO2	-12164.8	-4.84686	3.70906e-07	0.000711213	6670.54	15327.1	3162.28
MT-CO3	-9582.8	-4.50987	1.28533e-07	0.000313678	6039.49	12313	2730.24
MT-CYB	-21179	-4.52073	2.4061e-08	0.000147638	13160.6	27194.6	6015.52
MT-ND1	-38562.8	-5.09228	2.05792e-06	0.00290763	20118.9	47986.1	9423.3
MT-ND2	-27383.4	-4.92286	2.27635e-07	0.000470066	14694.8	34363.8	6980.47
MT-ND3	-2985.61	-4.58992	2.74982e-08	0.000147638	1750.11	3817.28	831.665
MT-ND4	-43591.6	-4.76274	4.94825e-08	0.000166045	24695.8	55176.7	11585.1
MT-ND4L	-2465.11	-5.10617	1.74904e-08	0.000147638	1329.21	3065.45	600.343
MT-ND5	-32278.7	-4.59262	1.76255e-08	0.000147638	19350.6	41263.4	8984.72
MT-ND6	-4069	-4.44016	2.52557e-10	6.7799e-06	2634.72	5251.79	1182.79
MTRNR2L12	-1001.51	-3.63279	6.20112e-07	0.00110979	684.429	1381.91	380.4
MUC12	4204.17	3.65935	7.72518e-05	0.0160762	2699.88	1580.9	5785.07
MUC16	402.645	14.364	0.000156477	0.0195854	193.224	30.1292	432.774
MUC2	54.9103	6.31176	0.000173447	0.0198135	25.1471	10.3375	65.2478
MUC21	69.9194	4.27555	0.00115588	0.0390308	54.1235	21.3458	91.2652
MUC3A_1	1472.5	4.96299	1.31314e-05	0.00834259	780.518	371.562	1844.06
MUC4	4545.59	5.63577	4.14989e-05	0.0119119	2650.77	980.546	5526.13
MUC5B	197.374	3.50754	0.000973056	0.0363306	154.776	78.7125	276.087
MUC6	1380.96	3.61255	0.00010858	0.0183964	1035.45	528.588	1909.55
MXI1	255.016	2.17485	0.000766912	0.0327309	277.647	217.062	472.078
N4BP3	75.406	10.2665	2.91327e-05	0.0105837	32.1882	8.1375	83.5435
NACAD	87.4618	7.66587	0.000550591	0.0286573	42.4647	13.1208	100.583
NCOA5	70.8755	2.56674	0.000229095	0.021432	82.5118	45.2375	116.113
NDUFA5	-152.213	-2.07285	0.00139046	0.0429046	284.118	294.092	141.878
NEAT1	-96.6362	-2.98716	0.000548742	0.0286573	109.482	145.267	48.6304
NEXN	-662.034	-3.19087	0.00112348	0.0388518	718.306	964.213	302.178
NFAM1	92.3587	3.36514	0.000436149	0.0272924	73.1353	39.05	131.409
NFIC	64.3132	2.0017	0.00119763	0.0397493	109.141	64.2042	128.517
NKX2-4	62.0777	4.76514	0.000395365	0.0261593	26.6941	16.4875	78.5652
NPBWR1	58.0283	4.38357	0.000488039	0.0277297	27.7529	17.15	75.1783
NPHP4	80.3205	18.5724	0.000137174	0.0192196	36.2941	4.57083	84.8913
NPR1	105.145	4.3331	0.000107963	0.0183964	59.2118	31.5458	136.691
NR4A1	53.8127	4.68791	0.000291877	0.0235299	31.1353	14.5917	68.4043
NRGN	-5280.22	-2.92826	0.000624723	0.0297881	5504.22	8018.55	2738.33
NRXN2	72.5636	5.94892	0.000102945	0.0183964	44.7059	14.6625	87.2261
NT5C3A	-554.617	-2.80665	0.000446947	0.027437	589.853	861.604	306.987
NYNRIN	67.7891	15.2714	0.000585233	0.0291467	37.2412	4.75	72.5391
OBSCN	137.857	2.49195	0.000816584	0.0333656	221.324	92.4	230.257
ODF3L1	54.7844	8.36185	0.000463358	0.0274588	12.2412	7.44167	62.2261
OGFOD3	85.3585	7.64484	7.91695e-05	0.0162237	31.6176	12.8458	98.2043
ONECUT3	70.9842	6.36236	0.00070973	0.0316877	42.7118	13.2375	84.2217
OPA3	73.0975	5.61425	0.000413694	0.0266434	42.6235	15.8417	88.9391
ORC4	-137.64	-2.23285	1.92178e-05	0.00963079	175.818	249.283	111.643
OSBP2	100.448	2.29443	0.001181	0.0395703	94.3176	77.6	178.048
OSR1	54.0118	56.6344	0.000424832	0.0268339	25.6765	0.970833	54.9826
OST4	-2177.05	-2.67395	0.001093	0.0384051	2598.77	3477.6	1300.55
PANX2	60.0212	3.81955	0.000748202	0.0325292	31.7176	21.2875	81.3087
PARD3	-155.008	-2.74738	0.000385642	0.0259113	165.535	243.717	88.7087
PARN	-116.306	-2.1837	0.000848352	0.0339404	182.794	214.562	98.2565
PAX2	98.1351	11.5427	0.000215885	0.0207721	52.4706	9.30833	107.443
PAX6	88.192	7.62268	0.000374414	0.0258511	51.9941	13.3167	101.509
PCGF5	-599.62	-2.29443	0.000256217	0.0220454	846.024	1062.85	463.23
PCLO	84.4239	9.57096	8.64727e-05	0.0169198	32.7353	9.85	94.2739
PDE5A	-519.959	-3.21563	6.60847e-05	0.0145923	487.147	754.637	234.678
PDXK	80.19	2.07825	0.00037516	0.0258511	83.8353	74.3708	154.561
PDZD2	54.3777	4.05707	0.00122579	0.0401786	28.2941	17.7875	72.1652
PGRMC1	-464.597	-2.79964	0.00108197	0.0381677	517.888	722.758	258.161
PHLDB1	168.338	7.8768	1.97316e-05	0.00963079	91.4588	24.4792	192.817
PHYHIP	57.2679	67.3976	0.00135213	0.0424501	14.6588	0.8625	58.1304
PIM1	162.522	2.18453	0.000151032	0.0194834	201.271	137.204	299.726
PITHD1	81.2339	2.12545	0.00110554	0.0385932	116.853	72.1792	153.413
PITPNM3	107.494	4.364	0.000111416	0.0185775	65.6235	31.9542	139.448
PITX2	63.769	8.17514	8.64091e-05	0.0169198	23.4765	8.8875	72.6565
PKD1L2	103.358	8.26168	0.000198931	0.0204609	54.7235	14.2333	117.591
PKHD1L1	-224.466	-3.23979	0.000120795	0.019119	266.176	324.683	100.217
PKN2	-92.9478	-2.10321	0.000231984	0.021432	168.876	177.2	84.2522
PLEKHG4B	68.9417	10.3692	0.000361749	0.0258511	42.1353	7.35833	76.3
PLXNB1	86.8824	16.2537	2.18024e-05	0.00975477	30.5353	5.69583	92.5783
POLE2	-70.5685	-3.81637	0.000136483	0.0192196	75.8059	95.625	25.0565
PPBP	-8434	-3.36873	0.000156859	0.0195854	7879.93	11994.6	3560.56
PPFIA1	251.097	2.41443	0.000203244	0.0204818	223.612	177.525	428.622
PPIL2	53.7391	2.32037	0.00188065	0.0483582	40.7	43.3167	94.4391
PPP2R2C	59.0493	8.35053	0.000425825	0.0268339	32.7529	8.03333	67.0826
PPP2R2D	305.748	2.91932	0.000245183	0.0219141	290.788	159.3	465.048
PPP2R3B	50.4391	3.65469	0.00133383	0.0422249	37.6647	19	69.4391
PRG4	59.6627	4.71923	0.000107989	0.0183964	29.1176	16.0417	75.7043
PRKAR2B	-949.718	-2.57558	0.00184663	0.0479365	1056.16	1552.49	602.774
PRKCZ	52.5045	6.83114	0.00163889	0.045877	38.2941	9.00417	61.5087
PROM2	99.3197	32.4884	0.000247852	0.021959	54.6118	3.15417	102.474
PROX1	67.6112	7.28455	1.23282e-05	0.00834259	44.2294	10.7583	78.3696
PRR21	150.71	10.0133	3.41578e-05	0.0111586	68.7353	16.7208	167.43
PSMG1	51.5261	4.50518	0.000675694	0.0309012	19.4941	14.7	66.2261
PTGS1	-864.136	-2.95537	0.000968512	0.0362618	930.306	1306.07	441.93
PTPLAD2	-136.955	-2.44639	0.000457692	0.0274588	158.418	231.642	94.687
PTPRJ	-276.791	-2.47372	0.000343328	0.0254603	402.235	464.608	187.817
PYGL	-126.545	-2.0196	0.00142178	0.0432642	228.465	250.658	124.113
R3HCC1	63.1745	3.15521	0.000748461	0.0325292	35.1706	29.3125	92.487
RAB27B	-204.019	-2.81441	0.000636964	0.0301575	194.453	316.462	112.443
RAB37	-170.095	-2.10088	0.000398339	0.0261593	254.041	324.604	154.509
RADIL	55.602	9.49426	0.00197165	0.0495413	43.0059	6.54583	62.1478
RAI1	102.914	3.98015	0.000569738	0.0289874	103.376	34.5333	137.448
RANBP9	-221.76	-2.02926	0.000131816	0.0192196	325.306	437.217	215.457
RAP1B	-1412.33	-2.34703	0.0010048	0.0367991	1860.82	2460.82	1048.48
RAPGEF3	56.9422	6.05217	4.17107e-05	0.0119119	26.7588	11.2708	68.213
RASA1	-174.518	-2.08751	0.000294297	0.0236483	276.871	334.992	160.474
RBFOX3	71.7665	22.5569	0.000175332	0.0198599	27.4765	3.32917	75.0957
RBM20	53.2853	7.01245	0.000527689	0.0285601	18.1588	8.8625	62.1478
RBM28	50.0379	2.01351	0.00153515	0.044789	85.5176	49.3708	99.4087
REM2	52.827	28.5021	0.000753915	0.0325292	24.4353	1.92083	54.7478
REXO1L1P	1126.03	7.78008	6.2e-05	0.014473	553.388	166.079	1292.11
RGS18	-4440.02	-3.3396	0.00152937	0.044789	4332.67	6337.78	1897.77
RHBDD1	-192.208	-2.64967	1.17109e-05	0.00827315	220.335	308.721	116.513
RHBDF1	53.2571	44.9234	0.00112597	0.0388518	21.5471	1.2125	54.4696
RHOBTB1	-123.913	-2.72154	0.00186913	0.0482006	125.182	195.892	71.9783
RHOBTB3	-106.459	-2.7011	0.00184006	0.0478687	134.388	169.042	62.5826
RNF2	-55.9194	-2.51938	0.00111394	0.0387691	92.7235	36.8042	63.9304
ROBO3	51.0466	8.21931	0.000681436	0.031058	18.7882	7.07083	58.1174
RP11-1055B8.7	58.0025	5.47608	0.000784162	0.0330468	28	12.9583	70.9609
RP11-1217F2.15	72.1016	4.93192	0.000215042	0.0207655	28.9118	18.3375	90.4391
RP11-24M17.5	54.6984	19.4636	0.000212199	0.0206395	18.1471	2.9625	57.6609
RP11-274B21.1	-50.4808	-3.51638	5.85532e-05	0.0140345	58.1412	70.5417	20.0609
RP11-290F20.3	86.1808	2.34325	0.000595754	0.0292912	81.0588	64.1583	150.339
RP11-384K6.6	93.0371	6.94328	0.000102133	0.0183964	61.5824	15.6542	108.691
RP11-404K5.2	157.578	11.9398	0.000105714	0.0183964	86.3882	14.4042	171.983
RP11-469N6.1	170.047	5.59743	0.00100335	0.0367963	122.1	36.9875	207.035
RP1L1	147.059	52.3744	0.000860549	0.0339693	61.8176	2.8625	149.922
RPA1	-332.285	-2.4393	0.000801301	0.0331959	406.576	563.15	230.865
RPS6KL1	58.4511	8.23852	0.000825243	0.0335661	26.8588	8.075	66.5261
RRP12	51.0158	2.67471	0.00118107	0.0395703	39.0471	30.4625	81.4783
RSU1	-1043.18	-3.45433	0.000333576	0.0250135	928.882	1468.21	425.035
RXRA	161.506	2.22218	0.000222162	0.0211487	185.271	132.146	293.652
RYR1	50.4574	8.08589	0.000539649	0.0286358	18.6824	7.12083	57.5783
SASH1	67.9371	2.21633	0.00156094	0.044789	72.1471	55.8542	123.791
SCN4A	68.6737	8.55002	0.00163729	0.045877	26.4765	9.09583	77.7696
SDK1	56.4234	11.5711	3.89095e-05	0.0117362	23.4118	5.3375	61.7609
SDPR	-3058.96	-3.47534	1.33631e-05	0.00834259	3157.89	4294.72	1235.77
SELENBP1	50.2388	2.65304	0.00171066	0.0463731	60.7647	30.3917	80.6304
SEMA3B	63.0107	12.5704	0.000324844	0.0249869	22.9824	5.44583	68.4565
SEMA6A	57.7893	6.22783	0.000134139	0.0192196	23.3118	11.0542	68.8435
SGK1	54.5665	2.86685	0.000883424	0.0345204	47.7235	29.2292	83.7957
SH3BGRL	-1167.74	-2.24635	4.65494e-05	0.0123885	1583.99	2104.67	936.93
SH3BGRL2	-920.187	-2.70556	0.000371953	0.0258511	927.665	1459.71	539.522
SH3BP4	52.2275	8.42572	0.000295108	0.0236483	22.4294	7.03333	59.2609
SHANK2	55.1353	50.5598	0.00119789	0.0397493	34.7059	1.1125	56.2478
SHANK3	113.803	3.49226	9.17598e-06	0.00736683	65.3294	45.6625	159.465
SHH	72.4489	7.63148	0.000475135	0.0276097	39.2706	10.925	83.3739
SHISA7	51.7446	14.528	0.000347016	0.0255924	28.2059	3.825	55.5696
SHMT2	74.7799	2.70584	0.000171197	0.0197501	47.6059	43.8375	118.617
SLC1A5	50.5748	2.85795	0.000267973	0.0225946	38.5235	27.2208	77.7957
SLC22A11	108.295	28.7978	3.21382e-05	0.0106512	41.3	3.89583	112.191
SLC24A3	-50.8935	-3.40557	0.00127811	0.0412389	40.8176	72.05	21.1565
SLC25A37	788.735	2.06919	0.00110449	0.0385932	966.147	737.696	1526.43
SLC2A3	-138.751	-2.3673	0.00110032	0.0385111	218.988	240.229	101.478
SLC34A1	52.0069	24.0289	0.00134949	0.0424501	17.1471	2.25833	54.2652
SLC37A1	-59.9536	-2.37153	0.000210728	0.0205709	64.0294	103.667	43.713
SLC4A1	396.933	2.44992	1.00119e-05	0.00743055	370.1	273.763	670.696
SLITRK5	55.8905	6.9125	0.000289217	0.0234289	9.45294	16.8625	65.3435
SMAD7	61.7207	6.47412	0.00185924	0.0480791	37.9471	11.275	72.9957
SOHLH1	51.3991	26.9701	0.000200284	0.0204818	20.6882	1.97917	53.3783
SOX21-AS1	57.6976	12.2125	0.000861729	0.0339693	26.0941	5.14583	62.8435
SPARC	-1264.63	-2.93228	0.000935495	0.0356218	1392.22	1919.11	654.478
SPATA31C2	59.956	77.1346	4.12522e-05	0.0119119	20.4471	0.7875	60.7435
SPCS3	-59.9448	-2.56745	0.000870718	0.0342232	98.1882	86.6375	38.2435
SPEG	84.4274	10.8987	0.000209719	0.0205709	33.0647	8.52917	92.9565
SPPL3	-63.9879	-2.09585	0.000868146	0.0341721	73.4588	122.379	58.3913
SPTBN4	117.735	4.63425	6.37918e-05	0.0145901	61.9294	32.3958	150.13
SRCIN1	104.222	6.54249	0.00055297	0.0286573	61.7941	18.8042	123.026
SRGN	-294.084	-2.28661	0.000101512	0.0183964	380.506	522.658	228.574
SSC5D	77.2196	4.70358	0.00183083	0.0478352	56.5118	20.85	98.0696
SSPO	90.0377	5.5094	0.00151137	0.044768	67.9118	19.9667	110.004
STARD9	80.1009	3.79869	0.000923589	0.035472	43.7059	28.6208	108.722
STRN3	-118.592	-2.01117	0.00097005	0.0362688	200.847	235.875	117.283
SULT1A1	78.8245	3.68453	0.000118104	0.019119	58.7588	29.3625	108.187
SUSD1	-325.4	-2.71255	0.000700519	0.0314141	399.753	515.408	190.009
SVIP	-167.445	-2.52488	3.55126e-05	0.0111586	224.059	277.254	109.809
TACC2	58.8576	13.1985	0.001649	0.0459648	42.2529	4.825	63.6826
TAGLN2	-2268.15	-2.4373	0.000402148	0.0262031	2692.14	3846.21	1578.07
TARSL2	-57.2076	-2.46246	0.000330914	0.0250135	68.4353	96.325	39.1174
TBC1D16	73.1058	11.5441	8.88284e-06	0.00736683	34.2765	6.93333	80.0391
TBX1	55.3868	6.89482	0.00132725	0.0422249	36.8	9.39583	64.7826
TBX18	51.2168	48.096	3.05534e-05	0.0106512	15.2824	1.0875	52.3043
TBX3	59.6038	3.93105	3.20428e-05	0.0106512	20.3353	21.2125	79.9391
TCHH	595.373	5.97042	6.78265e-06	0.00700309	285.241	119.783	715.157
TEKT4P2	103.203	7.50099	0.000183553	0.0199899	44.2706	15.875	119.078
TESK1	59.7866	4.36037	0.00036501	0.0258511	34.0941	17.7917	77.5783
TET3	142.67	2.28517	0.000375485	0.0258511	142.594	111.012	253.683
THBS1	-464.563	-3.04301	0.000125386	0.019119	501.953	691.954	227.391
THRA	55.2687	2.40707	0.00115172	0.0389906	63.8353	39.2792	94.5478
TICAM1	51.9397	3.6084	0.000516399	0.0283492	29.9529	19.9125	71.8522
TLK1	-819.751	-2.32327	0.000406155	0.0262956	1118.34	1439.24	619.487
TMEFF1	-59.046	-4.3943	0.000770315	0.0327961	35.5412	76.4417	17.3957
TMEM106C	-96.5922	-3.105	0.00198248	0.0496601	77.5412	142.479	45.887
TMEM165	-154.5	-2.61281	0.000152722	0.0194834	210.459	250.296	95.7957
TMEM179	55.3422	58.0049	0.000357777	0.0258511	27.0529	0.970833	56.313
TMEM201	67.8717	12.0361	9.25175e-06	0.00736683	24.5353	6.15	74.0217
TNFSF4	-116.146	-3.62259	0.000183433	0.0199899	96.7529	160.433	44.287
TNKS1BP1	127.264	13.5177	8.26158e-08	0.000221782	38.4118	10.1667	137.43
TNS1	296.053	2.03294	1.18896e-06	0.0017732	373.206	286.612	582.665
TOB2	69.5362	2.16411	0.000781384	0.0330212	106.735	59.7333	129.27
TPP1	-110.975	-2.51174	0.000127872	0.019119	128.288	184.383	73.4087
TRAK2	1889.66	2.05591	9.26e-06	0.00736683	2777.88	1789.6	3679.26
TRAPPC2	-83.7616	-2.7626	0.00015459	0.0194834	114.612	131.283	47.5217
TRIB2	62.7949	2.21499	0.000950864	0.0360283	72.4118	51.6833	114.478
TRIM24	-91.0946	-2.30826	1.93917e-05	0.00963079	116.712	160.725	69.6304
TRIM29	54.3611	9.76202	0.000546766	0.0286573	25.7353	6.20417	60.5652
TRIM41	62.8663	3.53238	0.00126689	0.041131	53.1882	24.825	87.6913
TRIM71	56.069	18.5903	0.000108199	0.0183964	10.6647	3.1875	59.2565
TSPAN17	58.165	3.47555	0.00114778	0.0389906	54.1706	23.4958	81.6609
TSR2	54.6246	2.67218	0.000509928	0.0282248	53.7765	32.6667	87.2913
TTBK1	81.0418	12.3147	0.000594627	0.0292895	43.2824	7.1625	88.2043
TUBB1	-2148.12	-2.99561	0.000364255	0.0258511	2321.44	3224.54	1076.42
UBAP2	-331.499	-2.06108	0.000417366	0.0266434	521.5	643.917	312.417
UBE2F	-69.7473	-2.23087	0.000390623	0.0260218	96.5235	126.412	56.6652
UBE2I	96.3426	2.11923	0.000106937	0.0183964	132.265	86.0792	182.422
UBE2O	98.9129	2.12024	0.000983634	0.0364719	123.824	88.2958	187.209
UGGT1	-71.606	-2.2125	0.000793489	0.0330751	115.594	130.662	59.0565
UHRF1BP1	-88.4067	-2.32864	0.000142819	0.0192521	117.876	154.946	66.5391
UIMC1	-326.373	-2.40889	0.00016524	0.0197501	512.741	558.025	231.652
UNC5B	58.2246	10.9247	0.00186547	0.0481524	17.0588	5.86667	64.0913
USB1	142.001	3.7035	1.50185e-05	0.00879285	91.7765	52.525	194.526
UTY	-74.3429	-2.48479	0.00166036	0.0459983	94.3353	124.413	50.0696
UXS1	-358.731	-2.33374	0.000463112	0.0274588	442.729	627.696	268.965
VCL	-1224.46	-2.61464	0.000244507	0.0219141	1451.86	1982.8	758.348
VDAC3	-261.395	-2.4291	0.000367157	0.0258511	326.541	444.304	182.909
VEGFA	84.8417	4.6167	0.0010062	0.0368004	45.9882	23.4583	108.3
VPS13A	-347.406	-3.0574	1.02414e-05	0.00743055	370.588	516.262	168.857
VWA1	50.2368	41.3238	0.000149937	0.0194447	30.8529	1.24583	51.4826
WDR11-AS1	-87.75	-3.2616	0.00164599	0.0459648	85.4353	126.55	38.8
WDR41	-58.3614	-2.32561	0.00163768	0.045877	69.2824	102.388	44.0261
WDR44	-246.162	-2.58596	8.52996e-05	0.0169198	295.794	401.375	155.213
WRB	-91.7859	-3.47808	0.00198492	0.0496601	90.4941	128.825	37.0391
WTIP	91.2692	16.2327	0.000116207	0.0190218	47.8471	5.99167	97.2609
XIRP1	53.0411	14.4423	0.000653178	0.0303366	21.5176	3.94583	56.987
YPEL5	-1045.89	-2.7117	0.00179986	0.0473235	1334.77	1656.92	611.026
ZBTB47	133.293	6.30343	0.000463061	0.0274588	93.3471	25.1333	158.426
ZDHHC12	55.6574	6.34098	0.00022111	0.0211235	24.6882	10.4208	66.0783
ZDHHC18	62.1998	2.89081	8.67713e-05	0.0169198	51.7412	32.8958	95.0957
ZFAND3	-124.486	-2.04412	0.000252262	0.022009	184.371	243.712	119.226
ZNF213	84.6569	5.72723	0.00163272	0.045877	45.4	17.9083	102.565
ZNF271	-142.984	-2.31787	0.00176556	0.0469486	160.153	251.479	108.496
ZNF496	57.4674	2.8628	0.000363304	0.0258511	48.4824	30.85	88.3174
ZNF541	61.9687	11.5404	1.95297e-05	0.00963079	25.4118	5.87917	67.8478
ZNF618	51.0837	5.07854	0.000902829	0.0349103	45.5059	12.525	63.6087
ZNF768	62.5425	3.57688	0.000141857	0.0192521	24.2706	31.9958	86.813
ZSWIM4	59.0674	5.26479	0.00126371	0.0411202	27.2647	13.85	72.9174
ZXDC	65.9029	2.97511	0.00171362	0.0463731	53.8118	33.3667	99.2696
