# Supplementary material for: Release of CD36-associated cell-free mitochondrial DNA and RNA as a hallmark of space environment response
Source: Nat Commun. 2024 Jun 11;15:4814. doi: 10.1038/s41467-023-41995-z (PMC11166646; doi:10.1038/s41467-023-41995-z)
Supplement: Supplementary file 6 — Supplementary Data 3 [file 41467_2023_41995_MOESM6_ESM.xlsx]

## Sheet: Correlation_and_annotation
	AACS	AC116050.1	AC135983.2	ADORA1	AGAP1	AGRN	AKT1	AKT2	AL133373.1	AL133481.1	ALAD	ALAS2	ALDH1L1	ALDH3B1	ALPK3	AMD1	AMER2	ANKRD28	ANKRD30BL	ANKS6	ANO6	APBB2	APLF	APP	AQP6	ARHGAP10	ARHGAP18	ARHGAP23	ARHGAP4	ARMC5	ARMC8	ASAP2	ASB1	ASGR2	ASIC2	ASPH	ASPSCR1	ATP6V1E1	ATP8A1	B2M	B3GAT1	BAGE2	BCAR1	BCAT2	BEGAIN	BEND2	BPGM	BRPF3	BSN
MT
MUC
Platelet activation, signaling and aggregation							Y																	Y																			Y					Y
Chemical carcinogenesis - reactive oxygen species	Y						Y	Y					Y			Y								Y												Y		Y			Y						Y
cell junction organization						Y																Y		Y																									Y
ameboidal-type cell migration							Y	Y																																			Y
behavior				Y			Y																	Y															Y	Y
inorganic ion transmembrane transport				Y								Y									Y			Y	Y										Y			Y	Y	Y
regulation of cell junction assembly						Y																		Y											Y
cell morphogenesis																					Y			Y																			Y
regulation of synapse organization						Y																		Y											Y
placenta																																															Y
skeletal muscle															Y																					Y
Cerebellum
bone marrow												Y		Y
prostate cancer
AACS	1	0.71535	0.529449	0.681664	0.431252	0.452523	0.392847	0.36199	0.611419	0.506002	0.651309	0.146931	0.746759	0.276489	0.486204	-0.396408	0.774404	-0.299525	-0.20727	0.196513	-0.320396	0.482276	-0.341635	-0.282687	0.713067	-0.243613	-0.339782	0.55094	-0.135499	0.595975	-0.34673	-0.217142	0.352219	0.536754	0.752056	-0.359147	0.483036	-0.32697	-0.2807	-0.267255	0.578341	0.718248	0.671494	0.607919	0.633757	-0.295387	0.0545932	0.477522	0.791099
AC116050.1	0.71535	1	0.748323	0.747708	0.484286	0.699363	0.505941	0.485657	0.759967	0.672401	0.564128	0.0803354	0.819216	0.430603	0.799073	-0.42091	0.812076	-0.321563	-0.296836	0.444927	-0.306251	0.637392	-0.315893	-0.24633	0.832426	-0.249526	-0.295051	0.413815	-0.168661	0.759757	-0.328681	-0.236655	0.676652	0.492638	0.886851	-0.403097	0.537073	-0.346678	-0.313534	-0.301144	0.682851	0.741983	0.726011	0.75697	0.819518	-0.260533	0.134366	0.461339	0.897307
AC135983.2	0.529449	0.748323	1	0.67521	0.523933	0.610673	0.562528	0.523353	0.753076	0.73318	0.622759	0.0309154	0.749546	0.463909	0.63294	-0.358613	0.604072	-0.308263	-0.221654	0.464886	-0.307689	0.733027	-0.235054	-0.211319	0.733291	-0.197051	-0.294028	0.320521	-0.156585	0.711279	-0.345577	-0.238288	0.78145	0.417446	0.765913	-0.39588	0.574466	-0.34245	-0.283539	-0.279322	0.621597	0.586707	0.598973	0.661171	0.755192	-0.261448	0.0299278	0.419382	0.678644
ADORA1	0.681664	0.747708	0.67521	1	0.507745	0.6383	0.523816	0.287414	0.722229	0.750985	0.630594	0.0317272	0.763042	0.322383	0.559241	-0.360959	0.71546	-0.272474	-0.223659	0.35644	-0.340435	0.672749	-0.204357	-0.306929	0.62108	-0.207328	-0.270171	0.392671	-0.2251	0.687479	-0.385377	-0.2364	0.602084	0.463503	0.742227	-0.395875	0.551509	-0.332888	-0.254666	-0.29059	0.635687	0.786627	0.576782	0.737851	0.705852	-0.256027	0.0394961	0.404382	0.80366
AGAP1	0.431252	0.484286	0.523933	0.507745	1	0.317569	0.513641	0.321212	0.396208	0.496386	0.437846	0.288105	0.472387	0.385067	0.409417	-0.365912	0.402179	-0.335523	-0.149186	0.511706	-0.366165	0.476678	-0.216752	-0.248503	0.386226	-0.22154	-0.295947	0.249996	-0.122027	0.541137	-0.414411	-0.390064	0.579921	0.281752	0.584781	-0.272432	0.362657	-0.442218	-0.328944	-0.31567	0.489199	0.498396	0.471886	0.544204	0.583673	-0.318701	0.162096	0.251481	0.455769
AGRN	0.452523	0.699363	0.610673	0.6383	0.317569	1	0.410511	0.352779	0.660476	0.666936	0.517044	0.0286597	0.629769	0.194497	0.763606	-0.355975	0.607459	-0.272785	-0.2257	0.298845	-0.320954	0.668734	-0.322597	-0.179811	0.646908	-0.312856	-0.229024	0.31701	-0.191972	0.554509	-0.371077	-0.247103	0.456664	0.428575	0.539936	-0.43035	0.652187	-0.368248	-0.305131	-0.339878	0.590762	0.523841	0.418226	0.660542	0.601695	-0.296028	0.184224	0.494129	0.686951
AKT1	0.392847	0.505941	0.562528	0.523816	0.513641	0.410511	1	0.261978	0.623177	0.55367	0.48906	0.0613565	0.507925	0.571856	0.470194	-0.479884	0.448258	-0.543015	-0.296387	0.545703	-0.585908	0.556429	-0.516846	-0.329553	0.454304	-0.499027	-0.493052	0.341325	-0.150732	0.55849	-0.590148	-0.56738	0.476613	0.5784	0.495518	-0.436144	0.408077	-0.401113	-0.606023	-0.564313	0.393783	0.646433	0.581084	0.687068	0.555568	-0.532607	0.26529	0.298866	0.514469
AKT2	0.36199	0.485657	0.523353	0.287414	0.321212	0.352779	0.261978	1	0.504767	0.269217	0.47459	0.297088	0.300581	0.320827	0.363139	-0.408703	0.381238	-0.35939	-0.153386	0.251159	-0.362817	0.367977	-0.378035	-0.335011	0.481604	-0.306869	-0.417991	0.200494	-0.0591145	0.346925	-0.390105	-0.342935	0.354759	0.264338	0.423687	-0.396908	0.150152	-0.271537	-0.349218	-0.389373	0.405791	0.324145	0.49839	0.330025	0.469281	-0.323794	0.12199	0.279729	0.403426
AL133373.1	0.611419	0.759967	0.753076	0.722229	0.396208	0.660476	0.623177	0.504767	1	0.714758	0.770989	0.0434573	0.63841	0.391149	0.516114	-0.370287	0.665504	-0.323715	-0.281606	0.355418	-0.348834	0.637961	-0.314169	-0.232337	0.737656	-0.259087	-0.325005	0.363841	-0.141322	0.698172	-0.438075	-0.241077	0.522553	0.622301	0.616414	-0.375104	0.502837	-0.228527	-0.359144	-0.346047	0.540387	0.773816	0.629885	0.788068	0.801794	-0.299829	-0.0104245	0.304855	0.699304
AL133481.1	0.506002	0.672401	0.73318	0.750985	0.496386	0.666936	0.55367	0.269217	0.714758	1	0.614576	0.0825147	0.741403	0.315476	0.62449	-0.300708	0.501169	-0.264768	-0.290547	0.380939	-0.286396	0.676669	-0.165351	-0.138167	0.56225	-0.223263	-0.207156	0.328216	-0.223841	0.729882	-0.362356	-0.224625	0.635595	0.465673	0.632256	-0.389131	0.680405	-0.367724	-0.37135	-0.322446	0.540649	0.676587	0.555667	0.801448	0.703583	-0.260264	0.0713648	0.292409	0.699376
ALAD	0.651309	0.564128	0.622759	0.630594	0.437846	0.517044	0.48906	0.47459	0.770989	0.614576	1	0.200845	0.593283	0.198312	0.33007	-0.401872	0.534901	-0.378559	-0.271789	0.147038	-0.401023	0.568757	-0.308309	-0.317967	0.576653	-0.31434	-0.433292	0.451462	-0.13444	0.527539	-0.51391	-0.291935	0.352618	0.51834	0.499552	-0.454432	0.467839	-0.334605	-0.39733	-0.39693	0.393183	0.637758	0.602399	0.648916	0.670404	-0.356306	0.0747032	0.363135	0.572494
ALAS2	0.146931	0.0803354	0.0309154	0.0317272	0.288105	0.0286597	0.0613565	0.297088	0.0434573	0.0825147	0.200845	1	0.122166	-0.0648574	0.04657	-0.279366	0.0883708	-0.322886	-0.157875	0.054143	-0.153676	0.100431	-0.142139	-0.196424	0.00562855	-0.193707	-0.235445	0.117059	-0.240425	0.0147526	-0.208882	-0.14365	0.00574833	0.0756086	0.0723951	-0.158142	0.132808	-0.279173	-0.279873	-0.270081	0.052045	0.0656182	0.223672	0.0894255	0.00399913	-0.294904	0.470132	0.106472	0.0438975
ALDH1L1	0.746759	0.819216	0.749546	0.763042	0.472387	0.629769	0.507925	0.300581	0.63841	0.741403	0.593283	0.122166	1	0.279943	0.702471	-0.453048	0.714845	-0.350405	-0.237455	0.393793	-0.350896	0.620661	-0.244507	-0.308521	0.72487	-0.255014	-0.312671	0.538978	-0.159048	0.740589	-0.339585	-0.250995	0.649756	0.480603	0.835943	-0.449321	0.646859	-0.386371	-0.329526	-0.324501	0.601731	0.724497	0.644672	0.771023	0.709332	-0.308537	0.156268	0.549279	0.823325
ALDH3B1	0.276489	0.430603	0.463909	0.322383	0.385067	0.194497	0.571856	0.320827	0.391149	0.315476	0.198312	-0.0648574	0.279943	1	0.455841	-0.242589	0.397029	-0.256951	-0.306853	0.709918	-0.310632	0.412264	-0.302552	-0.152032	0.366156	-0.21492	-0.262555	0.177342	-0.213731	0.358924	-0.320037	-0.310243	0.442089	0.364797	0.470245	-0.0653817	0.1515	-0.158285	-0.325163	-0.224376	0.374387	0.314906	0.535351	0.375588	0.379038	-0.267803	0.265039	0.088042	0.362316
ALPK3	0.486204	0.799073	0.63294	0.559241	0.409417	0.763606	0.470194	0.363139	0.516114	0.62449	0.33007	0.04657	0.702471	0.455841	1	-0.379112	0.701202	-0.306898	-0.254186	0.467337	-0.338293	0.689681	-0.336716	-0.244533	0.730548	-0.324298	-0.305765	0.31644	-0.0836278	0.673905	-0.354838	-0.274825	0.598779	0.3802	0.710261	-0.325647	0.60487	-0.389535	-0.329375	-0.313495	0.675898	0.516048	0.604538	0.629271	0.580426	-0.328671	0.194893	0.509007	0.765723
AMD1	-0.396408	-0.42091	-0.358613	-0.360959	-0.365912	-0.355975	-0.479884	-0.408703	-0.370287	-0.300708	-0.401872	-0.279366	-0.453048	-0.242589	-0.379112	1	-0.432212	0.821895	0.182816	-0.272551	0.760269	-0.41292	0.730535	0.714864	-0.410729	0.672307	0.818726	-0.382382	0.108134	-0.412051	0.535457	0.678248	-0.323994	-0.486652	-0.419757	0.549831	-0.337401	0.526871	0.643914	0.751417	-0.388025	-0.427194	-0.440168	-0.457426	-0.370513	0.753818	-0.439402	-0.493359	-0.426666
AMER2	0.774404	0.812076	0.604072	0.71546	0.402179	0.607459	0.448258	0.381238	0.665504	0.501169	0.534901	0.0883708	0.714845	0.397029	0.701202	-0.432212	1	-0.317967	-0.278391	0.249563	-0.325487	0.603676	-0.351766	-0.306351	0.840511	-0.27973	-0.351182	0.543271	-0.121312	0.702713	-0.407649	-0.200841	0.494822	0.506524	0.760855	-0.352503	0.544789	-0.272089	-0.278514	-0.296572	0.791686	0.693587	0.696446	0.592714	0.624653	-0.300885	0.121358	0.465505	0.818343
ANKRD28	-0.299525	-0.321563	-0.308263	-0.272474	-0.335523	-0.272785	-0.543015	-0.35939	-0.323715	-0.264768	-0.378559	-0.322886	-0.350405	-0.256951	-0.306898	0.821895	-0.317967	1	0.1898	-0.280107	0.85653	-0.415837	0.825484	0.714542	-0.305295	0.833916	0.872042	-0.360809	0.0645764	-0.367234	0.708105	0.801077	-0.308051	-0.425709	-0.336767	0.619817	-0.27638	0.541444	0.81787	0.870573	-0.280235	-0.335348	-0.437614	-0.400705	-0.29959	0.862677	-0.528693	-0.497917	-0.353585
ANKRD30BL	-0.20727	-0.296836	-0.221654	-0.223659	-0.149186	-0.2257	-0.296387	-0.153386	-0.281606	-0.290547	-0.271789	-0.157875	-0.237455	-0.306853	-0.254186	0.182816	-0.278391	0.1898	1	-0.217696	0.262386	-0.254263	0.133206	0.186391	-0.22794	0.234431	0.240441	-0.276094	0.449057	-0.215484	0.319746	0.182237	-0.158063	-0.172435	-0.217648	0.0992442	-0.185587	-0.00406138	0.298472	0.26183	-0.24581	-0.313415	-0.35872	-0.351635	-0.260942	0.235866	-0.35316	-0.230144	-0.155179
ANKS6	0.196513	0.444927	0.464886	0.35644	0.511706	0.298845	0.545703	0.251159	0.355418	0.380939	0.147038	0.054143	0.393793	0.709918	0.467337	-0.272551	0.249563	-0.280107	-0.217696	1	-0.315377	0.380707	-0.167441	-0.144227	0.35117	-0.182064	-0.166757	0.0220811	-0.245859	0.434848	-0.231859	-0.276291	0.526297	0.28784	0.465188	-0.098801	0.225689	-0.263007	-0.260861	-0.222738	0.342899	0.29244	0.308254	0.516391	0.435836	-0.275305	0.232618	0.068153	0.36188
ANO6	-0.320396	-0.306251	-0.307689	-0.340435	-0.366165	-0.320954	-0.585908	-0.362817	-0.348834	-0.286396	-0.401023	-0.153676	-0.350896	-0.310632	-0.338293	0.760269	-0.325487	0.85653	0.262386	-0.315377	1	-0.48944	0.799063	0.765693	-0.312069	0.825072	0.87476	-0.340775	0.0825693	-0.348727	0.769314	0.818884	-0.302866	-0.409179	-0.303721	0.644223	-0.32378	0.635067	0.796151	0.834407	-0.293869	-0.373007	-0.425478	-0.448137	-0.301607	0.861276	-0.438424	-0.488759	-0.337567
APBB2	0.482276	0.637392	0.733027	0.672749	0.476678	0.668734	0.556429	0.367977	0.637961	0.676669	0.568757	0.100431	0.620661	0.412264	0.689681	-0.41292	0.603676	-0.415837	-0.254263	0.380707	-0.48944	1	-0.34032	-0.343315	0.629331	-0.356483	-0.439546	0.21981	-0.196033	0.66979	-0.543835	-0.340057	0.640955	0.513612	0.64505	-0.444604	0.642276	-0.449501	-0.420937	-0.438565	0.558167	0.603463	0.672117	0.609677	0.541831	-0.410118	0.0894642	0.500615	0.624836
APLF	-0.341635	-0.315893	-0.235054	-0.204357	-0.216752	-0.322597	-0.516846	-0.378035	-0.314169	-0.165351	-0.308309	-0.142139	-0.244507	-0.302552	-0.336716	0.730535	-0.351766	0.825484	0.133206	-0.167441	0.799063	-0.34032	1	0.574199	-0.317903	0.822083	0.839526	-0.426606	0.0163618	-0.262621	0.656184	0.774934	-0.177528	-0.454422	-0.295242	0.597349	-0.226364	0.509666	0.752752	0.802012	-0.313909	-0.278798	-0.397703	-0.300557	-0.257769	0.754183	-0.485071	-0.469879	-0.386198
APP	-0.282687	-0.24633	-0.211319	-0.306929	-0.248503	-0.179811	-0.329553	-0.335011	-0.232337	-0.138167	-0.317967	-0.196424	-0.308521	-0.152032	-0.244533	0.714864	-0.306351	0.714542	0.186391	-0.144227	0.765693	-0.343315	0.574199	1	-0.22712	0.621631	0.780568	-0.316313	0.152847	-0.289824	0.541219	0.574891	-0.199447	-0.200121	-0.261018	0.458889	-0.214401	0.45373	0.525623	0.627255	-0.226962	-0.308991	-0.336758	-0.339608	-0.210898	0.683376	-0.241958	-0.405795	-0.269886
AQP6	0.713067	0.832426	0.733291	0.62108	0.386226	0.646908	0.454304	0.481604	0.737656	0.56225	0.576653	0.00562855	0.72487	0.366156	0.730548	-0.410729	0.840511	-0.305295	-0.22794	0.35117	-0.312069	0.629331	-0.317903	-0.22712	1	-0.263456	-0.306557	0.409305	-0.132899	0.769215	-0.370971	-0.193193	0.562831	0.493172	0.733684	-0.360867	0.54752	-0.295347	-0.274404	-0.281978	0.740716	0.648375	0.657496	0.628202	0.767198	-0.275814	0.00981789	0.484194	0.777336
ARHGAP10	-0.243613	-0.249526	-0.197051	-0.207328	-0.22154	-0.312856	-0.499027	-0.306869	-0.259087	-0.223263	-0.31434	-0.193707	-0.255014	-0.21492	-0.324298	0.672307	-0.27973	0.833916	0.234431	-0.182064	0.825072	-0.356483	0.822083	0.621631	-0.263456	1	0.794289	-0.364332	0.125351	-0.271349	0.671133	0.809613	-0.107443	-0.346872	-0.184879	0.70278	-0.26247	0.596498	0.807911	0.840771	-0.264102	-0.272438	-0.340849	-0.365529	-0.203949	0.781883	-0.541347	-0.445283	-0.281052
ARHGAP18	-0.339782	-0.295051	-0.294028	-0.270171	-0.295947	-0.229024	-0.493052	-0.417991	-0.325005	-0.207156	-0.433292	-0.235445	-0.312671	-0.262555	-0.305765	0.818726	-0.351182	0.872042	0.240441	-0.166757	0.87476	-0.439546	0.839526	0.780568	-0.306557	0.794289	1	-0.402548	0.0454348	-0.3407	0.681224	0.767763	-0.212542	-0.365595	-0.312939	0.564785	-0.241892	0.50626	0.729366	0.776559	-0.286579	-0.329682	-0.455766	-0.350042	-0.23714	0.812236	-0.420735	-0.501228	-0.348309
ARHGAP23	0.55094	0.413815	0.320521	0.392671	0.249996	0.31701	0.341325	0.200494	0.363841	0.328216	0.451462	0.117059	0.538978	0.177342	0.31644	-0.382382	0.543271	-0.360809	-0.276094	0.0220811	-0.340775	0.21981	-0.426606	-0.316313	0.409305	-0.364332	-0.402548	1	-0.00366821	0.497486	-0.455793	-0.317132	0.240516	0.433808	0.49152	-0.376212	0.308825	-0.201171	-0.388536	-0.392155	0.416328	0.400213	0.363262	0.452038	0.344523	-0.339141	0.229318	0.366286	0.515216
ARHGAP4	-0.135499	-0.168661	-0.156585	-0.2251	-0.122027	-0.191972	-0.150732	-0.0591145	-0.141322	-0.223841	-0.13444	-0.240425	-0.159048	-0.213731	-0.0836278	0.108134	-0.121312	0.0645764	0.449057	-0.245859	0.0825693	-0.196033	0.0163618	0.152847	-0.132899	0.125351	0.0454348	-0.00366821	1	-0.158365	-0.01168	0.143054	-0.112739	-0.0418591	-0.133758	0.0992092	-0.133779	0.145166	0.0842129	0.0644699	-0.0724833	-0.197864	-0.227079	-0.249473	-0.226532	0.0361695	-0.272493	-0.0716459	-0.0915048
ARMC5	0.595975	0.759757	0.711279	0.687479	0.541137	0.554509	0.55849	0.346925	0.698172	0.729882	0.527539	0.0147526	0.740589	0.358924	0.673905	-0.412051	0.702713	-0.367234	-0.215484	0.434848	-0.348727	0.66979	-0.262621	-0.289824	0.769215	-0.271349	-0.3407	0.497486	-0.158365	1	-0.417551	-0.234944	0.697082	0.521745	0.797817	-0.372776	0.59717	-0.353239	-0.313428	-0.35494	0.662235	0.699673	0.644507	0.790112	0.698247	-0.322024	0.0353681	0.43606	0.781346
ARMC8	-0.34673	-0.328681	-0.345577	-0.385377	-0.414411	-0.371077	-0.590148	-0.390105	-0.438075	-0.362356	-0.51391	-0.208882	-0.339585	-0.320037	-0.354838	0.535457	-0.407649	0.708105	0.319746	-0.231859	0.769314	-0.543835	0.656184	0.541219	-0.370971	0.671133	0.681224	-0.455793	-0.01168	-0.417551	1	0.629564	-0.318148	-0.437069	-0.307946	0.55758	-0.391559	0.430774	0.729257	0.792699	-0.38213	-0.415393	-0.505272	-0.473238	-0.346134	0.706328	-0.342899	-0.437252	-0.355573
ASAP2	-0.217142	-0.236655	-0.238288	-0.2364	-0.390064	-0.247103	-0.56738	-0.342935	-0.241077	-0.224625	-0.291935	-0.14365	-0.250995	-0.310243	-0.274825	0.678248	-0.200841	0.801077	0.182237	-0.276291	0.818884	-0.340057	0.774934	0.574891	-0.193193	0.809613	0.767763	-0.317132	0.143054	-0.234944	0.629564	1	-0.233518	-0.24816	-0.215389	0.592126	-0.191411	0.57071	0.762736	0.766265	-0.198859	-0.305073	-0.328819	-0.367313	-0.287006	0.684302	-0.415444	-0.419316	-0.257251
ASB1	0.352219	0.676652	0.78145	0.602084	0.579921	0.456664	0.476613	0.354759	0.522553	0.635595	0.352618	0.00574833	0.649756	0.442089	0.598779	-0.323994	0.494822	-0.308051	-0.158063	0.526297	-0.302866	0.640955	-0.177528	-0.199447	0.562831	-0.107443	-0.212542	0.240516	-0.112739	0.697082	-0.318148	-0.233518	1	0.374056	0.739341	-0.294507	0.485905	-0.333378	-0.234346	-0.242999	0.559765	0.53413	0.528159	0.592575	0.679536	-0.210019	0.0204383	0.3604	0.571519
ASGR2	0.536754	0.492638	0.417446	0.463503	0.281752	0.428575	0.5784	0.264338	0.622301	0.465673	0.51834	0.0756086	0.480603	0.364797	0.3802	-0.486652	0.506524	-0.425709	-0.172435	0.28784	-0.409179	0.513612	-0.454422	-0.200121	0.493172	-0.346872	-0.365595	0.433808	-0.0418591	0.521745	-0.437069	-0.24816	0.374056	1	0.527877	-0.396418	0.429772	-0.356967	-0.484121	-0.406282	0.309379	0.613801	0.596175	0.557773	0.479959	-0.413728	0.201984	0.340055	0.542538
ASIC2	0.752056	0.886851	0.765913	0.742227	0.584781	0.539936	0.495518	0.423687	0.616414	0.632256	0.499552	0.0723951	0.835943	0.470245	0.710261	-0.419757	0.760855	-0.336767	-0.217648	0.465188	-0.303721	0.64505	-0.295242	-0.261018	0.733684	-0.184879	-0.312939	0.49152	-0.133758	0.797817	-0.307946	-0.215389	0.739341	0.527877	1	-0.377593	0.544195	-0.354454	-0.275515	-0.275432	0.639482	0.705704	0.734291	0.676038	0.730954	-0.27098	0.0864438	0.519782	0.886842
ASPH	-0.359147	-0.403097	-0.39588	-0.395875	-0.272432	-0.43035	-0.436144	-0.396908	-0.375104	-0.389131	-0.454432	-0.158142	-0.449321	-0.0653817	-0.325647	0.549831	-0.352503	0.619817	0.0992442	-0.098801	0.644223	-0.444604	0.597349	0.458889	-0.360867	0.70278	0.564785	-0.376212	0.0992092	-0.372776	0.55758	0.592126	-0.294507	-0.396418	-0.377593	1	-0.323514	0.687454	0.733552	0.744341	-0.360576	-0.41975	-0.404041	-0.447699	-0.354917	0.587315	-0.280745	-0.471226	-0.460697
ASPSCR1	0.483036	0.537073	0.574466	0.551509	0.362657	0.652187	0.408077	0.150152	0.502837	0.680405	0.467839	0.132808	0.646859	0.1515	0.60487	-0.337401	0.544789	-0.27638	-0.185587	0.225689	-0.32378	0.642276	-0.226364	-0.214401	0.54752	-0.26247	-0.241892	0.308825	-0.133779	0.59717	-0.391559	-0.191411	0.485905	0.429772	0.544195	-0.323514	1	-0.357634	-0.25765	-0.2653	0.482587	0.527406	0.450677	0.64404	0.455954	-0.306846	0.0998129	0.505533	0.54128
ATP6V1E1	-0.32697	-0.346678	-0.34245	-0.332888	-0.442218	-0.368248	-0.401113	-0.271537	-0.228527	-0.367724	-0.334605	-0.279173	-0.386371	-0.158285	-0.389535	0.526871	-0.272089	0.541444	-0.00406138	-0.263007	0.635067	-0.449501	0.509666	0.45373	-0.295347	0.596498	0.50626	-0.201171	0.145166	-0.353239	0.430774	0.57071	-0.333378	-0.356967	-0.354454	0.687454	-0.357634	1	0.600516	0.558133	-0.331351	-0.300505	-0.364099	-0.437035	-0.293896	0.560505	-0.330821	-0.420559	-0.392425
ATP8A1	-0.2807	-0.313534	-0.283539	-0.254666	-0.328944	-0.305131	-0.606023	-0.349218	-0.359144	-0.37135	-0.39733	-0.279873	-0.329526	-0.325163	-0.329375	0.643914	-0.278514	0.81787	0.298472	-0.260861	0.796151	-0.420937	0.752752	0.525623	-0.274404	0.807911	0.729366	-0.388536	0.0842129	-0.313428	0.729257	0.762736	-0.234346	-0.484121	-0.275515	0.733552	-0.25765	0.600516	1	0.894442	-0.253402	-0.356678	-0.472038	-0.42104	-0.314292	0.788382	-0.502801	-0.394281	-0.355926
B2M	-0.267255	-0.301144	-0.279322	-0.29059	-0.31567	-0.339878	-0.564313	-0.389373	-0.346047	-0.322446	-0.39693	-0.270081	-0.324501	-0.224376	-0.313495	0.751417	-0.296572	0.870573	0.26183	-0.222738	0.834407	-0.438565	0.802012	0.627255	-0.281978	0.840771	0.776559	-0.392155	0.0644699	-0.35494	0.792699	0.766265	-0.242999	-0.406282	-0.275432	0.744341	-0.2653	0.558133	0.894442	1	-0.30176	-0.349071	-0.413721	-0.412084	-0.295343	0.854072	-0.50331	-0.452972	-0.351138
B3GAT1	0.578341	0.682851	0.621597	0.635687	0.489199	0.590762	0.393783	0.405791	0.540387	0.540649	0.393183	0.052045	0.601731	0.374387	0.675898	-0.388025	0.791686	-0.280235	-0.24581	0.342899	-0.293869	0.558167	-0.313909	-0.226962	0.740716	-0.264102	-0.286579	0.416328	-0.0724833	0.662235	-0.38213	-0.198859	0.559765	0.309379	0.639482	-0.360576	0.482587	-0.331351	-0.253402	-0.30176	1	0.486717	0.498226	0.585266	0.517211	-0.320446	0.137533	0.303311	0.697979
BAGE2	0.718248	0.741983	0.586707	0.786627	0.498396	0.523841	0.646433	0.324145	0.773816	0.676587	0.637758	0.0656182	0.724497	0.314906	0.516048	-0.427194	0.693587	-0.335348	-0.313415	0.29244	-0.373007	0.603463	-0.278798	-0.308991	0.648375	-0.272438	-0.329682	0.400213	-0.197864	0.699673	-0.415393	-0.305073	0.53413	0.613801	0.705704	-0.41975	0.527406	-0.300505	-0.356678	-0.349071	0.486717	1	0.714274	0.811334	0.75419	-0.288075	-0.0256453	0.459629	0.708584
BCAR1	0.671494	0.726011	0.598973	0.576782	0.471886	0.418226	0.581084	0.49839	0.629885	0.555667	0.602399	0.223672	0.644672	0.535351	0.604538	-0.440168	0.696446	-0.437614	-0.35872	0.308254	-0.425478	0.672117	-0.397703	-0.336758	0.657496	-0.340849	-0.455766	0.363262	-0.227079	0.644507	-0.505272	-0.328819	0.528159	0.596175	0.734291	-0.404041	0.450677	-0.364099	-0.472038	-0.413721	0.498226	0.714274	1	0.582642	0.631139	-0.362364	0.211646	0.498712	0.687518
BCAT2	0.607919	0.75697	0.661171	0.737851	0.544204	0.660542	0.687068	0.330025	0.788068	0.801448	0.648916	0.0894255	0.771023	0.375588	0.629271	-0.457426	0.592714	-0.400705	-0.351635	0.516391	-0.448137	0.609677	-0.300557	-0.339608	0.628202	-0.365529	-0.350042	0.452038	-0.249473	0.790112	-0.473238	-0.367313	0.592575	0.557773	0.676038	-0.447699	0.64404	-0.437035	-0.42104	-0.412084	0.585266	0.811334	0.582642	1	0.729271	-0.408662	0.159193	0.405094	0.712768
BEGAIN	0.633757	0.819518	0.755192	0.705852	0.583673	0.601695	0.555568	0.469281	0.801794	0.703583	0.670404	0.00399913	0.709332	0.379038	0.580426	-0.370513	0.624653	-0.29959	-0.260942	0.435836	-0.301607	0.541831	-0.257769	-0.210898	0.767198	-0.203949	-0.23714	0.344523	-0.226532	0.698247	-0.346134	-0.287006	0.679536	0.479959	0.730954	-0.354917	0.455954	-0.293896	-0.314292	-0.295343	0.517211	0.75419	0.631139	0.729271	1	-0.193052	-0.0489069	0.385624	0.731386
BEND2	-0.295387	-0.260533	-0.261448	-0.256027	-0.318701	-0.296028	-0.532607	-0.323794	-0.299829	-0.260264	-0.356306	-0.294904	-0.308537	-0.267803	-0.328671	0.753818	-0.300885	0.862677	0.235866	-0.275305	0.861276	-0.410118	0.754183	0.683376	-0.275814	0.781883	0.812236	-0.339141	0.0361695	-0.322024	0.706328	0.684302	-0.210019	-0.413728	-0.27098	0.587315	-0.306846	0.560505	0.788382	0.854072	-0.320446	-0.288075	-0.362364	-0.408662	-0.193052	1	-0.520228	-0.432783	-0.318339
BPGM	0.0545932	0.134366	0.0299278	0.0394961	0.162096	0.184224	0.26529	0.12199	-0.0104245	0.0713648	0.0747032	0.470132	0.156268	0.265039	0.194893	-0.439402	0.121358	-0.528693	-0.35316	0.232618	-0.438424	0.0894642	-0.485071	-0.241958	0.00981789	-0.541347	-0.420735	0.229318	-0.272493	0.0353681	-0.342899	-0.415444	0.0204383	0.201984	0.0864438	-0.280745	0.0998129	-0.330821	-0.502801	-0.50331	0.137533	-0.0256453	0.211646	0.159193	-0.0489069	-0.520228	1	0.272081	0.0957234
BRPF3	0.477522	0.461339	0.419382	0.404382	0.251481	0.494129	0.298866	0.279729	0.304855	0.292409	0.363135	0.106472	0.549279	0.088042	0.509007	-0.493359	0.465505	-0.497917	-0.230144	0.068153	-0.488759	0.500615	-0.469879	-0.405795	0.484194	-0.445283	-0.501228	0.366286	-0.0716459	0.43606	-0.437252	-0.419316	0.3604	0.340055	0.519782	-0.471226	0.505533	-0.420559	-0.394281	-0.452972	0.303311	0.459629	0.498712	0.405094	0.385624	-0.432783	0.272081	1	0.467406
BSN	0.791099	0.897307	0.678644	0.80366	0.455769	0.686951	0.514469	0.403426	0.699304	0.699376	0.572494	0.0438975	0.823325	0.362316	0.765723	-0.426666	0.818343	-0.353585	-0.155179	0.36188	-0.337567	0.624836	-0.386198	-0.269886	0.777336	-0.281052	-0.348309	0.515216	-0.0915048	0.781346	-0.355573	-0.257251	0.571519	0.542538	0.886842	-0.460697	0.54128	-0.392425	-0.355926	-0.351138	0.697979	0.708584	0.687518	0.712768	0.731386	-0.318339	0.0957234	0.467406	1
BTNL9	0.428155	0.584577	0.67988	0.646281	0.596314	0.428664	0.585207	0.319686	0.646374	0.747553	0.542071	0.0687763	0.695248	0.330475	0.513513	-0.372806	0.411447	-0.345926	-0.156355	0.458756	-0.355	0.678038	-0.12094	-0.294468	0.533443	-0.195137	-0.299704	0.247935	-0.164031	0.78546	-0.425405	-0.28306	0.714345	0.480516	0.644184	-0.324182	0.485867	-0.363983	-0.318741	-0.327032	0.420284	0.697689	0.603048	0.766928	0.65991	-0.294544	-0.0424985	0.367917	0.556984
C19orf47	0.666417	0.747368	0.647192	0.78354	0.524547	0.524384	0.68441	0.300508	0.685461	0.711165	0.538762	0.0175903	0.738336	0.504117	0.631795	-0.494411	0.68835	-0.376988	-0.200925	0.517819	-0.387211	0.581905	-0.338608	-0.343471	0.651627	-0.326738	-0.376257	0.376262	-0.189411	0.737209	-0.358909	-0.32184	0.544297	0.59343	0.753058	-0.420944	0.53969	-0.386516	-0.367215	-0.358037	0.616645	0.788226	0.609544	0.793993	0.64899	-0.380304	0.096905	0.301257	0.802191
C1QL3	0.291292	0.578252	0.505761	0.439466	0.430261	0.448258	0.452612	0.330282	0.440738	0.478308	0.25009	0.175487	0.438898	0.420034	0.53068	-0.316064	0.479161	-0.324434	-0.253895	0.352752	-0.24796	0.566342	-0.284473	-0.192156	0.388899	-0.195851	-0.242918	0.327955	-0.221247	0.560543	-0.378335	-0.271303	0.648672	0.461938	0.608503	-0.300957	0.393721	-0.341186	-0.330353	-0.317218	0.431074	0.459577	0.527912	0.513592	0.43798	-0.220508	0.146313	0.364401	0.499037
C2orf88	-0.26279	-0.308727	-0.261291	-0.283861	-0.25132	-0.21363	-0.527588	-0.320185	-0.307467	-0.212901	-0.319115	-0.179418	-0.264342	-0.317442	-0.24117	0.759745	-0.301713	0.859099	0.178264	-0.243314	0.797037	-0.372538	0.796779	0.644694	-0.268648	0.743259	0.80614	-0.345789	0.0485129	-0.289461	0.652277	0.740637	-0.213877	-0.349042	-0.303406	0.579728	-0.190743	0.404688	0.780768	0.827764	-0.198823	-0.29945	-0.383902	-0.29698	-0.280087	0.740151	-0.462534	-0.431785	-0.33861
C6orf132	0.498192	0.612128	0.667284	0.627888	0.324037	0.602364	0.493516	0.393809	0.609342	0.620613	0.51693	0.111154	0.663449	0.279129	0.60443	-0.429449	0.55192	-0.343084	-0.273109	0.236394	-0.390482	0.722815	-0.32767	-0.321772	0.626399	-0.316004	-0.3653	0.351018	-0.269894	0.620642	-0.428631	-0.298906	0.528462	0.510181	0.608839	-0.455299	0.623859	-0.349055	-0.356755	-0.352121	0.461524	0.726637	0.649845	0.633129	0.557494	-0.330257	0.0459386	0.610259	0.559594
CACNA1A	0.626832	0.701423	0.68307	0.758446	0.611904	0.593943	0.550158	0.370917	0.595292	0.588286	0.611744	0.18118	0.726763	0.363842	0.632396	-0.393717	0.651231	-0.391685	-0.247548	0.452786	-0.406493	0.614421	-0.310464	-0.393607	0.588619	-0.322673	-0.390246	0.455166	-0.184068	0.629884	-0.413523	-0.35388	0.56077	0.333134	0.71767	-0.364657	0.422795	-0.320457	-0.335011	-0.36465	0.536596	0.66625	0.551688	0.648925	0.661085	-0.324474	0.185595	0.495711	0.722708
CACNG8	0.65493	0.778313	0.716276	0.773996	0.593582	0.550882	0.522537	0.355951	0.65362	0.632072	0.534475	0.128948	0.722376	0.375623	0.635567	-0.405455	0.777146	-0.327108	-0.164418	0.421054	-0.288704	0.633895	-0.193669	-0.233575	0.684116	-0.18367	-0.271142	0.412309	-0.100668	0.761953	-0.35616	-0.214956	0.703809	0.566992	0.832949	-0.333186	0.592053	-0.364728	-0.270756	-0.241145	0.647475	0.693092	0.619163	0.675425	0.720977	-0.2426	0.0342727	0.406748	0.798081
CALHM2	0.572501	0.675849	0.534883	0.524317	0.366731	0.464777	0.523519	0.423402	0.625007	0.528384	0.372863	-0.0276065	0.601101	0.532921	0.613771	-0.436466	0.567948	-0.401175	-0.226812	0.619226	-0.443663	0.505505	-0.379808	-0.242694	0.646867	-0.307878	-0.363725	0.321915	0.0469954	0.659745	-0.426926	-0.295303	0.489519	0.571637	0.66768	-0.295222	0.460305	-0.242301	-0.396065	-0.369692	0.536563	0.540403	0.540229	0.66457	0.546897	-0.426673	0.127631	0.303495	0.685665
CAMK2B	0.779745	0.764746	0.588639	0.620022	0.379279	0.495954	0.485227	0.3378	0.683241	0.639496	0.623428	0.0501753	0.756616	0.275321	0.56072	-0.438672	0.696133	-0.314928	-0.193841	0.229169	-0.320508	0.502014	-0.362316	-0.265451	0.802168	-0.299127	-0.335912	0.474727	-0.185449	0.691585	-0.35015	-0.252219	0.415255	0.498324	0.66314	-0.383622	0.5234	-0.3146	-0.344872	-0.330425	0.566473	0.724307	0.695495	0.675935	0.729544	-0.283146	0.0517416	0.357918	0.764795
CAMKK1	0.594454	0.837232	0.596559	0.687422	0.446059	0.600843	0.432313	0.407882	0.62343	0.641723	0.44403	0.0458405	0.65588	0.474687	0.790248	-0.380828	0.780952	-0.288506	-0.227632	0.288667	-0.27848	0.654611	-0.319491	-0.246202	0.709008	-0.251559	-0.321984	0.354809	-0.0845805	0.708944	-0.329783	-0.195864	0.558257	0.495559	0.788935	-0.353066	0.480795	-0.34045	-0.313398	-0.291943	0.697268	0.642482	0.772461	0.608088	0.614874	-0.28493	0.158069	0.417807	0.829047
CAPN10	0.565	0.635599	0.562336	0.619041	0.210845	0.578204	0.343232	0.274836	0.535935	0.529917	0.510775	0.0970135	0.670635	0.0939591	0.600376	-0.416985	0.676859	-0.269714	-0.205577	0.101656	-0.33378	0.505864	-0.326628	-0.317749	0.633506	-0.326192	-0.314756	0.41072	-0.0345749	0.475534	-0.282827	-0.220524	0.450739	0.303238	0.496578	-0.463645	0.526035	-0.381102	-0.294211	-0.341588	0.616591	0.600283	0.392701	0.570595	0.525086	-0.304786	0.0946791	0.45205	0.614113
CCDC175	-0.263991	-0.287634	-0.255087	-0.267057	-0.250896	-0.274632	-0.448744	-0.43561	-0.295313	-0.219056	-0.355682	-0.251267	-0.309187	-0.246698	-0.292736	0.777999	-0.306065	0.849452	0.196871	-0.198117	0.821601	-0.372563	0.844692	0.654069	-0.260164	0.864935	0.830624	-0.410988	0.0477739	-0.276995	0.668754	0.792369	-0.24049	-0.395376	-0.282329	0.668379	-0.199858	0.528297	0.783718	0.855915	-0.226964	-0.314438	-0.392717	-0.335236	-0.28433	0.724393	-0.491284	-0.495042	-0.306886
CCDC177_2	0.633542	0.706971	0.581981	0.704403	0.396968	0.574312	0.550028	0.425702	0.730083	0.574911	0.592367	-0.0115139	0.587588	0.320021	0.488457	-0.456353	0.61654	-0.358012	-0.256235	0.352644	-0.363831	0.496261	-0.358102	-0.257642	0.603136	-0.301163	-0.36211	0.364803	-0.108184	0.617179	-0.417996	-0.243905	0.43417	0.602143	0.635566	-0.41742	0.425213	-0.330788	-0.345477	-0.350464	0.656402	0.697086	0.541776	0.769782	0.595892	-0.407558	0.102364	0.305036	0.713109
CCDC78	0.751441	0.815159	0.677356	0.702525	0.438666	0.548263	0.541582	0.414745	0.784115	0.61997	0.650409	-0.00133298	0.768044	0.300348	0.579745	-0.408522	0.768588	-0.326117	-0.269925	0.356525	-0.315908	0.524388	-0.276807	-0.262267	0.848303	-0.27548	-0.300878	0.518241	-0.186024	0.826524	-0.394018	-0.25385	0.561728	0.492317	0.741799	-0.409672	0.488078	-0.269998	-0.304993	-0.324349	0.644626	0.836846	0.656817	0.787844	0.811498	-0.2579	-0.0541636	0.452369	0.765408
CCER1	0.638326	0.746165	0.707955	0.719039	0.553211	0.653759	0.469415	0.345473	0.610684	0.757136	0.593421	0.0582699	0.807056	0.289595	0.752432	-0.356791	0.621236	-0.29867	-0.244708	0.36567	-0.331581	0.734707	-0.192685	-0.260353	0.736946	-0.263389	-0.277475	0.421479	-0.168551	0.823081	-0.439871	-0.251297	0.654603	0.428374	0.760392	-0.374355	0.665594	-0.384428	-0.292032	-0.315074	0.597699	0.731872	0.675289	0.763014	0.706532	-0.280357	0.0280167	0.611621	0.730225
CD226	-0.318946	-0.307908	-0.300283	-0.267607	-0.266506	-0.316822	-0.482525	-0.423601	-0.307149	-0.255186	-0.380807	-0.214007	-0.317688	-0.21864	-0.323326	0.783848	-0.308309	0.877206	0.275944	-0.155241	0.896204	-0.447257	0.857236	0.744259	-0.301626	0.848277	0.902284	-0.394901	0.0692227	-0.315372	0.726047	0.772742	-0.218409	-0.39025	-0.311325	0.682325	-0.270767	0.547718	0.822083	0.87179	-0.256937	-0.304505	-0.431095	-0.34562	-0.254521	0.818942	-0.482295	-0.530778	-0.359112
CD9	-0.30254	-0.308878	-0.302578	-0.296162	-0.294526	-0.273915	-0.507858	-0.393853	-0.307715	-0.238722	-0.405831	-0.1902	-0.326367	-0.343188	-0.281457	0.733402	-0.288076	0.841293	0.229634	-0.286071	0.823216	-0.388769	0.816553	0.625557	-0.25979	0.82933	0.855851	-0.348463	0.120145	-0.292505	0.656844	0.788186	-0.220162	-0.351137	-0.324224	0.628446	-0.220804	0.507773	0.749275	0.803031	-0.226398	-0.318281	-0.397816	-0.377143	-0.270461	0.722383	-0.556153	-0.427592	-0.35216
CDC42BPG	0.788958	0.833861	0.776544	0.760822	0.523833	0.701873	0.534123	0.462251	0.783878	0.717461	0.665044	0.0600886	0.760206	0.439424	0.711557	-0.395843	0.818358	-0.314398	-0.24162	0.35374	-0.343842	0.647495	-0.349313	-0.22805	0.814667	-0.272495	-0.313438	0.526445	-0.100297	0.736376	-0.403766	-0.282042	0.625751	0.513989	0.800714	-0.39859	0.541707	-0.384147	-0.33318	-0.324363	0.726395	0.697591	0.701526	0.703324	0.806639	-0.302997	0.0601865	0.457886	0.863655
CDKAL1	-0.228271	-0.291599	-0.323261	-0.203664	-0.246621	-0.291982	-0.353988	-0.208615	-0.224062	-0.254709	-0.319776	-0.142793	-0.329276	-0.261657	-0.356087	0.248288	-0.211234	0.39929	0.144203	-0.168936	0.353443	-0.299918	0.406969	0.184582	-0.302448	0.315653	0.396832	-0.30767	0.18334	-0.301266	0.353013	0.351356	-0.356974	-0.260501	-0.332309	0.309265	-0.291266	0.296351	0.321271	0.325491	-0.212064	-0.185978	-0.423858	-0.262712	-0.303068	0.299765	-0.301104	-0.41599	-0.298845
CDS1	0.258108	0.328942	0.501932	0.443169	0.361144	0.299699	0.504616	0.160667	0.382576	0.486724	0.271413	0.0353291	0.506269	0.396443	0.38947	-0.233825	0.283417	-0.26865	-0.260001	0.354456	-0.315285	0.636826	-0.154317	-0.249188	0.276023	-0.196283	-0.238013	0.128798	-0.262766	0.469394	-0.352439	-0.221864	0.533566	0.423231	0.435135	-0.240133	0.482554	-0.247216	-0.276335	-0.245507	0.242408	0.574586	0.567402	0.521592	0.356417	-0.222829	0.115473	0.462826	0.258977
CECR7	0.726278	0.865919	0.646335	0.644195	0.408111	0.688801	0.410198	0.380529	0.664034	0.649691	0.48622	0.0957534	0.792672	0.367656	0.786461	-0.459695	0.810811	-0.32947	-0.222722	0.406668	-0.299578	0.618571	-0.365096	-0.175513	0.820364	-0.239258	-0.313884	0.432545	-0.0566441	0.73276	-0.33185	-0.139645	0.581304	0.595255	0.831328	-0.376914	0.640971	-0.334515	-0.314298	-0.310455	0.688899	0.658735	0.694516	0.664326	0.693593	-0.320003	0.125342	0.495115	0.865929
CELSR3	0.632958	0.770754	0.663395	0.738755	0.493689	0.674232	0.461333	0.291821	0.623324	0.685696	0.447651	0.0584399	0.74422	0.329806	0.729495	-0.464164	0.794354	-0.359888	-0.189381	0.42668	-0.349558	0.681944	-0.30475	-0.278943	0.763499	-0.269575	-0.322203	0.422533	-0.0926574	0.822524	-0.37345	-0.169434	0.623146	0.500593	0.782279	-0.397774	0.668735	-0.370424	-0.278132	-0.332522	0.822139	0.609282	0.560072	0.719692	0.60549	-0.361556	0.116663	0.386731	0.820101
CENPF	0.380645	0.305289	0.28087	0.362302	0.351386	0.264418	0.393472	0.328709	0.452089	0.381845	0.551515	0.332725	0.293463	0.228871	0.161907	-0.348542	0.227717	-0.315659	-0.322383	0.302889	-0.368744	0.280516	-0.282486	-0.221356	0.419494	-0.365446	-0.283589	0.113219	-0.46905	0.254773	-0.39215	-0.332258	0.0895032	0.286062	0.169639	-0.322871	0.238667	-0.307763	-0.39042	-0.404686	0.230395	0.418906	0.346907	0.445576	0.485503	-0.366656	0.243951	0.203149	0.239651
CEP170B	0.420304	0.615758	0.621181	0.597334	0.603214	0.395724	0.581824	0.271877	0.509501	0.583714	0.393377	0.0603904	0.623679	0.596156	0.631915	-0.313635	0.441002	-0.2949	-0.250033	0.746561	-0.347758	0.597562	-0.133655	-0.229524	0.502373	-0.213619	-0.240692	0.205141	-0.181955	0.696287	-0.385334	-0.279425	0.689691	0.399208	0.676428	-0.220675	0.473335	-0.368049	-0.28578	-0.27471	0.438437	0.577903	0.553544	0.70839	0.579177	-0.289309	0.103263	0.373513	0.546575
CEP70	-0.276277	-0.27916	-0.313524	-0.307703	-0.342957	-0.271042	-0.5043	-0.349944	-0.338473	-0.353637	-0.382769	-0.20766	-0.333758	-0.275518	-0.251961	0.575086	-0.212807	0.665077	0.245168	-0.31715	0.592456	-0.360887	0.609525	0.461142	-0.258752	0.660924	0.563191	-0.362287	0.212893	-0.337998	0.552628	0.581785	-0.224924	-0.423625	-0.338152	0.628303	-0.230371	0.431479	0.708197	0.744736	-0.268316	-0.393486	-0.385478	-0.437456	-0.338925	0.629815	-0.298586	-0.270823	-0.358847
CHADL	0.537475	0.629849	0.7386	0.679463	0.54152	0.499412	0.534065	0.461164	0.737008	0.742613	0.647988	0.0430708	0.576629	0.405298	0.383968	-0.333777	0.384278	-0.307385	-0.231957	0.484535	-0.315226	0.58634	-0.226158	-0.172562	0.494086	-0.167295	-0.25162	0.148344	-0.184644	0.573518	-0.382176	-0.242357	0.599235	0.487233	0.612427	-0.343194	0.439005	-0.34176	-0.314922	-0.295339	0.497011	0.609953	0.531274	0.742247	0.699641	-0.275293	0.025555	0.231416	0.604682
CHD9	-0.377182	-0.410626	-0.374332	-0.339215	-0.319159	-0.37691	-0.5767	-0.343404	-0.353142	-0.302274	-0.392352	-0.204602	-0.37854	-0.429038	-0.449292	0.700297	-0.417691	0.82791	0.185133	-0.305953	0.788742	-0.510357	0.822657	0.579667	-0.404715	0.837779	0.773628	-0.408426	0.131915	-0.383998	0.699069	0.746725	-0.26658	-0.467582	-0.425381	0.677312	-0.325856	0.590997	0.780152	0.78364	-0.292297	-0.397936	-0.532916	-0.385831	-0.355248	0.730548	-0.470236	-0.526523	-0.45091
CHRNA4	0.661887	0.825237	0.790642	0.673134	0.568316	0.604641	0.515121	0.488825	0.659545	0.619551	0.520333	0.127498	0.767151	0.475166	0.725929	-0.363158	0.733954	-0.311114	-0.298175	0.44627	-0.283131	0.596082	-0.257656	-0.250518	0.685132	-0.20087	-0.310899	0.445161	-0.15954	0.705797	-0.302722	-0.261153	0.715856	0.421378	0.854066	-0.343386	0.477964	-0.345115	-0.286125	-0.243807	0.630933	0.670204	0.704235	0.657347	0.769427	-0.241255	0.10517	0.509517	0.79886
CHST1	0.489247	0.71026	0.617634	0.637771	0.519358	0.570274	0.621116	0.317385	0.603613	0.611549	0.417262	0.0781144	0.569969	0.573765	0.656126	-0.429143	0.663508	-0.360433	-0.0777113	0.492935	-0.318305	0.63213	-0.381275	-0.233958	0.580208	-0.293122	-0.313312	0.27716	-0.137772	0.604115	-0.368051	-0.293031	0.576625	0.575352	0.672705	-0.315843	0.533927	-0.41008	-0.363311	-0.32886	0.583739	0.57372	0.587839	0.611956	0.601028	-0.290421	0.184983	0.227152	0.720314
CLCN3	-0.243294	-0.230911	-0.217206	-0.223633	-0.286623	-0.315305	-0.50296	-0.324349	-0.281946	-0.263451	-0.372042	-0.272006	-0.271092	-0.239563	-0.280365	0.755612	-0.269553	0.862685	0.265848	-0.218881	0.866382	-0.426383	0.818631	0.666372	-0.243265	0.854448	0.807462	-0.362904	0.153929	-0.293033	0.767498	0.77234	-0.203442	-0.414103	-0.21482	0.683653	-0.244122	0.565904	0.866309	0.929449	-0.254188	-0.271215	-0.39116	-0.355954	-0.220892	0.835171	-0.541745	-0.403701	-0.28327
CLDN19	0.532154	0.734142	0.690505	0.636862	0.57047	0.664804	0.474204	0.431792	0.56256	0.675622	0.470699	-0.00230867	0.62754	0.414223	0.772907	-0.383915	0.617923	-0.294259	-0.233986	0.367388	-0.3102	0.688071	-0.320795	-0.237397	0.649791	-0.23549	-0.285839	0.41791	-0.156971	0.754793	-0.372782	-0.278717	0.72893	0.496393	0.787	-0.327001	0.573798	-0.37949	-0.291963	-0.308512	0.599927	0.637272	0.643254	0.635147	0.730028	-0.261904	0.0156629	0.485336	0.732119
CLU	-0.312669	-0.320722	-0.311115	-0.323315	-0.327759	-0.288488	-0.529516	-0.386035	-0.351169	-0.274789	-0.402276	-0.166134	-0.346902	-0.260986	-0.318826	0.772331	-0.311112	0.876975	0.265433	-0.244931	0.944263	-0.428129	0.811178	0.798718	-0.300756	0.840568	0.890571	-0.371899	0.0569588	-0.354448	0.734807	0.786055	-0.292358	-0.427631	-0.320362	0.643936	-0.313869	0.6065	0.799769	0.837485	-0.264858	-0.372541	-0.421615	-0.444281	-0.305231	0.868699	-0.443997	-0.499483	-0.33686
CNST	-0.286033	-0.296371	-0.27181	-0.322159	-0.333478	-0.297131	-0.485763	-0.298616	-0.287068	-0.218604	-0.362457	-0.229189	-0.356011	-0.218462	-0.329533	0.830271	-0.355445	0.795933	0.196167	-0.184783	0.819401	-0.41145	0.683403	0.764298	-0.285733	0.719604	0.787972	-0.314915	0.149167	-0.33932	0.645003	0.756594	-0.271308	-0.285809	-0.262879	0.568537	-0.298106	0.509327	0.669832	0.761439	-0.293281	-0.342919	-0.396757	-0.423281	-0.2824	0.743053	-0.471067	-0.498655	-0.295306
CNTLN	-0.38534	-0.393476	-0.36174	-0.294583	-0.297381	-0.347394	-0.548579	-0.401293	-0.346986	-0.319041	-0.456708	-0.337325	-0.400701	-0.270372	-0.372582	0.659317	-0.332596	0.744015	0.209191	-0.248157	0.646978	-0.420294	0.72537	0.430055	-0.332015	0.701496	0.671133	-0.400885	0.0477384	-0.361112	0.570472	0.62326	-0.256514	-0.45264	-0.41892	0.651036	-0.376929	0.49941	0.737865	0.780139	-0.282138	-0.398349	-0.453661	-0.426835	-0.348896	0.710323	-0.490426	-0.431478	-0.416858
CNTNAP4	0.557638	0.624008	0.530124	0.656837	0.406676	0.668203	0.601003	0.249082	0.674209	0.701637	0.574624	0.0222939	0.646766	0.522009	0.608692	-0.380289	0.562314	-0.323652	-0.366515	0.54196	-0.436012	0.606195	-0.331121	-0.284433	0.601462	-0.323268	-0.28579	0.365606	-0.33806	0.58327	-0.475716	-0.332645	0.521396	0.593149	0.523329	-0.35019	0.561402	-0.366924	-0.399739	-0.373817	0.480125	0.642301	0.581028	0.760783	0.678984	-0.357226	0.185441	0.35113	0.603723
COL27A1	0.678372	0.827563	0.695322	0.750667	0.571697	0.678898	0.619075	0.316572	0.680365	0.800852	0.586465	0.0747884	0.817478	0.468823	0.803986	-0.463605	0.753354	-0.371818	-0.336749	0.465887	-0.423293	0.68407	-0.325001	-0.326759	0.774411	-0.346519	-0.350834	0.46482	-0.181979	0.782252	-0.453826	-0.349231	0.64382	0.44799	0.74991	-0.364914	0.661727	-0.394107	-0.399593	-0.404017	0.718017	0.740394	0.696927	0.801401	0.755238	-0.383621	0.171556	0.405804	0.813323
CORO1C	-0.365021	-0.412289	-0.388094	-0.386263	-0.466286	-0.350169	-0.583916	-0.444867	-0.361459	-0.348879	-0.423351	-0.197253	-0.445268	-0.358328	-0.450099	0.7811	-0.404769	0.836873	0.234732	-0.394005	0.851638	-0.461745	0.773042	0.666686	-0.352905	0.781886	0.821133	-0.411351	0.0414767	-0.457316	0.69167	0.770102	-0.390066	-0.430552	-0.447969	0.673421	-0.330205	0.534013	0.780487	0.827646	-0.379641	-0.403539	-0.485883	-0.494552	-0.379872	0.799679	-0.44337	-0.461587	-0.464652
COX6B2	0.719196	0.726658	0.653222	0.746128	0.349282	0.588548	0.452215	0.229032	0.619011	0.660521	0.607149	-0.0380859	0.859473	0.253547	0.581892	-0.391916	0.689432	-0.2908	-0.288377	0.254266	-0.319567	0.54897	-0.249301	-0.316518	0.723262	-0.285228	-0.300806	0.600348	-0.206125	0.694892	-0.353149	-0.209677	0.555537	0.469219	0.695536	-0.42945	0.595103	-0.28974	-0.276065	-0.284056	0.578006	0.749834	0.605382	0.720904	0.680148	-0.265145	0.0898745	0.528894	0.702674
CXCL5	-0.270187	-0.278406	-0.281072	-0.287153	-0.179039	-0.318077	-0.522543	-0.399553	-0.358932	-0.318013	-0.391945	-0.229446	-0.306421	-0.287762	-0.288328	0.664018	-0.28898	0.827146	0.380867	-0.23139	0.793631	-0.371899	0.715121	0.672158	-0.248122	0.780194	0.746475	-0.360326	0.103323	-0.308167	0.692942	0.627663	-0.220094	-0.402533	-0.264039	0.579423	-0.242976	0.415571	0.766227	0.843623	-0.243501	-0.348668	-0.416138	-0.386865	-0.275559	0.774957	-0.489619	-0.448151	-0.313901
CXCR2P1	-0.270514	-0.312186	-0.314279	-0.285738	-0.328934	-0.286849	-0.542571	-0.317278	-0.341008	-0.320343	-0.402765	-0.278453	-0.31772	-0.284923	-0.290695	0.773095	-0.270243	0.885198	0.247151	-0.290714	0.776548	-0.437551	0.788566	0.571129	-0.297829	0.822018	0.813583	-0.342468	0.13814	-0.379804	0.701092	0.7546	-0.29689	-0.447342	-0.322968	0.666031	-0.311528	0.549397	0.805963	0.835981	-0.251475	-0.389211	-0.409025	-0.444716	-0.332947	0.751057	-0.476102	-0.510162	-0.327038
CYP2S1	0.570982	0.646716	0.663204	0.470284	0.432358	0.5454	0.405927	0.308845	0.552877	0.529296	0.417235	0.108576	0.623404	0.304137	0.577834	-0.363746	0.54508	-0.294936	-0.267472	0.368827	-0.295411	0.505006	-0.321881	-0.17638	0.595846	-0.252746	-0.299189	0.527921	-0.10889	0.638969	-0.331591	-0.195514	0.579342	0.548826	0.709573	-0.406191	0.509763	-0.377969	-0.331538	-0.285118	0.45802	0.47688	0.476673	0.576259	0.608704	-0.33086	0.0847978	0.481832	0.665237
DAD1	-0.329012	-0.333	-0.301073	-0.345261	-0.304041	-0.328454	-0.591561	-0.367634	-0.316998	-0.342203	-0.379476	-0.0929515	-0.343847	-0.321974	-0.376423	0.602491	-0.318954	0.686551	0.259933	-0.321683	0.728143	-0.485685	0.686858	0.43459	-0.265545	0.700183	0.677755	-0.403736	-0.0169368	-0.357577	0.724777	0.669167	-0.309878	-0.517624	-0.370295	0.658717	-0.270217	0.478655	0.753236	0.772685	-0.310582	-0.3862	-0.453243	-0.44336	-0.310336	0.614165	-0.352507	-0.398204	-0.409264
DAPP1	-0.315483	-0.309093	-0.291752	-0.273657	-0.260634	-0.284599	-0.574288	-0.401411	-0.320183	-0.224428	-0.383336	-0.151601	-0.33003	-0.313706	-0.355039	0.73027	-0.353791	0.831161	0.283638	-0.216258	0.902315	-0.42099	0.821259	0.733007	-0.311968	0.819736	0.840196	-0.399971	0.0702731	-0.279183	0.765472	0.814202	-0.229612	-0.381066	-0.277505	0.681124	-0.243817	0.533479	0.823961	0.860091	-0.289758	-0.326435	-0.438473	-0.371269	-0.271503	0.825925	-0.450738	-0.44834	-0.346209
DCAF11	0.0439084	0.141629	0.0587821	0.0223167	0.124063	0.281353	0.287067	0.225655	0.206863	0.0455188	0.21051	0.256605	0.0603542	0.219398	0.138388	-0.283687	0.0408576	-0.420767	-0.286549	0.287935	-0.447134	0.170703	-0.453551	-0.304813	0.13148	-0.486735	-0.381271	0.13245	-0.257115	0.0118406	-0.48189	-0.424605	0.026596	0.106878	-0.0663946	-0.329567	0.0304644	-0.228229	-0.484189	-0.467424	0.145232	0.0309163	0.158767	0.244228	0.105949	-0.400093	0.497699	0.20163	0.0304145
DGKE	-0.346743	-0.268179	-0.315141	-0.250332	-0.237782	-0.266526	-0.379783	-0.309654	-0.20892	-0.337353	-0.311722	-0.217077	-0.353195	-0.341203	-0.353466	0.337862	-0.26261	0.487951	0.388662	-0.291483	0.536863	-0.421628	0.406864	0.366454	-0.311402	0.567991	0.466778	-0.346561	0.257021	-0.316374	0.534083	0.494841	-0.219069	-0.310921	-0.302456	0.447852	-0.327711	0.299689	0.518808	0.455903	-0.211155	-0.263785	-0.411149	-0.356372	-0.232856	0.446016	-0.368453	-0.291576	-0.289923
DIO3OS	0.800368	0.88514	0.734536	0.819171	0.493691	0.636042	0.482923	0.427533	0.730535	0.720447	0.637091	0.0922957	0.833059	0.383258	0.764573	-0.381169	0.830388	-0.309145	-0.240462	0.410163	-0.318582	0.680742	-0.241926	-0.268908	0.832967	-0.222071	-0.320879	0.396336	-0.134522	0.798639	-0.374433	-0.207694	0.623308	0.48773	0.84747	-0.361697	0.575216	-0.372518	-0.290496	-0.271294	0.712477	0.730302	0.714401	0.741079	0.760971	-0.290871	0.0489905	0.504583	0.917665
DLG5	0.679369	0.763695	0.541488	0.637831	0.502445	0.661506	0.366616	0.431707	0.564851	0.611404	0.566865	0.314984	0.7386	0.183873	0.731004	-0.424322	0.714165	-0.371369	-0.168382	0.321178	-0.354445	0.595289	-0.31127	-0.2692	0.715518	-0.294621	-0.366032	0.425283	-0.0527555	0.741063	-0.37253	-0.236845	0.471717	0.435219	0.726696	-0.407143	0.632363	-0.475673	-0.314986	-0.339417	0.59757	0.596075	0.623447	0.66578	0.576838	-0.353682	0.244915	0.59444	0.793236
DLX5	0.484648	0.667657	0.67631	0.615845	0.575593	0.500148	0.657969	0.286301	0.653407	0.661356	0.479517	0.0193881	0.686028	0.523525	0.536202	-0.406876	0.416475	-0.348324	-0.193617	0.719518	-0.360423	0.5931	-0.224581	-0.195248	0.525287	-0.222473	-0.272732	0.278823	-0.160032	0.737495	-0.311653	-0.242543	0.645228	0.627106	0.740573	-0.294991	0.504812	-0.326288	-0.32436	-0.313374	0.366554	0.664071	0.544144	0.766038	0.666821	-0.337239	0.153781	0.327359	0.636483
DNAJC16	-0.278319	-0.369293	-0.319866	-0.294571	-0.367715	-0.283525	-0.587355	-0.393654	-0.350578	-0.310666	-0.388005	-0.277821	-0.381197	-0.332142	-0.377243	0.646958	-0.331335	0.700022	0.227031	-0.322259	0.74287	-0.421267	0.696518	0.567357	-0.324872	0.657873	0.731401	-0.465679	0.0488838	-0.428815	0.659771	0.638065	-0.317093	-0.385363	-0.383946	0.485714	-0.34589	0.3635	0.650972	0.704473	-0.210657	-0.334687	-0.458239	-0.386236	-0.328075	0.659799	-0.424364	-0.458152	-0.383011
DNM1P51	0.494289	0.757878	0.697551	0.641996	0.589333	0.563998	0.424955	0.383365	0.502919	0.656397	0.365676	0.112674	0.616721	0.459286	0.818941	-0.35916	0.728632	-0.285553	-0.265418	0.383023	-0.278441	0.708273	-0.236426	-0.260254	0.646748	-0.221014	-0.297791	0.299349	-0.0898158	0.727188	-0.369163	-0.198205	0.711417	0.344369	0.774354	-0.255097	0.624731	-0.352557	-0.255953	-0.260959	0.754635	0.545755	0.639946	0.594298	0.57415	-0.294016	0.119094	0.402516	0.727123
DNM3	-0.281786	-0.28008	-0.265306	-0.263702	-0.289231	-0.289892	-0.499385	-0.358311	-0.319311	-0.288027	-0.411309	-0.246322	-0.311777	-0.223156	-0.270217	0.753846	-0.270655	0.902149	0.251489	-0.161648	0.850488	-0.397963	0.832088	0.674836	-0.243263	0.909811	0.857379	-0.365032	0.128295	-0.297298	0.686551	0.818857	-0.203422	-0.389868	-0.271642	0.730908	-0.261659	0.556645	0.871996	0.899975	-0.225533	-0.333435	-0.41064	-0.383518	-0.283328	0.826755	-0.515792	-0.480835	-0.326318
DOCK6	0.361808	0.572721	0.593851	0.549774	0.239343	0.472893	0.478755	0.428707	0.652299	0.460447	0.484341	-0.040079	0.428323	0.380209	0.451088	-0.48027	0.557775	-0.469894	-0.321848	0.258523	-0.484688	0.602704	-0.392117	-0.397697	0.623754	-0.390404	-0.434543	0.107268	-0.209991	0.475874	-0.492344	-0.321984	0.45069	0.472104	0.445855	-0.456536	0.301405	-0.277698	-0.467034	-0.47291	0.523173	0.486501	0.637636	0.461087	0.553988	-0.379414	0.166234	0.315884	0.510536
DPH7	0.658754	0.697641	0.660886	0.787017	0.592245	0.566984	0.56171	0.30977	0.627365	0.705695	0.584212	0.0665501	0.791625	0.289833	0.567649	-0.433959	0.676559	-0.36813	-0.31192	0.394498	-0.390371	0.607839	-0.256313	-0.341977	0.619566	-0.234444	-0.330484	0.604168	-0.154123	0.801018	-0.449406	-0.315276	0.714452	0.516378	0.776693	-0.393767	0.600791	-0.310414	-0.314035	-0.367523	0.619541	0.783766	0.53292	0.792458	0.671021	-0.323549	0.0532753	0.471206	0.722212
DPP6	0.614228	0.808868	0.618737	0.684392	0.465016	0.654969	0.590024	0.412516	0.667553	0.648267	0.406659	-0.00742853	0.674177	0.428576	0.725799	-0.406291	0.709055	-0.332308	-0.366246	0.370402	-0.33168	0.579354	-0.373513	-0.240113	0.635075	-0.270298	-0.323399	0.405889	-0.176257	0.696413	-0.328308	-0.321086	0.587798	0.539231	0.793878	-0.417511	0.461581	-0.291405	-0.376816	-0.340508	0.636194	0.790548	0.682234	0.705786	0.697157	-0.299814	0.0811935	0.458726	0.81503
DTX1	0.407534	0.473708	0.450168	0.530738	0.33067	0.338486	0.603147	0.206477	0.399106	0.457151	0.332503	0.0567389	0.505781	0.489248	0.481373	-0.506521	0.479158	-0.458173	-0.315504	0.37179	-0.512217	0.443554	-0.425043	-0.484099	0.381658	-0.456266	-0.433605	0.530328	-0.241151	0.524371	-0.473426	-0.532701	0.445341	0.411583	0.519373	-0.436363	0.365256	-0.436823	-0.452771	-0.487441	0.359392	0.572819	0.412504	0.59084	0.425324	-0.417047	0.167488	0.40191	0.485123
DYNLRB1	-0.330979	-0.345384	-0.317475	-0.325526	-0.312543	-0.338638	-0.539741	-0.387686	-0.370796	-0.343416	-0.420842	-0.219469	-0.352934	-0.238683	-0.322593	0.674991	-0.307603	0.781631	0.251748	-0.223258	0.820454	-0.460798	0.756202	0.576291	-0.294041	0.834727	0.735886	-0.34656	0.0850972	-0.368164	0.755811	0.720717	-0.26245	-0.464207	-0.322324	0.789129	-0.319799	0.667334	0.862353	0.902561	-0.277023	-0.420422	-0.465042	-0.45803	-0.326319	0.750628	-0.476447	-0.45588	-0.367775
EGF	-0.279988	-0.310453	-0.32978	-0.298342	-0.338548	-0.334061	-0.520298	-0.388805	-0.337541	-0.279263	-0.403209	-0.23244	-0.340871	-0.282225	-0.334024	0.768308	-0.307977	0.887493	0.267692	-0.32445	0.864439	-0.448899	0.797805	0.741178	-0.325909	0.811201	0.863369	-0.368195	0.0801952	-0.366508	0.763855	0.741521	-0.294481	-0.364572	-0.311826	0.624162	-0.318593	0.536503	0.789276	0.840733	-0.305908	-0.292079	-0.389798	-0.407814	-0.309246	0.820101	-0.434913	-0.435738	-0.350699
EIF4G3	-0.34656	-0.372925	-0.303395	-0.318766	-0.32864	-0.345291	-0.542833	-0.387642	-0.36545	-0.294433	-0.420045	-0.280718	-0.376472	-0.289011	-0.367605	0.723151	-0.349425	0.873009	0.220949	-0.279779	0.838483	-0.452064	0.803968	0.643523	-0.323126	0.859295	0.826729	-0.450836	0.0699876	-0.354794	0.723993	0.78337	-0.253929	-0.492873	-0.359104	0.773809	-0.264513	0.627121	0.857733	0.835491	-0.303247	-0.386387	-0.482165	-0.436851	-0.305504	0.787919	-0.474074	-0.468018	-0.400464
ELAC2	0.532727	0.761775	0.757612	0.674132	0.530221	0.561955	0.549287	0.450448	0.715353	0.743807	0.545966	0.134239	0.692256	0.405917	0.669228	-0.376448	0.674797	-0.319917	-0.348217	0.437315	-0.305455	0.65426	-0.17113	-0.230134	0.760721	-0.213115	-0.269366	0.264239	-0.167049	0.80166	-0.387738	-0.157789	0.693634	0.483803	0.730781	-0.374292	0.646828	-0.309009	-0.316806	-0.293393	0.656689	0.734469	0.682043	0.737559	0.745446	-0.314814	0.0410512	0.392941	0.677212
ELFN1	0.584638	0.742847	0.539397	0.666218	0.441287	0.702905	0.393234	0.264323	0.553011	0.646028	0.404792	0.136668	0.690093	0.30637	0.808646	-0.433745	0.808411	-0.329996	-0.223095	0.326346	-0.336317	0.670644	-0.31557	-0.296858	0.689607	-0.295663	-0.327247	0.484393	-0.0978451	0.782734	-0.407438	-0.187431	0.542052	0.50393	0.73978	-0.370701	0.721219	-0.387874	-0.298966	-0.331689	0.738014	0.56123	0.578344	0.66875	0.506672	-0.366325	0.151236	0.439195	0.794612
ELOVL7	-0.328402	-0.335088	-0.347162	-0.310935	-0.358832	-0.283145	-0.548946	-0.414091	-0.358296	-0.3264	-0.408949	-0.244834	-0.367962	-0.335349	-0.327918	0.789975	-0.345576	0.904121	0.244061	-0.32542	0.910331	-0.453758	0.843408	0.692711	-0.328899	0.800444	0.877671	-0.394546	0.0616331	-0.382472	0.735589	0.751392	-0.339066	-0.450445	-0.368323	0.653672	-0.275587	0.553211	0.826619	0.864688	-0.315669	-0.353872	-0.437339	-0.409679	-0.326385	0.859096	-0.491287	-0.467941	-0.392005
EPPK1	0.699853	0.697919	0.680649	0.678582	0.554214	0.469365	0.537054	0.374273	0.648878	0.658289	0.562604	0.0606817	0.771924	0.47511	0.627514	-0.361321	0.751682	-0.315646	-0.242951	0.326387	-0.314777	0.631063	-0.226394	-0.276519	0.711763	-0.222149	-0.319865	0.481544	-0.125115	0.73816	-0.455444	-0.251812	0.580262	0.538017	0.745435	-0.349321	0.539343	-0.31499	-0.330656	-0.266694	0.651302	0.701824	0.794992	0.668312	0.666302	-0.287381	0.0488069	0.455683	0.725898
ESPNL	0.568355	0.821252	0.649047	0.618417	0.285715	0.589806	0.479131	0.441014	0.604593	0.615335	0.369717	-0.029038	0.740685	0.373203	0.771742	-0.440872	0.662893	-0.308665	-0.21772	0.35726	-0.322593	0.526178	-0.339226	-0.257355	0.765378	-0.281619	-0.325346	0.309428	-0.0940795	0.647485	-0.260134	-0.234931	0.544574	0.417174	0.727443	-0.427058	0.424842	-0.329056	-0.328674	-0.303827	0.664818	0.630033	0.657702	0.633188	0.637894	-0.331022	0.0962588	0.394784	0.795662
EVPL	0.680823	0.911079	0.75106	0.74961	0.559487	0.716249	0.593165	0.513745	0.764496	0.703129	0.561145	0.0958567	0.758881	0.495072	0.805954	-0.481928	0.831949	-0.376369	-0.305635	0.406858	-0.381623	0.720555	-0.369253	-0.320004	0.797312	-0.302733	-0.372602	0.385885	-0.151961	0.736976	-0.425601	-0.323199	0.65583	0.521447	0.835621	-0.423123	0.574144	-0.380725	-0.374373	-0.371705	0.77076	0.758133	0.759638	0.751758	0.777117	-0.354725	0.116141	0.426874	0.865514
F13A1	-0.31824	-0.310682	-0.306514	-0.302802	-0.341783	-0.302412	-0.52934	-0.38851	-0.34158	-0.304485	-0.415918	-0.247536	-0.352748	-0.272807	-0.326615	0.742356	-0.298808	0.852662	0.363218	-0.270796	0.934141	-0.448244	0.748351	0.788006	-0.289185	0.836951	0.865576	-0.367465	0.121132	-0.352201	0.730887	0.747597	-0.268972	-0.397936	-0.310397	0.636701	-0.321805	0.604145	0.833196	0.842815	-0.252051	-0.365755	-0.441968	-0.459551	-0.2779	0.873449	-0.486551	-0.513554	-0.311105
F5	0.594288	0.824248	0.717622	0.703809	0.566446	0.637165	0.678871	0.464488	0.804499	0.739478	0.607637	0.0305959	0.722426	0.573479	0.697447	-0.490597	0.669639	-0.398127	-0.322684	0.650878	-0.429005	0.676793	-0.338936	-0.276275	0.772644	-0.300144	-0.346531	0.345437	-0.21056	0.826847	-0.448792	-0.314067	0.685897	0.64868	0.756501	-0.357051	0.563983	-0.353252	-0.401134	-0.391257	0.609598	0.781288	0.720622	0.846716	0.822836	-0.37395	0.120606	0.369956	0.744208
FAM131B	0.511772	0.669082	0.883043	0.616456	0.551602	0.625697	0.460312	0.419111	0.690107	0.687897	0.584365	0.0398677	0.708446	0.314346	0.582552	-0.388658	0.515967	-0.334619	-0.122039	0.473199	-0.307428	0.673872	-0.255175	-0.199934	0.680179	-0.221484	-0.279602	0.316627	-0.0988096	0.723759	-0.341203	-0.217916	0.732564	0.408092	0.690987	-0.342633	0.617485	-0.366685	-0.238445	-0.291402	0.605872	0.548628	0.47886	0.696306	0.729381	-0.262857	0.0355061	0.449464	0.610967
FAM186A	0.718413	0.889536	0.698101	0.735905	0.509563	0.642792	0.548875	0.457324	0.722097	0.744667	0.562908	0.0656156	0.833603	0.418741	0.792239	-0.458349	0.767328	-0.344262	-0.30251	0.407661	-0.363695	0.599973	-0.335673	-0.283655	0.808484	-0.287196	-0.323489	0.491913	-0.110389	0.798086	-0.402872	-0.290997	0.672168	0.513771	0.823615	-0.391472	0.583861	-0.368893	-0.371008	-0.368395	0.733369	0.763805	0.738335	0.795078	0.811063	-0.330443	0.108223	0.455007	0.874143
FAM43B	0.492824	0.748801	0.660779	0.577756	0.548964	0.47138	0.448006	0.423506	0.565596	0.636308	0.385279	0.0119022	0.607632	0.528721	0.636869	-0.259575	0.564915	-0.239213	-0.256093	0.505642	-0.202576	0.54997	-0.171049	-0.135567	0.603319	-0.0785472	-0.160466	0.243565	-0.157859	0.63839	-0.269682	-0.192591	0.82173	0.422019	0.75247	-0.221155	0.403323	-0.29057	-0.238484	-0.177303	0.539876	0.620516	0.633493	0.623759	0.766795	-0.11613	-0.0196748	0.355998	0.647466
FANCL	-0.29296	-0.264722	-0.271197	-0.302607	-0.286737	-0.297506	-0.434484	-0.217137	-0.257809	-0.313184	-0.321759	-0.165128	-0.326882	-0.163779	-0.296705	0.407781	-0.278805	0.659988	0.288384	-0.105062	0.68304	-0.473444	0.58687	0.481227	-0.261918	0.684109	0.564931	-0.384165	0.108489	-0.326277	0.701029	0.654097	-0.285685	-0.322936	-0.280191	0.70836	-0.350468	0.496912	0.759824	0.715335	-0.304036	-0.306005	-0.361069	-0.358319	-0.23817	0.633615	-0.352062	-0.415257	-0.308915
FCGBP	0.598761	0.795354	0.730848	0.589038	0.500077	0.57635	0.429018	0.402578	0.586158	0.647857	0.441697	0.221617	0.730246	0.338351	0.761903	-0.43798	0.681094	-0.360598	-0.228257	0.414516	-0.32853	0.663471	-0.311147	-0.221381	0.729779	-0.253518	-0.315406	0.362274	-0.00140897	0.701942	-0.381957	-0.194071	0.680445	0.454929	0.789792	-0.335167	0.642883	-0.379048	-0.327624	-0.328537	0.702286	0.542209	0.600764	0.650704	0.62177	-0.349431	0.13077	0.462174	0.746914
FER1L4	0.597585	0.747593	0.765282	0.704844	0.658778	0.46499	0.552773	0.332431	0.631985	0.808686	0.562462	0.0726666	0.806907	0.376982	0.610176	-0.374858	0.530852	-0.321962	-0.225375	0.526514	-0.333361	0.614332	-0.140203	-0.254963	0.654344	-0.20592	-0.260054	0.374473	-0.167976	0.835814	-0.357137	-0.267381	0.753287	0.389568	0.784112	-0.319161	0.548221	-0.366686	-0.303774	-0.297015	0.561027	0.681025	0.617717	0.789586	0.768152	-0.291434	0.0349642	0.33864	0.713672
FGD5	0.587141	0.749767	0.611423	0.712531	0.508443	0.523258	0.601326	0.338713	0.723482	0.695476	0.576881	0.00325694	0.670315	0.557977	0.636416	-0.383116	0.698257	-0.376211	-0.330829	0.507949	-0.41691	0.665345	-0.288182	-0.272359	0.695144	-0.294248	-0.350297	0.414041	-0.150288	0.812606	-0.447764	-0.279137	0.631588	0.626538	0.725251	-0.312668	0.467239	-0.328953	-0.416846	-0.366451	0.59956	0.660858	0.686543	0.731518	0.66697	-0.367004	0.215294	0.32656	0.747977
FGD5P1	0.697882	0.801007	0.742861	0.696654	0.347471	0.642442	0.461767	0.398002	0.672287	0.529047	0.55483	-0.0601704	0.743559	0.404411	0.69709	-0.40112	0.800175	-0.289118	-0.22053	0.443716	-0.321819	0.615599	-0.314335	-0.212231	0.894477	-0.248783	-0.300305	0.435295	-0.131991	0.711959	-0.323417	-0.170483	0.594727	0.489854	0.742972	-0.347907	0.49574	-0.273957	-0.235505	-0.256119	0.688207	0.644621	0.5891	0.605308	0.708606	-0.278361	0.0804024	0.515189	0.765802
FHDC1	0.307987	0.110299	0.147253	0.21886	0.224183	0.165015	0.228879	0.352638	0.199917	0.255792	0.348805	0.515337	0.206304	0.0882908	0.118066	-0.353841	0.196357	-0.495107	-0.321171	0.0633083	-0.514176	0.214087	-0.457619	-0.39792	0.141533	-0.518865	-0.498556	0.279924	-0.243865	0.103325	-0.56211	-0.384023	0.0243503	0.128109	0.082612	-0.451567	0.20927	-0.324283	-0.55661	-0.549341	0.233548	0.167577	0.31715	0.224562	0.151752	-0.53384	0.416395	0.259356	0.156735
FIP1L1	-0.351457	-0.427789	-0.392412	-0.325745	-0.284528	-0.382578	-0.515112	-0.385948	-0.362325	-0.370926	-0.358738	-0.18275	-0.420794	-0.261938	-0.434864	0.692847	-0.38726	0.820928	0.169794	-0.25691	0.721119	-0.448809	0.821824	0.507622	-0.357856	0.831979	0.742466	-0.410914	0.0287382	-0.401872	0.686922	0.737016	-0.31005	-0.444713	-0.409353	0.758612	-0.382729	0.547455	0.788011	0.831203	-0.359922	-0.369951	-0.431576	-0.442651	-0.327392	0.741874	-0.47676	-0.470458	-0.45746
FOXE1	0.647371	0.641049	0.596221	0.632067	0.462758	0.503487	0.5648	0.307364	0.650916	0.632981	0.603561	0.0347148	0.72624	0.309552	0.413387	-0.463291	0.516781	-0.400652	-0.288371	0.367433	-0.397146	0.527567	-0.279268	-0.284625	0.596869	-0.273752	-0.339327	0.384482	-0.161211	0.599586	-0.439411	-0.293969	0.488762	0.556385	0.622855	-0.412115	0.558639	-0.295775	-0.360012	-0.346102	0.511183	0.747395	0.605144	0.788621	0.634986	-0.354951	0.123362	0.38636	0.596171
FZD5	0.496666	0.805706	0.633255	0.585572	0.484412	0.670914	0.578368	0.51284	0.739634	0.64239	0.582091	0.128334	0.642919	0.350323	0.724135	-0.46348	0.659865	-0.368522	-0.262496	0.336564	-0.392397	0.651214	-0.342033	-0.28526	0.721887	-0.339107	-0.344563	0.297347	-0.135862	0.696126	-0.490108	-0.339506	0.550487	0.520742	0.643812	-0.413211	0.56212	-0.387709	-0.403285	-0.407297	0.587219	0.694387	0.668932	0.767034	0.674919	-0.375988	0.140433	0.376475	0.670117
GBA2	0.326986	0.51686	0.663596	0.345839	0.468073	0.334255	0.474449	0.49339	0.395783	0.363956	0.293255	0.108189	0.380946	0.653342	0.545171	-0.383885	0.531878	-0.376574	-0.266248	0.526094	-0.3357	0.466243	-0.413439	-0.245528	0.548161	-0.285273	-0.363341	0.315112	-0.150584	0.478416	-0.327957	-0.358796	0.585546	0.290616	0.570215	-0.27068	0.301976	-0.313102	-0.326784	-0.317259	0.549417	0.319489	0.513866	0.345967	0.496272	-0.30048	0.205829	0.300899	0.459755
GDPD5	0.795076	0.79124	0.723317	0.767022	0.516266	0.570513	0.498917	0.392143	0.744316	0.762469	0.706397	0.0283402	0.809477	0.355191	0.643446	-0.343678	0.667377	-0.276548	-0.287069	0.347946	-0.33572	0.621008	-0.265167	-0.261025	0.740864	-0.201834	-0.298527	0.492169	-0.0627706	0.718865	-0.402227	-0.220458	0.637414	0.533289	0.784104	-0.351834	0.602257	-0.28989	-0.32022	-0.294035	0.578877	0.766492	0.693294	0.7393	0.819749	-0.278827	-0.0618784	0.404943	0.809067
GNA14	0.383215	0.422823	0.496706	0.655978	0.23678	0.458315	0.555103	0.222521	0.482541	0.543788	0.446131	-0.00714825	0.530711	0.292656	0.374788	-0.345403	0.403196	-0.40712	-0.317987	0.254806	-0.463762	0.522567	-0.315227	-0.343131	0.326969	-0.301884	-0.355911	0.269191	-0.147365	0.36831	-0.439922	-0.336586	0.474775	0.439814	0.43944	-0.423091	0.330507	-0.306855	-0.396001	-0.400457	0.418416	0.465221	0.457702	0.519992	0.421123	-0.394943	0.23341	0.413691	0.51883
GOLGA6L1	0.630521	0.864039	0.750418	0.719752	0.559057	0.611574	0.532419	0.505179	0.752394	0.660998	0.526907	0.0766508	0.714982	0.540444	0.715279	-0.371537	0.74797	-0.321859	-0.264567	0.52871	-0.313937	0.69233	-0.242927	-0.240919	0.719931	-0.17247	-0.292386	0.267763	-0.146856	0.753682	-0.368009	-0.216555	0.724815	0.541738	0.85012	-0.321822	0.495481	-0.325147	-0.301387	-0.263451	0.626666	0.695881	0.751425	0.704783	0.773202	-0.268089	0.062954	0.437258	0.817247
GOLGA6L2	0.762748	0.865537	0.81829	0.822695	0.503047	0.726915	0.593217	0.432144	0.813738	0.823141	0.683649	0.03429	0.866531	0.36503	0.758758	-0.477249	0.782715	-0.373236	-0.268002	0.405968	-0.39607	0.74628	-0.336069	-0.305491	0.856033	-0.307203	-0.379196	0.474354	-0.15928	0.874435	-0.440303	-0.266422	0.66672	0.591904	0.841308	-0.462539	0.699489	-0.389929	-0.364778	-0.37632	0.702112	0.830062	0.72224	0.835034	0.811456	-0.361302	0.03044	0.528298	0.887893
GOLGA6L3	0.561981	0.690149	0.547266	0.639973	0.348445	0.722816	0.687784	0.315505	0.81244	0.738139	0.608971	0.0135928	0.625861	0.35925	0.603616	-0.430585	0.622638	-0.363794	-0.342192	0.41152	-0.408087	0.566202	-0.385001	-0.211827	0.655339	-0.380932	-0.318943	0.355364	-0.238935	0.645243	-0.419578	-0.324674	0.424168	0.655019	0.50901	-0.439647	0.508535	-0.342607	-0.456784	-0.417039	0.566273	0.772733	0.549137	0.849819	0.678018	-0.381196	0.165602	0.276571	0.666481
GP1BA	-0.203726	-0.154272	-0.118553	-0.130085	-0.212036	-0.184675	-0.434482	-0.324236	-0.172241	-0.102746	-0.336939	-0.259824	-0.186604	-0.195787	-0.215591	0.755152	-0.199396	0.8159	0.126749	-0.124553	0.756974	-0.254529	0.806609	0.656467	-0.14921	0.810081	0.839568	-0.360553	0.0973508	-0.169244	0.589184	0.792005	-0.0634162	-0.281468	-0.122985	0.584334	-0.0794396	0.452533	0.75033	0.810058	-0.154784	-0.177204	-0.296831	-0.260765	-0.146866	0.750229	-0.538294	-0.367453	-0.218343
GPC4	0.453469	0.480396	0.394474	0.466366	0.294944	0.488072	0.353866	0.293412	0.432452	0.448943	0.382535	0.123635	0.447037	0.205479	0.411725	-0.407322	0.447789	-0.374981	-0.263778	0.175728	-0.366781	0.390289	-0.455139	-0.34456	0.313744	-0.298723	-0.376702	0.357308	-0.126021	0.318012	-0.355816	-0.357784	0.322538	0.364929	0.486883	-0.375428	0.438468	-0.253837	-0.362175	-0.373607	0.370041	0.497237	0.32624	0.510053	0.385801	-0.315955	0.114204	0.400732	0.518017
GPR133	0.580961	0.698795	0.73203	0.719936	0.48504	0.56553	0.63791	0.22665	0.595097	0.701304	0.544605	0.0153744	0.823342	0.524165	0.678894	-0.416376	0.652825	-0.340807	-0.278557	0.617232	-0.397516	0.668291	-0.261426	-0.274889	0.69164	-0.29941	-0.312981	0.467712	-0.246118	0.747371	-0.417903	-0.276459	0.660732	0.453962	0.694374	-0.351115	0.593217	-0.366636	-0.340251	-0.349171	0.621852	0.641585	0.583835	0.75121	0.627902	-0.352361	0.207036	0.411069	0.674266
GPR179	0.531837	0.71653	0.726362	0.759078	0.462466	0.662339	0.378571	0.305765	0.474521	0.68585	0.405695	0.0585266	0.749323	0.295612	0.794273	-0.363154	0.651264	-0.285058	-0.156059	0.356507	-0.318522	0.716786	-0.241447	-0.28299	0.622139	-0.244891	-0.299048	0.318835	-0.0659083	0.660814	-0.310464	-0.172157	0.674531	0.330728	0.774249	-0.417257	0.602006	-0.418814	-0.260547	-0.295981	0.683732	0.522037	0.488451	0.582473	0.528409	-0.314356	0.126084	0.53938	0.787312
GPR26	0.687701	0.843476	0.635288	0.715375	0.454777	0.59447	0.453939	0.40587	0.660386	0.65545	0.498364	0.0588089	0.736216	0.383228	0.755243	-0.409669	0.76062	-0.307722	-0.218401	0.406821	-0.312117	0.664815	-0.272407	-0.226057	0.818439	-0.226583	-0.300884	0.360384	-0.0897273	0.798351	-0.375149	-0.17051	0.584322	0.545927	0.816333	-0.357927	0.624393	-0.349049	-0.276642	-0.266031	0.717268	0.707926	0.710038	0.726366	0.6615	-0.314248	0.0297208	0.432839	0.821794
GPRIN2	0.641148	0.807416	0.82487	0.678301	0.462393	0.75646	0.460371	0.493938	0.714637	0.615195	0.544336	0.0188581	0.700283	0.383583	0.78908	-0.421549	0.827228	-0.320943	-0.206973	0.351926	-0.330584	0.705161	-0.351685	-0.25512	0.879333	-0.309601	-0.330743	0.392887	-0.0883967	0.736143	-0.374773	-0.219498	0.588176	0.419858	0.750508	-0.419058	0.58577	-0.355057	-0.281318	-0.318256	0.837608	0.575804	0.586725	0.628913	0.682027	-0.32382	0.0976969	0.490946	0.798669
GRAP2	-0.244055	-0.273422	-0.263954	-0.236984	-0.252777	-0.290618	-0.541803	-0.345809	-0.29015	-0.262668	-0.371925	-0.204621	-0.313601	-0.2412	-0.322218	0.786465	-0.279053	0.908915	0.283227	-0.208085	0.907553	-0.411159	0.838632	0.718599	-0.26198	0.904968	0.896972	-0.380365	0.100801	-0.317616	0.74221	0.828676	-0.2129	-0.391642	-0.251956	0.697832	-0.269696	0.571523	0.864016	0.903564	-0.241004	-0.309079	-0.386813	-0.398723	-0.253762	0.85559	-0.534231	-0.476703	-0.312272
GRID1	0.396608	0.648429	0.653696	0.656999	0.580252	0.576604	0.538401	0.25289	0.628652	0.820477	0.445151	0.123403	0.702842	0.328995	0.624964	-0.358828	0.540897	-0.296107	-0.216494	0.517077	-0.30136	0.593081	-0.111879	-0.218385	0.539506	-0.161615	-0.195778	0.316351	-0.123158	0.770865	-0.347596	-0.217848	0.763561	0.438504	0.635096	-0.263856	0.65493	-0.35343	-0.28781	-0.281192	0.574636	0.588185	0.457668	0.781721	0.666363	-0.266645	0.0681408	0.22313	0.633119
GRIN2C	0.471696	0.758879	0.853732	0.63394	0.519928	0.607354	0.547111	0.407858	0.634252	0.665022	0.483763	0.0485845	0.702105	0.409976	0.741979	-0.403434	0.618168	-0.33969	-0.214556	0.519733	-0.342182	0.754507	-0.263448	-0.279846	0.728028	-0.268932	-0.329854	0.236197	-0.17296	0.757504	-0.343129	-0.234231	0.75183	0.383627	0.733826	-0.338634	0.594946	-0.368355	-0.282451	-0.310622	0.597635	0.627776	0.55152	0.680617	0.680782	-0.296932	0.0828168	0.482171	0.662702
GRIN3B	0.50934	0.655358	0.604008	0.690816	0.417296	0.551232	0.482174	0.178134	0.551613	0.795094	0.414449	-0.00663414	0.776606	0.298151	0.61611	-0.387922	0.555843	-0.310511	-0.242788	0.455487	-0.336522	0.571634	-0.209731	-0.236639	0.581387	-0.216186	-0.25782	0.434341	-0.126746	0.782709	-0.351974	-0.172871	0.702263	0.486885	0.67227	-0.370757	0.649381	-0.344582	-0.307841	-0.311918	0.600077	0.629304	0.524984	0.766664	0.599769	-0.313013	0.0942927	0.348091	0.692627
GRIP2	0.690037	0.786029	0.667648	0.687718	0.365615	0.696257	0.448158	0.394069	0.745981	0.668307	0.704906	0.0412032	0.714876	0.224844	0.669855	-0.467274	0.741052	-0.326644	-0.312167	0.217698	-0.362823	0.617879	-0.342793	-0.329237	0.811849	-0.354825	-0.371808	0.408416	-0.16098	0.666269	-0.400546	-0.238008	0.462743	0.479354	0.621999	-0.39324	0.590827	-0.31225	-0.314528	-0.347364	0.616253	0.752376	0.611573	0.718244	0.725656	-0.337526	0.0783997	0.488527	0.706801
GRM2	0.728527	0.857767	0.707334	0.812506	0.536004	0.623051	0.527021	0.33196	0.64276	0.766416	0.537851	0.0923643	0.898083	0.377887	0.753629	-0.427238	0.729652	-0.336584	-0.270404	0.421659	-0.353966	0.687702	-0.222271	-0.310288	0.727617	-0.243334	-0.317537	0.388062	-0.149215	0.763172	-0.360143	-0.250133	0.645399	0.478633	0.863615	-0.406456	0.631848	-0.370817	-0.322568	-0.307558	0.653033	0.759101	0.730255	0.763052	0.704918	-0.328215	0.125792	0.49722	0.868469
GRM4	0.588726	0.853482	0.752667	0.678555	0.511105	0.588773	0.498659	0.468359	0.650199	0.732248	0.430618	0.0266039	0.740223	0.495009	0.763386	-0.424633	0.694763	-0.324856	-0.244763	0.497293	-0.315504	0.639562	-0.303756	-0.226908	0.771325	-0.189883	-0.278829	0.277195	-0.127502	0.736509	-0.300313	-0.243557	0.788347	0.474083	0.82478	-0.337481	0.583851	-0.351733	-0.301148	-0.281933	0.694022	0.672405	0.691733	0.685212	0.792393	-0.254741	0.0476909	0.391236	0.796467
GSAP	-0.352696	-0.366527	-0.361933	-0.355119	-0.322552	-0.367865	-0.564871	-0.326672	-0.406859	-0.443589	-0.403151	-0.0958352	-0.403544	-0.320915	-0.400608	0.746486	-0.323349	0.752278	0.154067	-0.351156	0.779637	-0.469479	0.731919	0.492997	-0.372827	0.759316	0.698504	-0.310035	0.103727	-0.457087	0.596578	0.71115	-0.346948	-0.548834	-0.356097	0.584255	-0.33023	0.617161	0.766975	0.771895	-0.308019	-0.423625	-0.433073	-0.487846	-0.373516	0.687799	-0.399411	-0.413432	-0.39626
GTDC1	-0.314738	-0.328921	-0.287955	-0.28146	-0.29391	-0.338581	-0.460907	-0.337149	-0.290619	-0.30676	-0.41519	-0.220935	-0.34632	-0.239998	-0.371029	0.537848	-0.343154	0.730538	0.378301	-0.206149	0.716477	-0.37194	0.694488	0.498545	-0.299372	0.724554	0.666002	-0.442733	0.0334832	-0.296248	0.775455	0.626159	-0.227066	-0.350877	-0.297494	0.708735	-0.231793	0.453675	0.779962	0.806804	-0.325439	-0.308136	-0.396184	-0.389436	-0.310742	0.74727	-0.492677	-0.419978	-0.364621
GTF3C5	0.487369	0.591927	0.601	0.529992	0.382554	0.49962	0.555296	0.293647	0.509234	0.520588	0.431914	0.161598	0.633848	0.536932	0.646646	-0.467035	0.691868	-0.416072	-0.255194	0.383707	-0.440319	0.720712	-0.368127	-0.341845	0.59002	-0.37826	-0.444972	0.358043	-0.195354	0.603479	-0.524034	-0.328088	0.481026	0.479321	0.604848	-0.431084	0.557459	-0.389993	-0.436119	-0.433406	0.51847	0.573526	0.749083	0.536114	0.409011	-0.391717	0.266666	0.48243	0.580986
GTPBP6	0.623761	0.746247	0.53734	0.592271	0.377968	0.595933	0.458514	0.496684	0.595595	0.473913	0.471524	0.128019	0.633941	0.313728	0.596814	-0.414465	0.605805	-0.385921	-0.204369	0.36585	-0.363896	0.504471	-0.439834	-0.274956	0.710827	-0.331065	-0.337055	0.423959	-0.105972	0.561618	-0.363609	-0.315362	0.426615	0.489375	0.704976	-0.478981	0.41263	-0.285489	-0.362396	-0.382642	0.561174	0.630298	0.554734	0.586721	0.608241	-0.316903	0.136254	0.397085	0.730607
GUCY1B3	-0.288422	-0.309768	-0.307591	-0.296928	-0.272892	-0.342922	-0.609209	-0.305968	-0.357176	-0.317729	-0.393778	-0.146958	-0.335695	-0.296155	-0.351695	0.77802	-0.31443	0.881839	0.172578	-0.256248	0.873725	-0.436754	0.8404	0.669584	-0.321511	0.873302	0.851298	-0.389333	0.0440857	-0.362682	0.737515	0.777736	-0.242051	-0.482865	-0.280275	0.709305	-0.274905	0.617925	0.84897	0.881332	-0.313852	-0.337281	-0.380984	-0.438563	-0.27446	0.838443	-0.512233	-0.46867	-0.367183
H19	0.268501	0.174003	0.160002	0.250968	0.24206	0.10803	0.609143	0.0753238	0.346645	0.24448	0.314411	0.165797	0.247417	0.364155	0.120369	-0.461514	0.148343	-0.537749	-0.415263	0.433278	-0.611229	0.230723	-0.494501	-0.349544	0.142611	-0.582006	-0.491688	0.264717	-0.290726	0.209218	-0.47932	-0.556712	0.130121	0.524799	0.148347	-0.377028	0.108198	-0.379758	-0.615859	-0.565096	0.0780439	0.382347	0.313907	0.440224	0.226017	-0.569463	0.421073	0.202971	0.142646
HBA1	0.0713729	0.0577037	0.0353421	0.0468403	0.286753	0.101011	0.208646	0.217181	0.0467305	0.128238	0.22046	0.723074	0.101824	0.0949636	0.0706352	-0.453296	0.06692	-0.611761	-0.342566	0.0922968	-0.545532	0.147122	-0.486906	-0.395457	-0.0159079	-0.543338	-0.513399	0.224688	-0.303419	0.0300181	-0.525365	-0.466524	0.0413889	0.118141	0.0291897	-0.351829	0.161241	-0.417092	-0.611501	-0.602499	0.108311	0.00322794	0.231567	0.160458	0.00933133	-0.622131	0.773785	0.220116	0.0412432
HDAC9	-0.306082	-0.303531	-0.411651	-0.342136	-0.399095	-0.250157	-0.405308	-0.278525	-0.297706	-0.35645	-0.438975	-0.198532	-0.437199	-0.238527	-0.328155	0.432097	-0.24172	0.544578	0.179688	-0.241211	0.486691	-0.379463	0.397901	0.433188	-0.318765	0.470057	0.460515	-0.246912	0.196397	-0.312396	0.356242	0.408475	-0.353639	-0.287598	-0.347916	0.435277	-0.19963	0.385665	0.530113	0.499614	-0.291731	-0.266775	-0.408783	-0.345018	-0.374261	0.485009	-0.291514	-0.367896	-0.336896
HELZ2	0.657139	0.799566	0.705607	0.742343	0.637463	0.609071	0.510531	0.383275	0.68629	0.716238	0.575054	0.166879	0.760974	0.387764	0.714742	-0.41737	0.769916	-0.341689	-0.173625	0.421326	-0.349029	0.694323	-0.212704	-0.267945	0.725916	-0.217195	-0.310887	0.392731	-0.0116338	0.78948	-0.457376	-0.224297	0.651438	0.462782	0.791664	-0.373375	0.585081	-0.444551	-0.330974	-0.329522	0.722156	0.653374	0.646466	0.7344	0.698097	-0.373717	0.0699801	0.398531	0.818966
HERPUD2	-0.268025	-0.299835	-0.397278	-0.227397	-0.261166	-0.193131	-0.393627	-0.237243	-0.255688	-0.23855	-0.485917	-0.0480819	-0.35383	-0.336717	-0.319296	0.395245	-0.262077	0.513821	0.198654	-0.204781	0.482902	-0.44257	0.448454	0.30587	-0.319868	0.4918	0.526577	-0.327874	-0.0393549	-0.305586	0.468816	0.466519	-0.327994	-0.323297	-0.361564	0.420784	-0.208645	0.419887	0.501869	0.49511	-0.191388	-0.18751	-0.514282	-0.240128	-0.291088	0.417228	-0.308347	-0.396432	-0.335543
HEY2	0.434324	0.536933	0.511898	0.589023	0.415409	0.525979	0.571986	0.249456	0.497408	0.629939	0.424409	0.0174418	0.516898	0.372415	0.55631	-0.329374	0.45915	-0.306761	-0.33315	0.391209	-0.346848	0.585577	-0.241496	-0.135401	0.548022	-0.304838	-0.240644	0.350341	-0.201794	0.566633	-0.441376	-0.31391	0.54873	0.494773	0.513688	-0.389933	0.408899	-0.383189	-0.377298	-0.342709	0.541389	0.650088	0.481627	0.669823	0.527945	-0.302558	0.0666705	0.40645	0.503386
HGD	-0.191257	-0.22042	-0.229418	-0.244199	-0.217146	-0.26673	-0.322724	-0.381834	-0.252847	-0.214535	-0.369721	-0.269945	-0.264687	-0.066686	-0.22405	0.705475	-0.221017	0.733844	0.290445	-0.0151234	0.726351	-0.385663	0.663977	0.607687	-0.181659	0.745509	0.77167	-0.296721	0.120023	-0.195628	0.576406	0.728996	-0.194671	-0.219438	-0.188173	0.613404	-0.181071	0.414169	0.704812	0.76989	-0.187537	-0.268683	-0.336091	-0.280884	-0.208473	0.653486	-0.429162	-0.482442	-0.200373
HIC2	0.489186	0.617659	0.570301	0.467613	0.450229	0.642316	0.537263	0.416072	0.532744	0.573075	0.371608	0.145605	0.559194	0.487254	0.758401	-0.376204	0.564679	-0.284151	-0.34551	0.450167	-0.374524	0.517611	-0.399888	-0.271784	0.550101	-0.363379	-0.316339	0.321893	-0.134387	0.472642	-0.318254	-0.370853	0.483378	0.392801	0.53677	-0.290993	0.519355	-0.401268	-0.3663	-0.327119	0.590421	0.535157	0.515346	0.593802	0.543392	-0.357836	0.24055	0.338797	0.589453
HIF1AN	0.140108	0.25993	0.261727	0.239194	0.0897471	0.226385	0.324926	0.278558	0.278545	0.174007	0.0695045	-0.0878501	0.174166	0.271399	0.229767	-0.359643	0.228029	-0.34124	-0.0928916	0.174942	-0.37996	0.199301	-0.368021	-0.345662	0.194574	-0.409132	-0.349783	0.0524021	-0.141145	0.174347	-0.193626	-0.393398	0.221792	0.0724381	0.169759	-0.148591	0.180498	-0.101084	-0.314193	-0.323235	0.169542	0.280319	0.114859	0.256957	0.245347	-0.34641	0.21077	0.212428	0.164692
HIST1H2AC	-0.300225	-0.341843	-0.334349	-0.313662	-0.362635	-0.320391	-0.583545	-0.393752	-0.338183	-0.318343	-0.399913	-0.246491	-0.381633	-0.319207	-0.393352	0.850333	-0.324074	0.895856	0.283053	-0.346141	0.93445	-0.45704	0.80342	0.761949	-0.332668	0.824568	0.888283	-0.362985	0.0991518	-0.396308	0.743081	0.809828	-0.28869	-0.407453	-0.327095	0.627233	-0.314427	0.609743	0.830019	0.873333	-0.31704	-0.344936	-0.436065	-0.476885	-0.308258	0.891534	-0.534072	-0.495729	-0.373028
HLA-A	-0.335035	-0.375168	-0.344842	-0.368309	-0.365796	-0.307732	-0.470669	-0.311016	-0.314814	-0.282849	-0.348243	-0.171894	-0.446402	-0.330681	-0.412105	0.686788	-0.396688	0.655961	0.246572	-0.351148	0.735677	-0.423363	0.589054	0.762134	-0.359952	0.548546	0.736801	-0.35767	0.252267	-0.42209	0.560129	0.584357	-0.358205	-0.325739	-0.389738	0.339079	-0.308423	0.451827	0.446524	0.541916	-0.269739	-0.386651	-0.412941	-0.444652	-0.367597	0.630783	-0.349635	-0.401882	-0.381171
HR	0.626243	0.825519	0.767741	0.756491	0.493374	0.683241	0.599681	0.396877	0.746713	0.7541	0.531696	0.0311747	0.775005	0.518199	0.779992	-0.39158	0.735112	-0.318205	-0.27031	0.549856	-0.359372	0.677001	-0.283531	-0.253938	0.731963	-0.271216	-0.320092	0.400172	-0.157993	0.801307	-0.38445	-0.259394	0.673252	0.495045	0.782935	-0.369177	0.564043	-0.38964	-0.350976	-0.331536	0.71299	0.63979	0.66467	0.757858	0.704053	-0.340422	0.134705	0.358984	0.857541
HYDIN	0.602609	0.820231	0.661877	0.602627	0.343932	0.713224	0.451739	0.441481	0.625992	0.619726	0.445717	0.0786699	0.746607	0.354869	0.888891	-0.44002	0.798884	-0.311022	-0.234774	0.294644	-0.351975	0.662217	-0.36142	-0.301001	0.823868	-0.321315	-0.339654	0.33436	-0.0727189	0.651754	-0.364624	-0.228867	0.531503	0.422272	0.687081	-0.405935	0.577572	-0.387562	-0.341756	-0.338078	0.776095	0.579333	0.671495	0.631763	0.61174	-0.365251	0.151823	0.447086	0.787202
IBA57	0.707506	0.773388	0.652105	0.625367	0.487043	0.55393	0.461027	0.378832	0.527848	0.597418	0.449824	0.127693	0.721461	0.342142	0.785214	-0.453204	0.743729	-0.359449	-0.212285	0.292112	-0.361435	0.658908	-0.371256	-0.280511	0.75611	-0.313791	-0.356617	0.498924	-0.000581011	0.715257	-0.430325	-0.238044	0.637254	0.529822	0.799151	-0.355263	0.558127	-0.396627	-0.351982	-0.351745	0.704089	0.632255	0.66852	0.608958	0.621088	-0.379569	0.0889434	0.519868	0.791426
IGF2BP3	-0.307447	-0.312843	-0.287253	-0.336581	-0.29077	-0.354553	-0.456247	-0.391514	-0.331453	-0.338501	-0.412569	-0.243089	-0.338874	-0.186416	-0.27984	0.700503	-0.325736	0.834442	0.228624	-0.154161	0.840486	-0.413352	0.776738	0.630874	-0.281163	0.888015	0.780061	-0.413614	0.0945955	-0.32594	0.753289	0.742341	-0.224094	-0.399214	-0.298724	0.763921	-0.344758	0.652312	0.833396	0.865418	-0.313473	-0.342923	-0.417124	-0.401837	-0.294367	0.760848	-0.485989	-0.474334	-0.351172
IGFN1	0.624035	0.860643	0.86014	0.757673	0.628421	0.654191	0.592643	0.452832	0.772172	0.730139	0.613961	0.0925361	0.78297	0.477842	0.743657	-0.403073	0.778961	-0.331241	-0.270652	0.523895	-0.336068	0.763136	-0.21873	-0.242705	0.854589	-0.242428	-0.28749	0.400014	-0.161778	0.857969	-0.436149	-0.218085	0.777809	0.489998	0.831163	-0.349578	0.625589	-0.334248	-0.304967	-0.315342	0.726156	0.735986	0.700518	0.754764	0.819161	-0.297429	0.0574755	0.423043	0.771003
IGSF9B	0.495294	0.778137	0.741779	0.669028	0.514983	0.52119	0.607232	0.483137	0.778674	0.659832	0.604983	-0.0244985	0.638821	0.518972	0.589324	-0.339495	0.589045	-0.287717	-0.241318	0.54833	-0.316632	0.6098	-0.195756	-0.262838	0.738379	-0.172849	-0.241681	0.242927	-0.245222	0.739316	-0.377957	-0.288497	0.74293	0.421507	0.665571	-0.295659	0.372748	-0.297498	-0.273816	-0.284352	0.502931	0.726767	0.644516	0.732572	0.859326	-0.193189	-0.0628218	0.310907	0.643319
ISLR2	0.435056	0.642676	0.644637	0.519626	0.344788	0.773024	0.48069	0.355016	0.602318	0.609603	0.484632	-0.020397	0.613577	0.238272	0.719661	-0.39229	0.601369	-0.356557	-0.183412	0.248202	-0.363894	0.722031	-0.366988	-0.298877	0.717404	-0.362448	-0.351085	0.410609	-0.241335	0.764496	-0.424384	-0.31578	0.515151	0.423913	0.593542	-0.479453	0.615578	-0.361379	-0.343448	-0.403271	0.516004	0.595666	0.551732	0.639718	0.584606	-0.30019	0.0659082	0.586473	0.638107
ISPD	-0.299576	-0.321154	-0.304845	-0.329227	-0.326897	-0.27546	-0.455991	-0.337016	-0.352842	-0.380934	-0.361731	-0.157116	-0.354868	-0.269163	-0.289185	0.40931	-0.281312	0.508155	0.130557	-0.342716	0.456151	-0.271098	0.503665	0.335835	-0.263258	0.550599	0.445178	-0.305256	0.0767219	-0.347508	0.55162	0.435964	-0.265949	-0.34273	-0.332634	0.532557	-0.269875	0.341089	0.559801	0.569442	-0.255447	-0.300539	-0.407024	-0.387634	-0.32386	0.43276	-0.220855	-0.275877	-0.367371
ITGB1	-0.331663	-0.342406	-0.331636	-0.336254	-0.288473	-0.352382	-0.462927	-0.43619	-0.359483	-0.283231	-0.418931	-0.228968	-0.362106	-0.147859	-0.327719	0.762885	-0.362129	0.836929	0.32618	-0.119402	0.901865	-0.471252	0.742954	0.821055	-0.325066	0.759212	0.85569	-0.36982	0.114654	-0.356416	0.70778	0.711698	-0.305725	-0.393148	-0.333798	0.63328	-0.326836	0.566774	0.728649	0.800177	-0.30125	-0.389665	-0.460973	-0.416019	-0.288684	0.838851	-0.40021	-0.538645	-0.345088
ITGB3_1	-0.272751	-0.268482	-0.273802	-0.314357	-0.258819	-0.276771	-0.50931	-0.344776	-0.313654	-0.262854	-0.358175	-0.147608	-0.337864	-0.248727	-0.319522	0.696584	-0.285862	0.745489	0.358036	-0.258648	0.900541	-0.403657	0.659583	0.794689	-0.279745	0.768372	0.804081	-0.349463	0.102808	-0.342263	0.691739	0.676914	-0.199638	-0.337245	-0.250256	0.551737	-0.30544	0.547097	0.727592	0.770976	-0.248396	-0.317915	-0.371686	-0.439416	-0.227556	0.820142	-0.447006	-0.461436	-0.275059
ITM2B	-0.344687	-0.360306	-0.356769	-0.326184	-0.344689	-0.359187	-0.575226	-0.417812	-0.34503	-0.321811	-0.392837	-0.208057	-0.385056	-0.326889	-0.388784	0.787157	-0.350885	0.880287	0.235623	-0.34821	0.905568	-0.46533	0.783209	0.775534	-0.354191	0.77287	0.826061	-0.374849	0.100786	-0.374907	0.721059	0.738972	-0.352947	-0.461244	-0.364556	0.628877	-0.296251	0.588125	0.7992	0.828522	-0.286479	-0.367263	-0.447504	-0.438733	-0.350884	0.83724	-0.45121	-0.497223	-0.398149
JAM3	-0.290321	-0.284103	-0.264837	-0.287226	-0.219269	-0.304406	-0.478945	-0.395958	-0.274655	-0.232616	-0.341794	-0.173644	-0.29769	-0.207776	-0.275983	0.718238	-0.308126	0.776236	0.260552	-0.149407	0.788928	-0.393681	0.747848	0.657949	-0.270614	0.829812	0.807913	-0.31801	0.194457	-0.296281	0.61388	0.758837	-0.184543	-0.338585	-0.263511	0.599986	-0.271576	0.543074	0.702829	0.779692	-0.227502	-0.327337	-0.395936	-0.361249	-0.244647	0.679587	-0.502723	-0.498648	-0.301636
KANK2	0.38318	0.269795	0.144834	0.303426	0.289453	0.0684331	0.455616	0.140953	0.173127	0.170144	0.128935	0.19577	0.274702	0.368192	0.256083	-0.335235	0.291518	-0.397409	-0.202522	0.385334	-0.427767	0.129651	-0.406799	-0.308199	0.213027	-0.39898	-0.364473	0.508461	-0.149493	0.29232	-0.404195	-0.468162	0.232338	0.303838	0.355227	-0.190878	0.131341	-0.28773	-0.41429	-0.36195	0.171841	0.33828	0.29652	0.341469	0.284388	-0.391095	0.21711	0.282516	0.330833
KCNA7	0.469515	0.670916	0.643084	0.643346	0.447846	0.44721	0.39266	0.256595	0.447415	0.681395	0.343868	0.0155377	0.770011	0.256144	0.653431	-0.329286	0.467019	-0.257429	-0.0884609	0.448049	-0.258692	0.605699	-0.132107	-0.210185	0.63323	-0.14746	-0.185183	0.249939	-0.110634	0.735339	-0.255911	-0.135891	0.738831	0.396598	0.732304	-0.333668	0.575011	-0.337597	-0.21174	-0.230879	0.525387	0.597498	0.510224	0.660253	0.609017	-0.215925	0.00231685	0.440165	0.648905
KCNJ12	0.654054	0.757201	0.453624	0.6031	0.459226	0.526279	0.351069	0.380469	0.519614	0.420425	0.393228	0.185874	0.599153	0.399399	0.68666	-0.380264	0.788672	-0.302427	-0.247735	0.266174	-0.266449	0.543268	-0.336304	-0.30072	0.564833	-0.21714	-0.325729	0.353945	-0.1351	0.545358	-0.326714	-0.256848	0.457666	0.432386	0.754902	-0.282121	0.46749	-0.322833	-0.266751	-0.256364	0.559562	0.642273	0.701073	0.533918	0.548932	-0.229392	0.118741	0.542163	0.743451
KCNMA1	0.671348	0.721608	0.753372	0.773949	0.642641	0.536494	0.594397	0.337296	0.700448	0.7808	0.598664	0.0527812	0.781913	0.363563	0.584682	-0.354698	0.619315	-0.304958	-0.231299	0.437813	-0.332294	0.596557	-0.181122	-0.265749	0.6342	-0.224884	-0.272376	0.494593	-0.137795	0.811127	-0.370601	-0.288285	0.686272	0.421619	0.772973	-0.386359	0.493326	-0.37988	-0.308057	-0.315404	0.673638	0.693838	0.563736	0.799251	0.733903	-0.306793	0.00456896	0.29983	0.77333
KCTD17	0.633329	0.746322	0.623552	0.606394	0.522135	0.602971	0.381447	0.412911	0.541329	0.480111	0.462822	0.164541	0.629503	0.328807	0.68873	-0.395617	0.790357	-0.346467	-0.237261	0.269728	-0.323002	0.493303	-0.386613	-0.305565	0.689648	-0.290088	-0.354893	0.509136	-0.0673924	0.603494	-0.396073	-0.228897	0.548576	0.33267	0.707447	-0.359302	0.388153	-0.357875	-0.275034	-0.319332	0.751466	0.507027	0.575945	0.510392	0.61021	-0.328253	0.256262	0.460413	0.758736
KIAA0195	0.434673	0.701481	0.751859	0.617962	0.553586	0.548615	0.599168	0.395718	0.611686	0.664704	0.417379	0.00742939	0.633988	0.474143	0.677711	-0.394685	0.582783	-0.286648	-0.118425	0.515364	-0.31172	0.614576	-0.208457	-0.161145	0.708197	-0.235931	-0.183569	0.27667	-0.0473481	0.680468	-0.345605	-0.290979	0.757137	0.420343	0.653622	-0.286388	0.482567	-0.374887	-0.25972	-0.277511	0.611729	0.626328	0.530969	0.654348	0.722638	-0.239439	0.0304286	0.338347	0.599689
KIAA1211	0.639968	0.736626	0.591206	0.684019	0.490109	0.511257	0.468602	0.364724	0.610103	0.630477	0.392199	0.078293	0.688587	0.4096	0.634914	-0.38124	0.625632	-0.275261	-0.267297	0.556415	-0.301915	0.500248	-0.261704	-0.239092	0.642389	-0.192839	-0.240965	0.36465	-0.136354	0.728716	-0.300404	-0.194744	0.622118	0.48067	0.785192	-0.282006	0.606128	-0.295973	-0.23914	-0.263338	0.595238	0.740683	0.559442	0.733326	0.673416	-0.266801	-0.0121912	0.404215	0.742763
KIAA1614	0.778509	0.836577	0.689428	0.756846	0.556529	0.558107	0.501957	0.349881	0.647566	0.679523	0.511783	0.00722426	0.822681	0.418225	0.658714	-0.416599	0.816879	-0.310619	-0.237576	0.411196	-0.304339	0.514404	-0.275478	-0.249169	0.800286	-0.197353	-0.249795	0.557775	-0.116945	0.777132	-0.321212	-0.240106	0.696918	0.480787	0.859317	-0.357865	0.530495	-0.312825	-0.269886	-0.273008	0.763144	0.720228	0.64145	0.702175	0.79117	-0.249646	0.0560056	0.380733	0.859406
KIF1A	0.655311	0.813254	0.615115	0.651905	0.398823	0.646252	0.384296	0.400875	0.636177	0.618546	0.484601	0.103084	0.701172	0.392386	0.737822	-0.375596	0.785586	-0.266777	-0.290734	0.337317	-0.286972	0.62892	-0.277108	-0.234009	0.800546	-0.216676	-0.245051	0.307263	-0.174615	0.620418	-0.349746	-0.19271	0.598465	0.451647	0.701198	-0.259439	0.732441	-0.281423	-0.23793	-0.22809	0.654264	0.694543	0.662894	0.643942	0.697951	-0.23099	0.0914299	0.453995	0.696711
KIF2A	-0.322827	-0.338718	-0.324104	-0.290765	-0.340368	-0.311969	-0.583008	-0.425225	-0.354806	-0.303073	-0.417216	-0.247138	-0.355838	-0.308089	-0.346234	0.797034	-0.333641	0.91457	0.336207	-0.276286	0.934082	-0.452033	0.856836	0.724537	-0.314142	0.887723	0.901274	-0.412616	0.100025	-0.352586	0.789588	0.836374	-0.289733	-0.426765	-0.330503	0.705014	-0.300908	0.595927	0.868439	0.912366	-0.28995	-0.375842	-0.467278	-0.44327	-0.331197	0.857436	-0.507114	-0.511528	-0.352518
KLHDC1	-0.137356	-0.22455	-0.196476	-0.151919	-0.148839	-0.248742	-0.488062	-0.302209	-0.280343	-0.200173	-0.258752	-0.0746207	-0.161121	-0.303819	-0.226782	0.672189	-0.18473	0.789521	0.233021	-0.208597	0.714275	-0.257985	0.767903	0.586372	-0.194327	0.77462	0.691837	-0.321754	0.0983315	-0.203952	0.613298	0.710029	-0.209252	-0.401947	-0.142535	0.570204	-0.152576	0.415338	0.758553	0.786704	-0.188583	-0.23652	-0.243089	-0.32203	-0.298689	0.717026	-0.452307	-0.304084	-0.202388
KLHL29	0.58668	0.811602	0.6048	0.668173	0.403616	0.655657	0.360684	0.39611	0.562487	0.584529	0.393203	0.067716	0.669192	0.394836	0.853108	-0.422773	0.838208	-0.305928	-0.195452	0.312337	-0.289225	0.69836	-0.317768	-0.283513	0.797435	-0.242237	-0.3125	0.283647	-0.0852571	0.709168	-0.359525	-0.174257	0.578233	0.431674	0.740163	-0.285329	0.583065	-0.340231	-0.248661	-0.286926	0.776936	0.581894	0.674647	0.565774	0.583931	-0.292581	0.137311	0.486051	0.796391
KLHL3	0.513514	0.600602	0.652797	0.549979	0.550521	0.434765	0.467488	0.354122	0.422507	0.670141	0.323727	-0.0537844	0.598482	0.475678	0.666357	-0.372567	0.497285	-0.287453	-0.281205	0.41697	-0.353764	0.538214	-0.324402	-0.27275	0.558474	-0.244552	-0.324681	0.376682	-0.154947	0.676849	-0.346095	-0.288612	0.645422	0.36013	0.692068	-0.320632	0.490639	-0.372352	-0.321369	-0.307681	0.644938	0.504472	0.578117	0.584201	0.575129	-0.345482	0.0878346	0.371918	0.649791
KRT2	0.555034	0.730472	0.606216	0.697812	0.417593	0.729334	0.55969	0.377066	0.723642	0.71139	0.564849	-0.000500815	0.620794	0.368367	0.661789	-0.389551	0.680006	-0.354077	-0.34408	0.298131	-0.354217	0.668185	-0.373027	-0.241417	0.648014	-0.310852	-0.326273	0.510952	-0.236531	0.753956	-0.459903	-0.325495	0.603219	0.616723	0.687014	-0.452802	0.528519	-0.338395	-0.399988	-0.386329	0.545002	0.780241	0.666149	0.731146	0.722226	-0.273049	0.0388674	0.519878	0.719081
KRT78	0.559593	0.701301	0.735788	0.699407	0.633206	0.471642	0.621156	0.275786	0.6099	0.672303	0.470896	0.0316612	0.769847	0.536927	0.623956	-0.390641	0.64366	-0.329753	-0.231371	0.693699	-0.351789	0.572441	-0.159911	-0.256525	0.674923	-0.207605	-0.255767	0.46807	-0.181906	0.845262	-0.350387	-0.26902	0.747149	0.43821	0.783736	-0.287373	0.505862	-0.331465	-0.275897	-0.285329	0.632175	0.614149	0.515794	0.752314	0.684027	-0.309113	0.093876	0.303016	0.699634
KRT9	0.553703	0.599305	0.583474	0.628847	0.305114	0.667662	0.588963	0.239378	0.755624	0.674891	0.638908	0.0073904	0.637236	0.330918	0.522052	-0.390915	0.6191	-0.287547	-0.390046	0.358394	-0.393028	0.582587	-0.293756	-0.229701	0.671636	-0.354086	-0.285154	0.513323	-0.22079	0.669622	-0.457575	-0.214018	0.425597	0.623331	0.49176	-0.441632	0.661741	-0.279923	-0.370206	-0.37798	0.549806	0.710214	0.484648	0.800981	0.601863	-0.381904	0.128245	0.334186	0.560002
LAT	-0.364293	-0.326884	-0.24423	-0.307203	-0.330037	-0.361429	-0.469275	-0.386549	-0.323679	-0.234216	-0.305398	-0.222428	-0.262879	-0.309799	-0.372611	0.451167	-0.367862	0.450434	0.230409	-0.213425	0.525872	-0.297627	0.501128	0.433861	-0.342833	0.527157	0.448948	-0.343137	0.248468	-0.300187	0.486932	0.476416	-0.114126	-0.373204	-0.261368	0.447422	-0.255873	0.366368	0.509479	0.504091	-0.313141	-0.387452	-0.371882	-0.440211	-0.321031	0.478074	-0.401545	-0.299649	-0.344374
LCOR	-0.396177	-0.41883	-0.431761	-0.361396	-0.309436	-0.30193	-0.456835	-0.445452	-0.372657	-0.370293	-0.398569	-0.115781	-0.443629	-0.240475	-0.361149	0.463384	-0.319511	0.633403	0.293911	-0.12354	0.599788	-0.376911	0.597328	0.542252	-0.27538	0.623584	0.631068	-0.420195	0.111072	-0.318687	0.503634	0.653486	-0.309835	-0.307266	-0.441841	0.64236	-0.23899	0.456816	0.710998	0.602535	-0.237661	-0.445699	-0.475741	-0.416226	-0.404275	0.499908	-0.234639	-0.481661	-0.450255
LDOC1L	0.634519	0.698181	0.604764	0.506461	0.325522	0.570906	0.431365	0.600191	0.634901	0.511804	0.500553	0.115316	0.582407	0.312851	0.644863	-0.494119	0.662773	-0.433751	-0.242177	0.217765	-0.478432	0.568508	-0.489798	-0.364484	0.762637	-0.409411	-0.444839	0.30769	-0.116158	0.556484	-0.452724	-0.391729	0.453268	0.366699	0.571848	-0.457568	0.477161	-0.320077	-0.420931	-0.459751	0.597388	0.605966	0.637515	0.549363	0.661265	-0.383076	0.085418	0.447923	0.624299
LEPR	-0.268986	-0.309239	-0.277948	-0.202925	-0.370828	-0.262209	-0.461727	-0.309871	-0.321104	-0.199991	-0.368161	-0.284739	-0.306701	-0.28007	-0.287629	0.690042	-0.278089	0.790442	0.154611	-0.318077	0.754465	-0.420472	0.6079	0.630834	-0.268703	0.606789	0.726303	-0.317795	0.0955368	-0.348793	0.590924	0.680152	-0.308005	-0.393721	-0.313114	0.435548	-0.280008	0.444891	0.654417	0.653844	-0.18926	-0.295538	-0.409678	-0.379682	-0.273783	0.715042	-0.359905	-0.357681	-0.286068
LEPREL2	0.449395	0.752367	0.572225	0.645629	0.519783	0.616503	0.454343	0.379209	0.604282	0.718883	0.448889	0.122882	0.641943	0.39364	0.761833	-0.355649	0.633504	-0.284472	-0.209003	0.426002	-0.313207	0.706809	-0.194548	-0.240747	0.665374	-0.183515	-0.228214	0.224412	-0.158222	0.729053	-0.404124	-0.239276	0.692228	0.457541	0.682157	-0.278046	0.632103	-0.353602	-0.285295	-0.286299	0.575696	0.627907	0.660551	0.688555	0.669841	-0.25926	0.0303141	0.338031	0.675734
LEPROT	-0.275591	-0.32716	-0.30976	-0.294748	-0.33516	-0.317519	-0.562156	-0.238915	-0.368156	-0.34606	-0.386085	-0.245532	-0.344659	-0.25633	-0.312655	0.769926	-0.293211	0.869937	0.183697	-0.308725	0.804814	-0.456918	0.762045	0.642827	-0.279858	0.774345	0.774387	-0.301699	0.174001	-0.403553	0.583441	0.687781	-0.333576	-0.513871	-0.329578	0.659571	-0.253898	0.588054	0.761807	0.798789	-0.25158	-0.387924	-0.424463	-0.451742	-0.31047	0.787871	-0.473087	-0.410214	-0.37696
LETM1	0.38785	0.499457	0.51701	0.533062	0.421027	0.399995	0.677067	0.272675	0.526575	0.443261	0.383302	-0.00830499	0.434708	0.508158	0.523925	-0.530874	0.471206	-0.510775	-0.285669	0.531022	-0.524746	0.54841	-0.470286	-0.379736	0.479357	-0.46926	-0.480189	0.293642	-0.145653	0.530804	-0.480739	-0.446069	0.502147	0.576321	0.49524	-0.328892	0.282306	-0.358932	-0.488218	-0.475684	0.539754	0.537801	0.50588	0.604601	0.473749	-0.504651	0.196619	0.344788	0.487318
LIMS1	-0.373864	-0.384153	-0.368487	-0.357888	-0.349162	-0.356863	-0.532014	-0.463288	-0.384264	-0.310919	-0.440428	-0.232654	-0.405626	-0.271944	-0.381025	0.796666	-0.405769	0.857124	0.340371	-0.255777	0.916965	-0.47733	0.775762	0.81905	-0.38421	0.770548	0.892863	-0.388797	0.0777357	-0.383924	0.716166	0.729882	-0.308814	-0.413266	-0.371298	0.60872	-0.339263	0.566716	0.778128	0.813884	-0.331394	-0.403174	-0.488557	-0.442148	-0.348441	0.871282	-0.451809	-0.554314	-0.398254
LINC00265	0.62502	0.695534	0.678711	0.745093	0.593281	0.616403	0.61521	0.34831	0.748545	0.77643	0.629718	0.00564988	0.663578	0.431039	0.59272	-0.41463	0.689605	-0.363578	-0.232785	0.411951	-0.375353	0.715822	-0.288555	-0.278198	0.67958	-0.268532	-0.331701	0.486325	-0.201047	0.889102	-0.470808	-0.285773	0.656086	0.672985	0.75131	-0.382636	0.647886	-0.361095	-0.346237	-0.346729	0.59536	0.773212	0.661476	0.80165	0.723284	-0.317684	0.00898891	0.383335	0.738244
LINC00989	-0.234633	-0.282859	-0.272149	-0.25407	-0.318361	-0.282109	-0.50535	-0.335696	-0.271378	-0.2709	-0.404745	-0.308634	-0.322932	-0.230193	-0.291696	0.817498	-0.260263	0.920185	0.297789	-0.226926	0.847923	-0.388439	0.803065	0.696934	-0.243914	0.793905	0.867849	-0.380001	0.137375	-0.286191	0.708746	0.805652	-0.261205	-0.344978	-0.268007	0.65256	-0.222566	0.517535	0.843562	0.87293	-0.225406	-0.283337	-0.397215	-0.358178	-0.301337	0.803003	-0.557837	-0.489678	-0.301838
LINC01002	0.394743	0.667441	0.570272	0.59143	0.268307	0.700182	0.302718	0.194391	0.398406	0.555337	0.209234	0.0266625	0.716266	0.222483	0.726641	-0.346986	0.570665	-0.236967	-0.186623	0.371726	-0.260924	0.545804	-0.264582	-0.207345	0.554502	-0.225449	-0.190841	0.341971	-0.120475	0.521022	-0.263078	-0.141809	0.590722	0.316462	0.615135	-0.351158	0.696975	-0.31809	-0.204733	-0.232588	0.640881	0.450565	0.365321	0.589647	0.407933	-0.268418	0.229109	0.457459	0.606915
LIPA	-0.263051	-0.287748	-0.29686	-0.331434	-0.325618	-0.34604	-0.407263	-0.17652	-0.262149	-0.3944	-0.232011	-0.270457	-0.333979	-0.253639	-0.369667	0.518069	-0.250204	0.527745	0.139664	-0.228922	0.475115	-0.335	0.431016	0.387759	-0.245664	0.439398	0.472334	-0.17308	0.255446	-0.346574	0.342337	0.442354	-0.276681	-0.329906	-0.286169	0.410318	-0.294416	0.484538	0.489493	0.47224	-0.315457	-0.301612	-0.332669	-0.399321	-0.212568	0.499664	-0.487489	-0.383798	-0.345724
LMLN	0.796132	0.840225	0.637376	0.6895	0.386025	0.688029	0.429007	0.416616	0.689903	0.564185	0.632543	0.0524388	0.747673	0.335446	0.724862	-0.358436	0.848197	-0.276595	-0.226704	0.242346	-0.278606	0.636042	-0.30259	-0.232891	0.815233	-0.265423	-0.313471	0.517589	-0.1398	0.725583	-0.400575	-0.179847	0.43851	0.5195	0.795792	-0.421568	0.514677	-0.311933	-0.292527	-0.290237	0.635268	0.703646	0.729574	0.639587	0.649895	-0.281455	0.0558567	0.545827	0.862399
LTBP1	-0.293092	-0.287641	-0.260259	-0.303389	-0.246281	-0.362881	-0.577876	-0.300249	-0.332816	-0.333108	-0.405562	-0.181759	-0.328028	-0.243896	-0.36497	0.703437	-0.284719	0.840951	0.244635	-0.20834	0.868336	-0.465736	0.796555	0.647439	-0.270817	0.930622	0.811365	-0.343313	0.12509	-0.32012	0.712865	0.807257	-0.159891	-0.438756	-0.243997	0.733112	-0.314673	0.620962	0.86977	0.866993	-0.25378	-0.37887	-0.393027	-0.458084	-0.252794	0.832119	-0.48778	-0.460717	-0.342659
LYPLAL1	-0.283458	-0.281116	-0.261764	-0.25791	-0.350078	-0.323168	-0.551117	-0.30732	-0.383293	-0.373387	-0.418785	-0.327516	-0.285246	-0.247667	-0.331838	0.680512	-0.278103	0.798307	0.292258	-0.268247	0.784268	-0.437012	0.728417	0.552477	-0.286425	0.756633	0.743162	-0.295832	0.138237	-0.341721	0.731418	0.659388	-0.212651	-0.493441	-0.234802	0.622144	-0.266487	0.562911	0.813618	0.80819	-0.294384	-0.370799	-0.406498	-0.457841	-0.305098	0.802632	-0.47814	-0.33879	-0.342846
LZTS1	0.432199	0.721926	0.694364	0.632161	0.596773	0.530358	0.468504	0.451236	0.573122	0.65879	0.403609	0.0452783	0.591251	0.509553	0.780701	-0.302708	0.622037	-0.288143	-0.214478	0.42754	-0.287325	0.725166	-0.187997	-0.271929	0.649642	-0.191324	-0.279403	0.247986	-0.110246	0.764433	-0.404706	-0.241242	0.718018	0.364859	0.751527	-0.239153	0.506694	-0.306949	-0.265814	-0.247464	0.649335	0.559381	0.701645	0.613663	0.651833	-0.255525	-0.00904279	0.383312	0.683605
LZTS3	0.711867	0.767645	0.540186	0.752337	0.333722	0.537318	0.464283	0.372961	0.624515	0.612074	0.497567	-0.00258112	0.720443	0.328589	0.617646	-0.45516	0.748053	-0.323557	-0.263068	0.29804	-0.332844	0.465433	-0.350772	-0.32026	0.670511	-0.24809	-0.36799	0.572941	-0.177314	0.755524	-0.324054	-0.263825	0.491252	0.528828	0.790471	-0.451411	0.451488	-0.322708	-0.317203	-0.324854	0.603429	0.732519	0.61793	0.687983	0.627076	-0.318651	0.00735974	0.426223	0.863342
MAGI1	0.540257	0.571554	0.621729	0.48975	0.4636	0.361058	0.437188	0.330284	0.518852	0.509862	0.571968	0.0459899	0.673301	0.334581	0.476012	-0.547116	0.531989	-0.446489	-0.201874	0.393294	-0.420569	0.399612	-0.335117	-0.429916	0.639808	-0.387518	-0.459063	0.416417	-0.130244	0.60565	-0.334252	-0.333886	0.567834	0.406846	0.577491	-0.363922	0.438926	-0.35447	-0.364371	-0.378938	0.53352	0.50755	0.482837	0.580668	0.622296	-0.386789	0.163064	0.389537	0.523965
MAP3K5	-0.418732	-0.465891	-0.387238	-0.334817	-0.305763	-0.40056	-0.458487	-0.453506	-0.393303	-0.382829	-0.409386	-0.294987	-0.461574	-0.132603	-0.420454	0.674524	-0.429129	0.811377	0.276515	-0.107695	0.699579	-0.44078	0.720845	0.509118	-0.402253	0.754338	0.716965	-0.454677	0.0348555	-0.416249	0.622217	0.691219	-0.322933	-0.528098	-0.443637	0.726849	-0.329463	0.538857	0.780147	0.741113	-0.34638	-0.443205	-0.514023	-0.440007	-0.384483	0.683737	-0.446055	-0.513194	-0.496934
MAP3K7CL	-0.271236	-0.304094	-0.284594	-0.25034	-0.259441	-0.276449	-0.482471	-0.406901	-0.282428	-0.238966	-0.354115	-0.217784	-0.316016	-0.23184	-0.303338	0.811258	-0.293381	0.893932	0.214883	-0.202153	0.854144	-0.396008	0.859908	0.696788	-0.278658	0.840805	0.905994	-0.380431	0.0995192	-0.316441	0.675226	0.805685	-0.24035	-0.366416	-0.303683	0.672273	-0.213489	0.520882	0.785169	0.844119	-0.242078	-0.291822	-0.402541	-0.347073	-0.271892	0.760151	-0.512798	-0.500318	-0.343681
2-Mar	-0.256789	-0.28451	-0.234928	-0.20276	-0.258521	-0.2386	-0.528969	-0.355864	-0.289071	-0.201852	-0.323526	-0.198733	-0.277546	-0.284226	-0.319737	0.728724	-0.269726	0.814688	0.320532	-0.234995	0.863119	-0.349258	0.79551	0.6823	-0.282379	0.813071	0.839805	-0.370729	0.196613	-0.303687	0.673822	0.80201	-0.223818	-0.346055	-0.247971	0.613005	-0.202132	0.514235	0.769146	0.82126	-0.212188	-0.329678	-0.388366	-0.379748	-0.292332	0.763609	-0.485268	-0.465366	-0.279448
MAX	-0.291168	-0.302503	-0.290007	-0.277985	-0.313146	-0.307956	-0.570956	-0.391271	-0.349562	-0.29121	-0.407789	-0.1669	-0.304942	-0.299336	-0.325806	0.741443	-0.282613	0.877204	0.244709	-0.257549	0.906808	-0.445355	0.86643	0.667367	-0.282708	0.904858	0.873992	-0.37881	0.0435706	-0.342058	0.786037	0.806727	-0.256378	-0.459776	-0.297484	0.713397	-0.28202	0.585915	0.853615	0.908352	-0.24908	-0.36545	-0.426024	-0.419918	-0.3066	0.835312	-0.474129	-0.471107	-0.34437
MBTD1	-0.380609	-0.377525	-0.32944	-0.343196	-0.399303	-0.329172	-0.502005	-0.311711	-0.351055	-0.29125	-0.368374	-0.254496	-0.409333	-0.27128	-0.42991	0.69965	-0.420106	0.717619	0.309384	-0.28425	0.719695	-0.456887	0.665147	0.620117	-0.356173	0.670059	0.75409	-0.261214	0.156481	-0.404092	0.492573	0.674568	-0.292169	-0.332305	-0.37178	0.441799	-0.337161	0.466416	0.560442	0.616199	-0.360214	-0.415621	-0.502646	-0.428005	-0.338722	0.608731	-0.476503	-0.519309	-0.37077
MCC	0.354314	0.552198	0.681653	0.454461	0.498369	0.412307	0.370724	0.400827	0.457951	0.561324	0.400767	0.125223	0.474212	0.299564	0.528208	-0.500162	0.459383	-0.428935	-0.182253	0.33891	-0.428059	0.664	-0.317615	-0.272022	0.564998	-0.314918	-0.394698	0.209558	-0.0980896	0.62476	-0.417131	-0.355755	0.713108	0.410345	0.584438	-0.406248	0.53736	-0.48762	-0.388297	-0.400092	0.47779	0.418744	0.510301	0.464387	0.590129	-0.303347	0.0387044	0.364279	0.475264
MCF2L	0.563753	0.816559	0.825893	0.639544	0.509343	0.598674	0.501524	0.483689	0.691185	0.715934	0.473485	0.109841	0.707853	0.475277	0.72956	-0.344326	0.71733	-0.270722	-0.249116	0.443381	-0.219101	0.684423	-0.223162	-0.116905	0.751218	-0.152935	-0.223921	0.330513	-0.149846	0.754705	-0.271074	-0.160911	0.757458	0.550697	0.829842	-0.337164	0.666519	-0.33979	-0.271418	-0.205002	0.680822	0.66764	0.651526	0.694628	0.715426	-0.206676	0.0596771	0.43565	0.740556
MCUR1	-0.272601	-0.302846	-0.238286	-0.328181	-0.316769	-0.32524	-0.584342	-0.32928	-0.340055	-0.331969	-0.383606	-0.145014	-0.329013	-0.242559	-0.343653	0.65007	-0.296471	0.814107	0.268384	-0.255883	0.892535	-0.437858	0.787299	0.619131	-0.248274	0.864681	0.790527	-0.392534	0.0544711	-0.351249	0.778697	0.779644	-0.274941	-0.453897	-0.286195	0.737771	-0.287789	0.57248	0.833529	0.871275	-0.280514	-0.402742	-0.415414	-0.455467	-0.291432	0.773848	-0.422138	-0.444728	-0.343735
MED12L	-0.271654	-0.304751	-0.258693	-0.239276	-0.249905	-0.316183	-0.402442	-0.431274	-0.247106	-0.248853	-0.351476	-0.210552	-0.291461	-0.210605	-0.316081	0.642995	-0.253812	0.748599	0.308879	-0.195278	0.739927	-0.369246	0.755308	0.537414	-0.248961	0.83587	0.773101	-0.386958	0.122594	-0.267118	0.611025	0.771975	-0.150275	-0.265226	-0.274069	0.710486	-0.212179	0.549805	0.821307	0.822114	-0.278544	-0.247074	-0.341784	-0.353682	-0.233493	0.718266	-0.482594	-0.473258	-0.331103
MEIS3	0.614593	0.765921	0.73505	0.604902	0.461244	0.533291	0.458436	0.439965	0.718765	0.675774	0.529724	0.0775168	0.677564	0.424698	0.604978	-0.352927	0.607438	-0.269599	-0.212124	0.484491	-0.258708	0.653733	-0.213027	-0.115839	0.725547	-0.137836	-0.245705	0.267043	-0.0643325	0.771736	-0.330842	-0.0627005	0.603737	0.60251	0.808876	-0.337207	0.628182	-0.268077	-0.266171	-0.247728	0.551393	0.629563	0.657804	0.680186	0.668246	-0.287316	-0.00859289	0.359412	0.745155
MEMO1	-0.261264	-0.3638	-0.372723	-0.342526	-0.364623	-0.359288	-0.570665	-0.407494	-0.433838	-0.335393	-0.429286	-0.194835	-0.309467	-0.363717	-0.332845	0.555034	-0.332631	0.645809	0.307627	-0.380749	0.624936	-0.429301	0.57744	0.429728	-0.348424	0.598019	0.576906	-0.321372	0.176499	-0.342193	0.642493	0.643005	-0.267166	-0.456472	-0.34233	0.580659	-0.296774	0.388565	0.739224	0.69673	-0.254995	-0.425985	-0.429888	-0.451528	-0.388546	0.570841	-0.36925	-0.348357	-0.347114
MICALL1	0.309933	0.445011	0.595095	0.380281	0.402357	0.369574	0.485228	0.338414	0.397219	0.427539	0.333201	0.0579548	0.359146	0.309066	0.445328	-0.346331	0.462854	-0.309485	-0.31544	0.246212	-0.290121	0.425834	-0.304318	-0.225511	0.514517	-0.274563	-0.274877	0.321014	-0.175899	0.51017	-0.344418	-0.199971	0.542311	0.304605	0.495081	-0.327544	0.466569	-0.293729	-0.24332	-0.294035	0.618475	0.373974	0.459865	0.443157	0.466293	-0.324057	0.0744093	0.341267	0.383412
MICALL2	0.637427	0.775871	0.647248	0.82615	0.527392	0.50441	0.480806	0.358024	0.609994	0.663828	0.469006	-0.0478925	0.729745	0.41995	0.631288	-0.320886	0.665744	-0.250278	-0.167402	0.458607	-0.276655	0.579237	-0.180259	-0.220273	0.630166	-0.130875	-0.241122	0.395306	-0.0979979	0.761173	-0.274824	-0.221831	0.707023	0.449873	0.830169	-0.322547	0.363282	-0.3362	-0.220318	-0.20562	0.619668	0.688196	0.632572	0.658212	0.717069	-0.202909	-0.0250403	0.376903	0.828955
MKI67	0.466785	0.517103	0.426276	0.479705	0.474328	0.49246	0.339862	0.490147	0.403593	0.496498	0.418674	0.601829	0.494866	0.180015	0.526942	-0.437811	0.499943	-0.387513	-0.381521	0.237613	-0.384004	0.446938	-0.34769	-0.296872	0.489439	-0.372921	-0.383137	0.347842	-0.304947	0.442491	-0.412504	-0.327262	0.361762	0.326541	0.464768	-0.387999	0.376988	-0.428097	-0.430353	-0.413104	0.480937	0.442739	0.569697	0.410731	0.467982	-0.387756	0.405316	0.389265	0.527512
MMD	-0.269193	-0.270465	-0.268202	-0.221958	-0.327562	-0.237443	-0.525006	-0.386164	-0.29213	-0.182112	-0.343392	-0.239356	-0.290946	-0.3069	-0.309496	0.833439	-0.291844	0.891077	0.170434	-0.288321	0.914866	-0.413005	0.823771	0.811046	-0.270145	0.755615	0.896438	-0.348037	0.0483396	-0.334002	0.690126	0.779291	-0.28417	-0.395869	-0.293247	0.545194	-0.248725	0.520372	0.738164	0.814568	-0.222338	-0.291782	-0.398669	-0.361512	-0.246461	0.864051	-0.455651	-0.466497	-0.311979
MMRN1	-0.274427	-0.321061	-0.271289	-0.301836	-0.235103	-0.279764	-0.541369	-0.337637	-0.345923	-0.341178	-0.301545	-0.222888	-0.342284	-0.298942	-0.322395	0.680766	-0.29243	0.806425	0.368718	-0.296887	0.834664	-0.387181	0.741049	0.649728	-0.268581	0.780871	0.760128	-0.384047	0.127179	-0.346877	0.640592	0.698453	-0.235518	-0.43714	-0.318808	0.593908	-0.253112	0.4673	0.783888	0.816279	-0.200667	-0.375845	-0.439399	-0.403887	-0.278333	0.77561	-0.481968	-0.449511	-0.352339
MN1	0.463808	0.611321	0.604465	0.793902	0.432386	0.641972	0.654875	0.288037	0.670353	0.721127	0.481996	0.000575705	0.590107	0.392825	0.584057	-0.474114	0.638609	-0.373468	-0.372517	0.426829	-0.46189	0.67038	-0.310735	-0.328143	0.583758	-0.328073	-0.369493	0.385355	-0.264302	0.72138	-0.442721	-0.366256	0.61341	0.53829	0.590756	-0.40631	0.541019	-0.347403	-0.371637	-0.406402	0.611192	0.752117	0.504256	0.732609	0.62816	-0.387335	0.0772819	0.372161	0.648116
MORC1	-0.271095	-0.280999	-0.268122	-0.258354	-0.198985	-0.273961	-0.434923	-0.311259	-0.22064	-0.251439	-0.299691	-0.231164	-0.30247	-0.309757	-0.322404	0.661004	-0.271063	0.814823	0.23126	-0.231703	0.724068	-0.319089	0.7795	0.552584	-0.211745	0.817987	0.755424	-0.363534	0.0934325	-0.195665	0.630307	0.726309	-0.181366	-0.311086	-0.303339	0.660613	-0.273207	0.488288	0.796621	0.769816	-0.238283	-0.2661	-0.376246	-0.298973	-0.214328	0.738515	-0.482979	-0.459749	-0.33389
MSANTD3	-0.222968	-0.221444	-0.171863	-0.167234	-0.171843	-0.246931	-0.477814	-0.29535	-0.229047	-0.18184	-0.272458	-0.283496	-0.212771	-0.240136	-0.245013	0.655618	-0.21914	0.719704	0.227061	-0.181347	0.7194	-0.360012	0.791166	0.549142	-0.218674	0.727867	0.707561	-0.311676	0.224839	-0.208102	0.570983	0.634957	-0.116918	-0.352353	-0.202341	0.679584	-0.159313	0.502175	0.746092	0.800832	-0.224527	-0.254014	-0.336163	-0.290438	-0.176971	0.666991	-0.465021	-0.383332	-0.271928
MT-ATP6	-0.345469	-0.336991	-0.331447	-0.329484	-0.30097	-0.313186	-0.520513	-0.407881	-0.3764	-0.324507	-0.381224	-0.346125	-0.337116	-0.360186	-0.327168	0.717519	-0.309439	0.788386	0.365335	-0.320093	0.691733	-0.422049	0.647146	0.544139	-0.304323	0.642741	0.679507	-0.335147	0.112124	-0.303401	0.630063	0.623122	-0.326428	-0.44632	-0.338834	0.514474	-0.319966	0.337884	0.741755	0.758531	-0.287388	-0.382869	-0.439175	-0.420012	-0.325529	0.749005	-0.490956	-0.51059	-0.313164
MT-ATP8	-0.315528	-0.326145	-0.325297	-0.300304	-0.285063	-0.311071	-0.531586	-0.368623	-0.371595	-0.33774	-0.364894	-0.334074	-0.321858	-0.36129	-0.330626	0.714694	-0.292069	0.821774	0.370138	-0.323714	0.705567	-0.424386	0.687559	0.538266	-0.292431	0.714177	0.713981	-0.336595	0.137762	-0.308463	0.645693	0.649276	-0.313112	-0.453188	-0.318764	0.549466	-0.321239	0.354149	0.770379	0.77752	-0.280839	-0.370953	-0.416925	-0.425315	-0.318203	0.750018	-0.51792	-0.507865	-0.309185
MT-CO1	-0.35452	-0.34757	-0.3302	-0.339387	-0.310426	-0.326928	-0.524966	-0.39726	-0.388855	-0.347289	-0.370604	-0.350827	-0.338505	-0.387591	-0.337742	0.639455	-0.333713	0.700678	0.478273	-0.328297	0.654857	-0.444756	0.587076	0.46584	-0.316516	0.589772	0.613094	-0.340668	0.221735	-0.309801	0.635681	0.590584	-0.337835	-0.42831	-0.336401	0.477148	-0.319617	0.270179	0.732777	0.720187	-0.307437	-0.402501	-0.463226	-0.434573	-0.33089	0.685567	-0.487346	-0.45489	-0.31006
MT-CO2	-0.33304	-0.321489	-0.303301	-0.303553	-0.286132	-0.293096	-0.500062	-0.394269	-0.346939	-0.288405	-0.36361	-0.350127	-0.317245	-0.333615	-0.312709	0.764895	-0.307813	0.791656	0.336246	-0.275119	0.687758	-0.407107	0.679466	0.566132	-0.291165	0.637723	0.721601	-0.345739	0.128275	-0.292538	0.620433	0.6391	-0.294999	-0.424126	-0.320873	0.507763	-0.300592	0.315086	0.733915	0.754435	-0.280885	-0.352334	-0.417243	-0.389216	-0.300367	0.730226	-0.512831	-0.494347	-0.309861
MT-CO3	-0.339411	-0.331069	-0.315236	-0.320934	-0.312043	-0.307257	-0.53063	-0.394175	-0.367664	-0.32409	-0.366556	-0.349985	-0.33688	-0.362584	-0.326486	0.719708	-0.303702	0.782237	0.384754	-0.318139	0.688895	-0.418106	0.644363	0.533402	-0.295157	0.648547	0.672635	-0.341145	0.143787	-0.310955	0.636603	0.640201	-0.316328	-0.447784	-0.330709	0.509635	-0.308234	0.334989	0.766004	0.777665	-0.285026	-0.379249	-0.441687	-0.424801	-0.31913	0.746257	-0.515055	-0.487787	-0.311603
MT-CYB	-0.351468	-0.343874	-0.328466	-0.336025	-0.305798	-0.323292	-0.538826	-0.406728	-0.38558	-0.337176	-0.389917	-0.362192	-0.345575	-0.362993	-0.332094	0.722598	-0.315847	0.804858	0.398919	-0.309538	0.72432	-0.436616	0.681019	0.554749	-0.306074	0.694766	0.719484	-0.360911	0.182632	-0.314217	0.650232	0.663538	-0.319334	-0.461532	-0.343699	0.530149	-0.322235	0.356213	0.779504	0.772933	-0.278901	-0.395289	-0.45898	-0.436527	-0.330309	0.746667	-0.528995	-0.506705	-0.327134
MT-ND1	-0.307177	-0.284757	-0.279979	-0.275095	-0.278231	-0.26841	-0.488208	-0.399427	-0.320513	-0.256001	-0.349849	-0.35012	-0.293607	-0.302708	-0.280133	0.755493	-0.265358	0.789711	0.235782	-0.264048	0.664861	-0.381103	0.658843	0.556297	-0.26198	0.619812	0.689435	-0.31525	0.0575829	-0.272002	0.599217	0.6312	-0.280891	-0.418955	-0.293142	0.489663	-0.280687	0.33633	0.720024	0.759763	-0.244389	-0.324345	-0.388701	-0.363689	-0.280925	0.739408	-0.476744	-0.481233	-0.283605
MT-ND2	-0.327465	-0.318795	-0.310465	-0.309765	-0.283536	-0.295785	-0.514306	-0.407055	-0.355202	-0.291705	-0.360567	-0.343313	-0.317144	-0.34067	-0.313013	0.74924	-0.293754	0.812543	0.275783	-0.299546	0.700006	-0.403843	0.686777	0.578055	-0.290458	0.660911	0.718295	-0.333904	0.0820789	-0.295506	0.620841	0.635657	-0.307526	-0.448665	-0.325817	0.507307	-0.306116	0.338277	0.729746	0.750946	-0.261351	-0.359773	-0.417465	-0.395972	-0.308286	0.741207	-0.491422	-0.507824	-0.311668
MT-ND3	-0.345462	-0.325229	-0.338652	-0.307808	-0.299688	-0.306286	-0.518445	-0.425391	-0.379194	-0.326432	-0.395236	-0.374712	-0.333619	-0.349155	-0.316552	0.707195	-0.300399	0.769909	0.401493	-0.308011	0.666842	-0.425301	0.621833	0.528546	-0.304879	0.633842	0.66433	-0.331614	0.171746	-0.306336	0.61486	0.619062	-0.309562	-0.453679	-0.327779	0.494062	-0.315393	0.336549	0.7507	0.75548	-0.270912	-0.37556	-0.447533	-0.421125	-0.334426	0.733465	-0.492849	-0.493098	-0.304021
MT-ND4	-0.350146	-0.342479	-0.334146	-0.335447	-0.302345	-0.318546	-0.537885	-0.413313	-0.385737	-0.327298	-0.376795	-0.330402	-0.341676	-0.356595	-0.33446	0.73785	-0.320709	0.804502	0.366282	-0.314336	0.726743	-0.429692	0.686047	0.581934	-0.314785	0.663828	0.720227	-0.358369	0.123296	-0.324761	0.655926	0.640248	-0.328996	-0.44843	-0.345896	0.522859	-0.325769	0.335936	0.749158	0.772648	-0.290736	-0.389153	-0.440752	-0.428502	-0.329578	0.753213	-0.495033	-0.519289	-0.330827
MT-ND4L	-0.33042	-0.333898	-0.322405	-0.316478	-0.278464	-0.30731	-0.500377	-0.405243	-0.363591	-0.326021	-0.362825	-0.348989	-0.3397	-0.366596	-0.332358	0.705622	-0.298856	0.751632	0.433937	-0.329922	0.657775	-0.418906	0.604244	0.532648	-0.296074	0.63715	0.658768	-0.324154	0.20175	-0.310288	0.602185	0.612145	-0.301841	-0.424185	-0.326	0.48897	-0.324752	0.319056	0.731845	0.753825	-0.27296	-0.36042	-0.435258	-0.425233	-0.317698	0.712763	-0.513813	-0.49334	-0.304035
MT-ND5	-0.341447	-0.33776	-0.322448	-0.331891	-0.295709	-0.314088	-0.527687	-0.414576	-0.37548	-0.319941	-0.37432	-0.349903	-0.336209	-0.357315	-0.325243	0.705861	-0.313088	0.778065	0.408275	-0.309649	0.70618	-0.425677	0.655243	0.550318	-0.300772	0.656947	0.691065	-0.360119	0.169248	-0.31085	0.647953	0.643421	-0.317966	-0.434999	-0.339304	0.510575	-0.31518	0.323305	0.754267	0.763718	-0.270718	-0.385516	-0.451644	-0.424447	-0.32357	0.728979	-0.506362	-0.504867	-0.314695
MT-ND6	-0.386207	-0.400246	-0.385765	-0.402158	-0.312049	-0.350607	-0.488673	-0.384038	-0.401984	-0.384132	-0.357448	-0.312667	-0.389716	-0.430619	-0.377498	0.584046	-0.372088	0.646216	0.587652	-0.378034	0.615395	-0.438606	0.524476	0.4631	-0.345521	0.540319	0.573188	-0.349794	0.303708	-0.335221	0.550941	0.523672	-0.374808	-0.403785	-0.408377	0.419912	-0.33842	0.22251	0.625157	0.601143	-0.324214	-0.427371	-0.485948	-0.458087	-0.363765	0.614705	-0.481748	-0.497118	-0.344028
MTRNR2L12	-0.361268	-0.387776	-0.37073	-0.353863	-0.230355	-0.322111	-0.573913	-0.378594	-0.42948	-0.402875	-0.391094	-0.245087	-0.381339	-0.367588	-0.359065	0.652492	-0.334453	0.763026	0.489898	-0.305881	0.647587	-0.440511	0.612891	0.546796	-0.339797	0.683871	0.651965	-0.393016	0.137245	-0.37198	0.635294	0.577311	-0.309357	-0.487399	-0.367079	0.554745	-0.310329	0.364921	0.761797	0.770813	-0.317356	-0.430974	-0.455039	-0.480629	-0.378051	0.715235	-0.412133	-0.461567	-0.372247
MUC12	0.611765	0.744952	0.681077	0.76014	0.464887	0.736153	0.722102	0.372314	0.822996	0.803948	0.637017	-0.0122834	0.703702	0.433076	0.670967	-0.462003	0.679999	-0.395862	-0.335056	0.403958	-0.436083	0.718112	-0.398143	-0.298843	0.674982	-0.372704	-0.390093	0.459698	-0.206213	0.780703	-0.494512	-0.344476	0.57565	0.719063	0.690012	-0.499588	0.611846	-0.377641	-0.468233	-0.451181	0.613143	0.836086	0.651089	0.858093	0.700258	-0.413115	0.0966355	0.391799	0.771231
MUC16	0.658268	0.887592	0.783572	0.697133	0.519041	0.716898	0.491032	0.451279	0.659056	0.651626	0.481301	0.127865	0.788513	0.432721	0.881746	-0.458192	0.842664	-0.354267	-0.248943	0.436221	-0.338566	0.749744	-0.344311	-0.277044	0.798617	-0.27782	-0.359455	0.393806	-0.0790888	0.771929	-0.376457	-0.207946	0.685885	0.498484	0.877928	-0.389597	0.660215	-0.396755	-0.317197	-0.329576	0.773231	0.643461	0.686662	0.684991	0.665685	-0.354342	0.154423	0.532212	0.866238
MUC2	0.347082	0.630725	0.615352	0.562708	0.48665	0.476006	0.642717	0.315312	0.663237	0.747632	0.460863	0.115745	0.651541	0.500735	0.587568	-0.411332	0.436125	-0.344775	-0.272539	0.555167	-0.367786	0.594517	-0.194715	-0.25395	0.53678	-0.268996	-0.268767	0.17758	-0.2065	0.627511	-0.40817	-0.311285	0.641757	0.509566	0.551549	-0.293964	0.53509	-0.337144	-0.399209	-0.35792	0.361179	0.698199	0.610714	0.749392	0.655404	-0.317235	0.105084	0.304472	0.488311
MUC21	0.524348	0.644631	0.64893	0.643994	0.58821	0.489299	0.765511	0.298291	0.653637	0.679678	0.466614	0.0604496	0.628022	0.52273	0.621522	-0.462221	0.614407	-0.396483	-0.314408	0.513224	-0.433539	0.607268	-0.323572	-0.322919	0.520409	-0.357562	-0.375163	0.336519	-0.142099	0.700028	-0.408542	-0.371324	0.577136	0.579061	0.658934	-0.382393	0.532087	-0.378238	-0.423257	-0.389662	0.580337	0.766968	0.581481	0.792679	0.601167	-0.422844	0.155878	0.280452	0.651852
MUC3A_1	0.749465	0.86234	0.749163	0.776033	0.509693	0.761347	0.674286	0.455932	0.841735	0.76724	0.675894	0.0251665	0.783857	0.467614	0.751142	-0.488765	0.805699	-0.415343	-0.338552	0.406756	-0.429867	0.736004	-0.440243	-0.326589	0.805981	-0.378087	-0.420136	0.515834	-0.209296	0.821403	-0.503188	-0.338482	0.60868	0.67223	0.802924	-0.488273	0.621839	-0.387035	-0.445733	-0.437711	0.710591	0.851418	0.75909	0.851267	0.777309	-0.400177	0.114342	0.490595	0.865103
MUC4	0.705974	0.834961	0.752836	0.832769	0.582688	0.689798	0.687476	0.378186	0.819864	0.842586	0.669543	0.0499006	0.839758	0.407044	0.698816	-0.471684	0.705594	-0.386369	-0.300148	0.490557	-0.419112	0.742354	-0.30139	-0.310518	0.746884	-0.305299	-0.350687	0.427324	-0.208911	0.860771	-0.463804	-0.313753	0.695245	0.657701	0.813739	-0.447961	0.66738	-0.398474	-0.399567	-0.395767	0.616369	0.902431	0.703837	0.911664	0.805883	-0.36456	0.0490909	0.466767	0.82223
MUC5B	0.565729	0.633054	0.609855	0.738992	0.525643	0.533449	0.696557	0.304545	0.714962	0.709844	0.515099	-0.00666707	0.634459	0.412137	0.582539	-0.486907	0.638877	-0.433898	-0.260554	0.446524	-0.447561	0.658745	-0.376097	-0.329114	0.592083	-0.340906	-0.41301	0.399566	-0.109955	0.776174	-0.474803	-0.326225	0.593356	0.680948	0.678605	-0.388384	0.495836	-0.307878	-0.422483	-0.425466	0.599858	0.831799	0.597335	0.786253	0.623666	-0.417941	0.0200464	0.367129	0.688741
MUC6	0.597858	0.688955	0.602217	0.729489	0.41612	0.645153	0.734209	0.323553	0.811656	0.669294	0.580099	0.0114362	0.639484	0.436281	0.559521	-0.45452	0.661441	-0.399523	-0.31012	0.433549	-0.426816	0.632147	-0.402665	-0.29359	0.612328	-0.377594	-0.382245	0.434546	-0.228274	0.715248	-0.464109	-0.333317	0.507398	0.72849	0.638998	-0.471237	0.519803	-0.35343	-0.441094	-0.431869	0.540419	0.864817	0.598169	0.844219	0.64311	-0.391674	0.111955	0.409425	0.693738
MXI1	0.143304	0.158952	0.0247846	0.0869897	0.35234	0.162766	0.254584	0.228879	0.0875515	0.138417	0.253146	0.74747	0.151007	0.0564392	0.181239	-0.427346	0.151373	-0.509474	-0.190025	0.141761	-0.414422	0.186823	-0.377491	-0.288901	0.096504	-0.45303	-0.410661	0.154427	-0.199743	0.116065	-0.462124	-0.36567	0.0474186	0.190197	0.0871251	-0.254642	0.252043	-0.438192	-0.459843	-0.462645	0.212745	0.0695567	0.264539	0.270545	0.0309748	-0.524648	0.683793	0.197802	0.12648
N4BP3	0.489559	0.698245	0.661979	0.582729	0.465225	0.608141	0.475173	0.45508	0.617155	0.699861	0.508803	0.0232765	0.631751	0.440191	0.681021	-0.420459	0.593935	-0.336132	-0.245183	0.408385	-0.344601	0.583103	-0.30553	-0.278152	0.651732	-0.223345	-0.287396	0.349133	-0.201211	0.709208	-0.35842	-0.307404	0.70312	0.496359	0.723306	-0.383971	0.601382	-0.395194	-0.341884	-0.33662	0.548456	0.566052	0.644668	0.659984	0.744972	-0.258916	0.0152742	0.425457	0.702773
NACAD	0.598467	0.78516	0.601572	0.706266	0.494405	0.751421	0.501351	0.315146	0.71344	0.747402	0.526869	0.12415	0.735475	0.278573	0.779425	-0.474658	0.755995	-0.350749	-0.277257	0.387798	-0.351575	0.636696	-0.294035	-0.287893	0.685258	-0.282588	-0.327714	0.417027	-0.132149	0.790681	-0.36668	-0.251	0.601931	0.568736	0.719667	-0.325608	0.685106	-0.3668	-0.32906	-0.332179	0.645099	0.72912	0.597478	0.792953	0.704675	-0.336149	0.0993565	0.428748	0.784915
NCOA5	0.0368414	5.54904e-05	0.105581	-0.0705196	0.250091	-0.0336336	0.306093	0.151119	-0.0180289	0.0467544	0.0709093	0.347156	0.00550535	0.252837	0.0661409	-0.345306	0.00187556	-0.329566	-0.245172	0.159597	-0.373677	0.0371225	-0.419399	-0.256146	0.039054	-0.44434	-0.338123	0.245393	-0.247089	-0.027544	-0.325017	-0.451167	0.0620963	0.0950145	-0.0179483	-0.238416	0.105419	-0.278177	-0.41198	-0.376795	0.100788	-0.0452151	0.141532	0.0726141	0.0582857	-0.353931	0.442503	0.0812111	-0.0509077
NDUFA5	-0.267444	-0.303773	-0.279453	-0.330539	-0.296039	-0.300551	-0.524576	-0.278363	-0.414669	-0.419223	-0.359236	-0.256397	-0.343611	-0.272696	-0.268308	0.590355	-0.247404	0.655618	0.182173	-0.271131	0.610599	-0.391386	0.603374	0.322843	-0.216029	0.577718	0.524533	-0.367159	-0.0191693	-0.356118	0.556449	0.532816	-0.317502	-0.519782	-0.313635	0.538996	-0.211745	0.337095	0.66734	0.768331	-0.220968	-0.42801	-0.405784	-0.410037	-0.319292	0.629771	-0.386459	-0.281142	-0.353699
NEAT1	-0.155549	-0.166613	-0.15574	-0.197942	-0.205417	-0.173798	-0.378652	-0.0752282	-0.140694	-0.135337	-0.178415	-0.237997	-0.183166	-0.223711	-0.161614	0.373136	-0.200452	0.479891	0.403405	-0.227654	0.506502	-0.304794	0.400152	0.436493	-0.120789	0.469675	0.49933	-0.250957	0.572967	-0.1978	0.342637	0.484773	-0.182774	-0.20822	-0.195935	0.258528	-0.14209	0.225573	0.399756	0.374553	-0.147781	-0.128829	-0.250073	-0.235323	-0.148531	0.419817	-0.435462	-0.167585	-0.165685
NEXN	-0.248702	-0.257719	-0.217338	-0.177814	-0.227218	-0.253642	-0.500012	-0.388209	-0.254933	-0.190513	-0.330517	-0.268961	-0.250627	-0.246364	-0.270221	0.78858	-0.260758	0.865501	0.187789	-0.18442	0.833372	-0.347776	0.8497	0.640252	-0.216499	0.806379	0.846159	-0.35571	0.0937754	-0.240232	0.666146	0.784467	-0.18317	-0.369512	-0.235664	0.64957	-0.153015	0.486466	0.823573	0.871907	-0.185475	-0.255985	-0.397944	-0.296093	-0.235243	0.773372	-0.545005	-0.44484	-0.307372
NFAM1	0.680017	0.704051	0.599275	0.699297	0.397338	0.591588	0.536767	0.314821	0.683344	0.728412	0.574415	0.00255644	0.827759	0.268202	0.57633	-0.37835	0.602477	-0.317095	-0.27633	0.342264	-0.362239	0.51192	-0.235607	-0.278502	0.639374	-0.241961	-0.281885	0.544755	-0.165405	0.761135	-0.364538	-0.29665	0.597378	0.538031	0.698704	-0.422134	0.581473	-0.330391	-0.343677	-0.313713	0.483234	0.764901	0.617689	0.788463	0.71182	-0.26357	0.0331002	0.449505	0.728249
NFIC	0.382813	0.273827	0.208078	0.382014	0.192558	0.377553	0.326253	0.234188	0.282073	0.295626	0.386859	0.169566	0.386466	-0.0592423	0.200971	-0.522378	0.248691	-0.508885	-0.261737	0.0201556	-0.516649	0.214181	-0.516239	-0.471539	0.21349	-0.418117	-0.488204	0.552442	-0.104858	0.268933	-0.460367	-0.440451	0.181646	0.419772	0.349472	-0.452904	0.300538	-0.28063	-0.497219	-0.539248	0.127613	0.36866	0.222299	0.358676	0.348484	-0.503246	0.215663	0.566946	0.401916
NKX2-4	0.346707	0.544478	0.577306	0.642254	0.557471	0.443675	0.58193	0.290399	0.552454	0.704766	0.430396	0.00442589	0.53528	0.384336	0.469879	-0.349961	0.430098	-0.295622	-0.285379	0.37878	-0.341321	0.649082	-0.196665	-0.255838	0.41088	-0.183018	-0.235163	0.279323	-0.204104	0.648566	-0.402654	-0.28676	0.740449	0.577324	0.597762	-0.319372	0.479672	-0.310962	-0.322766	-0.316296	0.428136	0.697818	0.540631	0.66798	0.588343	-0.254637	-0.000101735	0.2682	0.47949
NPBWR1	0.544376	0.743814	0.633525	0.751451	0.530295	0.649381	0.490833	0.291195	0.637195	0.794399	0.533083	0.0598125	0.692177	0.298833	0.708626	-0.32386	0.629625	-0.262005	-0.21319	0.322034	-0.249828	0.672171	-0.202003	-0.238568	0.618699	-0.232548	-0.243456	0.438532	-0.207138	0.818704	-0.376904	-0.220819	0.652604	0.47596	0.751937	-0.368501	0.645937	-0.35785	-0.289771	-0.304519	0.540808	0.753263	0.579599	0.757903	0.685894	-0.217678	-0.0300583	0.44419	0.75414
NPHP4	0.43281	0.660361	0.633566	0.629645	0.519293	0.528916	0.619901	0.258861	0.51814	0.55139	0.318314	-0.00823772	0.571228	0.694129	0.698161	-0.312953	0.550015	-0.256139	-0.305372	0.741004	-0.330458	0.572748	-0.244549	-0.19	0.539541	-0.257805	-0.232436	0.281438	-0.23477	0.614273	-0.298019	-0.281891	0.626187	0.393652	0.671403	-0.191042	0.381252	-0.309497	-0.283794	-0.268268	0.522075	0.535357	0.505749	0.60345	0.586517	-0.289121	0.234506	0.339412	0.627702
NPR1	0.627012	0.635723	0.5315	0.612206	0.535726	0.54434	0.602415	0.31217	0.577549	0.660363	0.497094	0.0675721	0.674655	0.450779	0.642381	-0.52341	0.676583	-0.426612	-0.251681	0.374606	-0.447742	0.648169	-0.390085	-0.335167	0.573217	-0.383709	-0.384497	0.435015	-0.112289	0.675445	-0.521335	-0.330118	0.529165	0.715612	0.675094	-0.420997	0.645723	-0.417795	-0.457364	-0.426541	0.633423	0.730569	0.719307	0.748371	0.543716	-0.44229	0.168985	0.358047	0.668356
NR4A1	0.511423	0.538307	0.471243	0.536814	0.251341	0.545922	0.314942	0.313419	0.397136	0.50263	0.365045	-0.0546081	0.51088	0.212177	0.635039	-0.306042	0.551109	-0.280139	-0.1936	0.117241	-0.344039	0.542565	-0.397629	-0.209834	0.593654	-0.340685	-0.323528	0.467454	-0.0922368	0.59617	-0.357587	-0.319878	0.436628	0.407595	0.534836	-0.414189	0.432408	-0.393887	-0.344393	-0.328627	0.52694	0.485474	0.5287	0.454439	0.481474	-0.28431	0.124251	0.632476	0.623494
NRGN	-0.279356	-0.2785	-0.254513	-0.251988	-0.297222	-0.295532	-0.535824	-0.381294	-0.299455	-0.239468	-0.39459	-0.204177	-0.303199	-0.268076	-0.323984	0.808344	-0.297284	0.899558	0.255171	-0.227158	0.92953	-0.421258	0.858164	0.747772	-0.282601	0.894699	0.913606	-0.384632	0.0802415	-0.321312	0.766536	0.839165	-0.215602	-0.393435	-0.255045	0.684454	-0.266673	0.599012	0.850349	0.909246	-0.263944	-0.315168	-0.410291	-0.400559	-0.260667	0.867339	-0.527889	-0.489785	-0.312551
NRXN2	0.69252	0.720888	0.60336	0.707628	0.499744	0.489073	0.500776	0.372508	0.625617	0.65053	0.54016	0.129464	0.726889	0.294415	0.593872	-0.518224	0.644447	-0.442028	-0.21971	0.348612	-0.424596	0.636397	-0.363717	-0.398792	0.628244	-0.324176	-0.428147	0.338977	-0.128724	0.718305	-0.404215	-0.296968	0.562297	0.571467	0.75214	-0.417125	0.565228	-0.434706	-0.361502	-0.394442	0.581155	0.781168	0.627282	0.778336	0.591664	-0.396371	0.118213	0.539387	0.728335
NT5C3A	-0.271642	-0.275335	-0.235243	-0.255531	-0.270218	-0.298693	-0.500064	-0.413667	-0.290944	-0.22507	-0.377534	-0.269583	-0.285114	-0.236036	-0.272074	0.787423	-0.302904	0.872667	0.296975	-0.165328	0.88281	-0.375525	0.825108	0.683793	-0.246535	0.838521	0.833644	-0.36197	0.0945484	-0.248992	0.753352	0.789302	-0.205548	-0.38426	-0.253249	0.693064	-0.241313	0.530736	0.850749	0.927988	-0.221956	-0.322607	-0.423549	-0.327597	-0.278751	0.83767	-0.546534	-0.499851	-0.317073
NYNRIN	0.613397	0.770678	0.680281	0.65544	0.476361	0.51562	0.468464	0.354064	0.599198	0.617491	0.466146	0.0706624	0.698261	0.481251	0.710096	-0.374524	0.689346	-0.272212	-0.266403	0.503372	-0.292062	0.619563	-0.251494	-0.186783	0.81406	-0.244952	-0.252903	0.360449	-0.155275	0.765043	-0.348857	-0.116254	0.605704	0.455973	0.756033	-0.295685	0.539785	-0.283165	-0.276115	-0.290253	0.686122	0.644423	0.657849	0.63364	0.673853	-0.310643	0.118075	0.374719	0.71595
OBSCN	0.569545	0.723486	0.612235	0.661075	0.428758	0.544063	0.368497	0.442827	0.597059	0.545767	0.493189	0.107412	0.613283	0.239435	0.598859	-0.433984	0.617382	-0.291072	-0.0612288	0.333558	-0.274455	0.618646	-0.272003	-0.284441	0.6641	-0.18673	-0.310887	0.258306	0.0138225	0.666714	-0.287371	-0.145626	0.578416	0.406203	0.717895	-0.390854	0.512457	-0.432691	-0.178035	-0.287329	0.622442	0.666081	0.539486	0.631858	0.616435	-0.267522	-0.0920439	0.480118	0.709911
ODF3L1	0.630642	0.726275	0.582444	0.687722	0.557093	0.630435	0.518727	0.374914	0.757515	0.706743	0.719893	0.170184	0.696256	0.270878	0.535012	-0.342699	0.531977	-0.300317	-0.222164	0.389217	-0.343445	0.599683	-0.188064	-0.251278	0.557412	-0.215491	-0.252222	0.320239	-0.155209	0.630273	-0.430419	-0.305172	0.514143	0.46815	0.634269	-0.358384	0.506878	-0.390738	-0.322374	-0.319607	0.399836	0.728001	0.595966	0.811054	0.724101	-0.273253	0.0203415	0.3661	0.674006
OGFOD3	0.433665	0.632531	0.671729	0.663229	0.539182	0.422498	0.69741	0.303457	0.699036	0.70937	0.542046	0.0538825	0.64675	0.585971	0.543798	-0.314807	0.483167	-0.311384	-0.313871	0.636161	-0.377775	0.713265	-0.141716	-0.229905	0.593156	-0.20038	-0.260396	0.217265	-0.254006	0.724962	-0.456819	-0.278399	0.682514	0.511903	0.605821	-0.215227	0.507288	-0.264264	-0.343981	-0.302904	0.434777	0.70546	0.669598	0.758501	0.667173	-0.291028	0.06116	0.265994	0.523603
ONECUT3	0.508705	0.743831	0.599456	0.574052	0.460518	0.560011	0.661598	0.347906	0.626794	0.596768	0.321788	0.0905548	0.619895	0.596716	0.801866	-0.466281	0.687136	-0.372057	-0.294005	0.575533	-0.391553	0.570869	-0.374905	-0.315881	0.640992	-0.350387	-0.378876	0.288747	-0.159005	0.694495	-0.342045	-0.320618	0.536156	0.458141	0.692554	-0.337565	0.485198	-0.389376	-0.397758	-0.374983	0.653123	0.665633	0.622811	0.736201	0.582894	-0.419157	0.171873	0.330545	0.738023
OPA3	0.430389	0.587555	0.726447	0.63445	0.447787	0.478944	0.442207	0.358448	0.512188	0.660155	0.425371	0.0851623	0.535816	0.281878	0.605744	-0.406151	0.554088	-0.355275	-0.179954	0.325958	-0.370461	0.701175	-0.301932	-0.271381	0.581161	-0.28491	-0.390356	0.260091	-0.0783551	0.685101	-0.389929	-0.227049	0.636499	0.383129	0.638818	-0.390692	0.584024	-0.39862	-0.324839	-0.339315	0.583792	0.515231	0.515857	0.537456	0.519868	-0.357666	0.0126581	0.406831	0.611195
ORC4	-0.490261	-0.540569	-0.398804	-0.464275	-0.361903	-0.406491	-0.478633	-0.452161	-0.467179	-0.367015	-0.434655	-0.143041	-0.47598	-0.365057	-0.46954	0.615512	-0.527198	0.605962	0.273889	-0.294967	0.545114	-0.47134	0.616082	0.475062	-0.453693	0.591425	0.643103	-0.37994	0.128225	-0.474075	0.487328	0.494592	-0.32235	-0.496309	-0.521326	0.608721	-0.328911	0.368355	0.586139	0.630749	-0.473648	-0.536255	-0.591767	-0.510788	-0.390152	0.561693	-0.360442	-0.475901	-0.562239
OSBP2	0.136161	0.0888256	0.0966784	0.188295	0.378308	0.0543089	0.0496536	0.281655	0.0233699	0.186319	0.179314	0.652395	0.140402	0.0654122	0.0951165	0.0436992	0.0777537	0.0521704	-0.126133	0.143181	0.1266	0.067547	0.0811765	-0.000612666	0.0467457	0.0590787	0.0524961	0.129195	-0.241195	0.0768584	-0.0632158	0.0905231	0.0284892	-0.0499744	0.12511	0.0538212	0.123073	-0.0508416	0.0184645	0.0215122	0.149575	0.0857942	0.19499	0.0926186	0.0808229	0.0644233	0.258711	-0.0012545	0.0950904
OSR1	0.750931	0.739599	0.566416	0.671799	0.499327	0.486775	0.449845	0.378241	0.543701	0.605149	0.487471	0.150517	0.720929	0.45713	0.728501	-0.420498	0.780018	-0.324585	-0.239978	0.353819	-0.339944	0.593212	-0.311549	-0.304139	0.694214	-0.262445	-0.35334	0.479389	-0.0806399	0.731494	-0.434001	-0.247708	0.485369	0.474662	0.808102	-0.332201	0.581227	-0.372667	-0.324876	-0.336597	0.689039	0.639414	0.712036	0.635069	0.545619	-0.361961	0.100381	0.465423	0.833177
OST4	-0.254507	-0.286603	-0.242034	-0.269153	-0.289155	-0.323763	-0.553833	-0.364401	-0.316255	-0.289413	-0.368009	-0.242682	-0.29918	-0.225678	-0.308775	0.712799	-0.287648	0.825628	0.279058	-0.19235	0.807305	-0.40864	0.800362	0.564862	-0.262418	0.860599	0.768512	-0.387606	0.0742994	-0.31399	0.775169	0.786874	-0.188511	-0.384944	-0.245649	0.751723	-0.265951	0.52142	0.898886	0.959829	-0.286155	-0.343539	-0.402747	-0.398824	-0.259383	0.802856	-0.527644	-0.431906	-0.323373
PANX2	0.392214	0.490415	0.477639	0.494151	0.339125	0.593383	0.437228	0.274948	0.569732	0.612094	0.489795	-0.0146359	0.509511	0.161645	0.432038	-0.360134	0.332064	-0.370902	-0.113121	0.319413	-0.387661	0.506655	-0.317708	-0.293056	0.526454	-0.323322	-0.273408	0.331024	-0.22153	0.623053	-0.45112	-0.345736	0.433983	0.430664	0.419112	-0.363491	0.605088	-0.37951	-0.32045	-0.350032	0.405385	0.492514	0.339899	0.736193	0.533525	-0.290887	0.0404195	0.323958	0.468593
PARD3	-0.173436	-0.245796	-0.249975	-0.192127	-0.294354	-0.276514	-0.456082	-0.422343	-0.24121	-0.175067	-0.317648	-0.247762	-0.221274	-0.290118	-0.296122	0.735635	-0.231238	0.774853	0.228706	-0.293298	0.844866	-0.424078	0.762114	0.648773	-0.217078	0.799411	0.783991	-0.244116	0.141576	-0.222692	0.684749	0.730656	-0.246945	-0.370004	-0.225038	0.685247	-0.237243	0.611248	0.805288	0.849666	-0.199538	-0.257506	-0.363691	-0.317873	-0.237642	0.771029	-0.470872	-0.407588	-0.226712
PARN	-0.326528	-0.421389	-0.417003	-0.403585	-0.343564	-0.401179	-0.393848	-0.12431	-0.305431	-0.450911	-0.336962	-0.0937842	-0.439695	-0.297856	-0.403889	0.239783	-0.44285	0.152385	0.337927	-0.266843	0.265605	-0.366715	0.189403	0.125624	-0.423926	0.27279	0.157454	-0.193478	0.434622	-0.406541	0.261428	0.191384	-0.295899	-0.222403	-0.389151	0.488842	-0.420699	0.544395	0.29018	0.273539	-0.432601	-0.438576	-0.437461	-0.47183	-0.387869	0.212399	-0.258886	-0.316416	-0.399714
PAX2	0.544684	0.732745	0.565862	0.612851	0.488862	0.6559	0.537413	0.379097	0.597124	0.604832	0.393875	-0.0213747	0.569844	0.545378	0.839258	-0.399684	0.709133	-0.323987	-0.321916	0.491682	-0.38795	0.697167	-0.36877	-0.278814	0.750426	-0.340785	-0.334368	0.345437	-0.188711	0.793984	-0.448012	-0.291516	0.568975	0.503538	0.695787	-0.302126	0.564498	-0.362741	-0.337686	-0.359594	0.720371	0.647948	0.68194	0.693146	0.622799	-0.36691	0.113414	0.458684	0.723452
PAX6	0.744726	0.786416	0.751573	0.763632	0.612092	0.575787	0.535463	0.368202	0.649646	0.726198	0.555381	0.124398	0.829083	0.360806	0.716269	-0.421484	0.78624	-0.328301	-0.263542	0.365211	-0.312835	0.601854	-0.239808	-0.298115	0.741556	-0.268289	-0.329553	0.54833	-0.0964386	0.818922	-0.372597	-0.259291	0.645071	0.423185	0.838553	-0.406212	0.631717	-0.382504	-0.305831	-0.30873	0.763218	0.748126	0.64002	0.764486	0.714637	-0.3088	0.0586681	0.489943	0.839512
PCGF5	-0.300459	-0.345091	-0.317555	-0.323064	-0.294643	-0.337973	-0.605711	-0.404934	-0.379818	-0.339888	-0.406742	-0.234223	-0.357997	-0.309845	-0.361115	0.740106	-0.302231	0.894497	0.270109	-0.292427	0.855351	-0.434823	0.798123	0.65037	-0.308083	0.83715	0.816546	-0.360724	0.065481	-0.368933	0.702444	0.786745	-0.262542	-0.416018	-0.342977	0.632292	-0.270452	0.502108	0.843645	0.88717	-0.222266	-0.394626	-0.470338	-0.428028	-0.336145	0.796043	-0.482863	-0.50828	-0.399029
PCLO	0.579992	0.810719	0.737922	0.648794	0.330832	0.717294	0.428213	0.406824	0.674607	0.596012	0.538502	0.06675	0.757745	0.305183	0.708882	-0.431787	0.714425	-0.32283	-0.250103	0.381344	-0.320586	0.669636	-0.345971	-0.223794	0.759086	-0.220166	-0.309739	0.31627	-0.115018	0.581985	-0.296113	-0.186737	0.65351	0.525906	0.709458	-0.400025	0.605744	-0.335641	-0.279343	-0.286963	0.57761	0.626971	0.559821	0.612891	0.693915	-0.264395	0.122228	0.516906	0.708553
PDE5A	-0.256446	-0.289575	-0.293307	-0.272291	-0.292419	-0.243515	-0.537933	-0.415069	-0.301415	-0.241126	-0.359485	-0.298823	-0.308046	-0.332109	-0.293807	0.819663	-0.287162	0.901977	0.238969	-0.309468	0.89852	-0.415731	0.789347	0.738685	-0.272055	0.79581	0.883786	-0.324638	0.0850614	-0.318651	0.701663	0.779064	-0.289484	-0.342017	-0.290105	0.615047	-0.251553	0.527996	0.787713	0.866603	-0.253073	-0.27097	-0.414706	-0.370403	-0.23863	0.868889	-0.551149	-0.478629	-0.319653
PDXK	0.378157	0.46088	0.39507	0.350447	0.383019	0.298878	0.430504	0.260014	0.320926	0.411755	0.43607	0.160725	0.480186	0.458786	0.488822	-0.485842	0.437082	-0.472936	-0.265119	0.328886	-0.449971	0.397128	-0.403288	-0.404961	0.414193	-0.364779	-0.478512	0.319568	-0.0855126	0.388875	-0.44436	-0.385661	0.487896	0.352158	0.47434	-0.317372	0.34754	-0.318817	-0.465782	-0.447771	0.296227	0.422539	0.5697	0.388039	0.41546	-0.384749	0.279334	0.393995	0.423074
PDZD2	0.552891	0.755091	0.726301	0.668063	0.499805	0.712982	0.481939	0.483821	0.651767	0.639909	0.527583	0.0652615	0.642336	0.368645	0.812715	-0.384157	0.729554	-0.308788	-0.127187	0.336456	-0.326498	0.803894	-0.301361	-0.261885	0.756202	-0.265108	-0.311358	0.217077	-0.066598	0.682434	-0.412524	-0.208882	0.59551	0.530469	0.719014	-0.399115	0.532103	-0.403018	-0.337308	-0.340801	0.657851	0.57891	0.650221	0.572403	0.646129	-0.324291	0.0491354	0.473017	0.789312
PGRMC1	-0.266869	-0.289532	-0.272887	-0.232165	-0.325886	-0.279586	-0.549479	-0.393028	-0.318747	-0.280777	-0.380718	-0.249192	-0.296527	-0.310832	-0.318853	0.784127	-0.279381	0.893801	0.32121	-0.306295	0.922009	-0.416008	0.80846	0.716973	-0.285809	0.814094	0.867531	-0.340713	0.0689759	-0.338881	0.76997	0.768857	-0.2664	-0.383053	-0.268229	0.592764	-0.241444	0.564937	0.846669	0.904681	-0.263816	-0.316214	-0.402974	-0.411979	-0.275921	0.900151	-0.519624	-0.465679	-0.314285
PHLDB1	0.653153	0.809714	0.767227	0.670393	0.4728	0.694039	0.623551	0.455145	0.719391	0.652027	0.582189	0.0319357	0.728337	0.55461	0.818392	-0.469671	0.790029	-0.368457	-0.315782	0.478103	-0.415238	0.710056	-0.408718	-0.299961	0.840321	-0.389431	-0.38531	0.472142	-0.174063	0.757956	-0.476869	-0.321941	0.580324	0.532156	0.747062	-0.380645	0.616251	-0.350788	-0.374235	-0.396814	0.725104	0.678943	0.669588	0.718529	0.680158	-0.409021	0.186451	0.466048	0.765239
PHYHIP	0.819242	0.725296	0.589213	0.701274	0.529186	0.448158	0.414043	0.30419	0.552854	0.576245	0.561967	0.107251	0.809416	0.29862	0.572742	-0.351253	0.716094	-0.290187	-0.210659	0.326214	-0.284408	0.450295	-0.213924	-0.273375	0.670685	-0.2124	-0.285908	0.619044	-0.122074	0.738589	-0.301164	-0.231035	0.536111	0.39299	0.807667	-0.322056	0.392038	-0.318747	-0.251707	-0.256876	0.601565	0.6574	0.63118	0.635747	0.682723	-0.253133	0.0750074	0.463388	0.810633
PIM1	0.0872526	0.0126923	0.0472526	0.0799576	0.167454	0.107584	0.212041	0.343159	0.116187	0.139247	0.192385	0.563747	0.0746465	0.0345335	0.0150414	-0.44845	0.0182877	-0.523715	-0.228212	0.0641794	-0.496216	0.106675	-0.440362	-0.379716	-0.00785916	-0.517171	-0.455112	0.155867	-0.144237	-0.0250831	-0.504447	-0.435813	0.0305516	0.229048	-0.0310988	-0.445042	0.111266	-0.424145	-0.554683	-0.550115	0.165627	0.0846689	0.209289	0.196777	-0.0131595	-0.506997	0.525285	0.141613	0.0195017
PITHD1	0.177819	0.267225	0.093093	0.175714	0.0393575	0.229576	0.259709	0.308953	0.234979	0.25591	0.213122	0.382885	0.21152	0.0921098	0.238027	-0.422367	0.224367	-0.412763	-0.26218	0.0437288	-0.416138	0.167605	-0.421831	-0.311882	0.199018	-0.474025	-0.369535	0.295275	-0.25519	0.221482	-0.286145	-0.38964	0.0661245	0.225352	0.126837	-0.351158	0.225928	-0.347048	-0.449956	-0.497514	0.194344	0.214544	0.236281	0.351662	0.1656	-0.419786	0.581026	0.23253	0.249
PITPNM3	0.547341	0.700094	0.629311	0.6777	0.546779	0.557005	0.554198	0.285654	0.658436	0.6554	0.540708	0.0501004	0.693944	0.400914	0.625731	-0.347029	0.610271	-0.36375	-0.293431	0.455735	-0.403494	0.611776	-0.266595	-0.245232	0.670092	-0.329334	-0.30913	0.43279	-0.193101	0.731396	-0.503249	-0.341243	0.616134	0.433756	0.64928	-0.381603	0.40581	-0.335679	-0.432832	-0.4153	0.515452	0.61955	0.614422	0.658673	0.760396	-0.350583	0.155907	0.416768	0.700612
PITX2	0.683886	0.814103	0.79807	0.729513	0.442138	0.676293	0.55093	0.474393	0.794129	0.672212	0.638638	0.0568483	0.733265	0.444227	0.702826	-0.375642	0.763244	-0.336061	-0.315431	0.30717	-0.363088	0.648693	-0.395918	-0.249966	0.734098	-0.294086	-0.374064	0.429401	-0.0471957	0.608381	-0.441586	-0.319024	0.580274	0.413515	0.719129	-0.36114	0.577096	-0.279137	-0.357315	-0.340168	0.652554	0.686939	0.692288	0.653714	0.762109	-0.287639	0.0917639	0.471784	0.772933
PKD1L2	0.759266	0.856629	0.704153	0.765894	0.353379	0.757021	0.470879	0.414459	0.770107	0.6954	0.655408	0.00992593	0.774955	0.336812	0.741722	-0.37226	0.833824	-0.272538	-0.252258	0.314055	-0.300955	0.721738	-0.331578	-0.169452	0.893097	-0.25436	-0.274775	0.44998	-0.153088	0.757161	-0.397276	-0.147926	0.548648	0.61875	0.772161	-0.438183	0.640326	-0.314066	-0.310288	-0.309431	0.69506	0.744072	0.691899	0.690687	0.736099	-0.268851	0.0404871	0.504959	0.853159
PKHD1L1	-0.33068	-0.293751	-0.312189	-0.305093	-0.326152	-0.345544	-0.579761	-0.378093	-0.33283	-0.354093	-0.43817	-0.236437	-0.371629	-0.300239	-0.352103	0.73182	-0.267617	0.869147	0.243144	-0.269124	0.894459	-0.501112	0.790902	0.626614	-0.277761	0.819778	0.812346	-0.388443	0.0336128	-0.340619	0.770584	0.782898	-0.289702	-0.489003	-0.314624	0.669457	-0.343135	0.573123	0.876822	0.896907	-0.251457	-0.332213	-0.452679	-0.424709	-0.259784	0.864337	-0.516569	-0.482208	-0.360831
PKN2	-0.367181	-0.402531	-0.41846	-0.456148	-0.351274	-0.391216	-0.648538	-0.185407	-0.542617	-0.494745	-0.523265	-0.111168	-0.468175	-0.294183	-0.417595	0.433162	-0.361099	0.522129	0.181316	-0.328535	0.534198	-0.435477	0.556885	0.287622	-0.412619	0.535914	0.520998	-0.383719	-0.0111294	-0.467148	0.533144	0.482745	-0.276919	-0.551819	-0.376175	0.476344	-0.379507	0.412435	0.631889	0.557851	-0.266817	-0.486256	-0.449313	-0.543696	-0.462917	0.492201	-0.279122	-0.372524	-0.496977
PLEKHG4B	0.577524	0.635704	0.688091	0.77049	0.52056	0.395976	0.553625	0.287444	0.653044	0.701065	0.485023	-0.000145851	0.712162	0.40432	0.445378	-0.425508	0.650512	-0.353128	-0.250104	0.453594	-0.348702	0.538369	-0.223594	-0.2987	0.619577	-0.157294	-0.283598	0.419524	-0.187589	0.792294	-0.355909	-0.242721	0.752992	0.517753	0.737026	-0.320284	0.534797	-0.283898	-0.274166	-0.298518	0.603569	0.747077	0.546507	0.711931	0.705849	-0.255493	-0.00949674	0.352239	0.66581
PLXNB1	0.673334	0.876067	0.821098	0.692257	0.530416	0.689395	0.54149	0.487397	0.775412	0.725287	0.590743	0.0287655	0.758315	0.49753	0.752504	-0.412721	0.801053	-0.332215	-0.306549	0.435261	-0.338978	0.671959	-0.344759	-0.217541	0.871492	-0.261288	-0.318716	0.38644	-0.19676	0.731543	-0.374872	-0.27525	0.727525	0.478484	0.778314	-0.387567	0.583565	-0.347996	-0.346007	-0.304623	0.763021	0.683352	0.719645	0.703888	0.859047	-0.283273	0.0847718	0.401743	0.795999
POLE2	-0.292615	-0.354869	-0.3322	-0.265277	-0.328676	-0.229874	-0.542592	-0.44156	-0.365293	-0.264733	-0.382145	-0.167226	-0.321209	-0.353245	-0.3264	0.638657	-0.350561	0.737059	0.28304	-0.327088	0.780575	-0.46334	0.732289	0.574676	-0.332271	0.748499	0.777224	-0.402718	0.146203	-0.390438	0.641653	0.735046	-0.305882	-0.416677	-0.344645	0.673012	-0.168483	0.497469	0.783497	0.780409	-0.291836	-0.333504	-0.490138	-0.388743	-0.347696	0.653787	-0.352603	-0.346526	-0.361215
PPBP	-0.288738	-0.31287	-0.290259	-0.290641	-0.291195	-0.345941	-0.588092	-0.397436	-0.36165	-0.354471	-0.39627	-0.229791	-0.330599	-0.287083	-0.347305	0.679084	-0.294052	0.834539	0.380471	-0.252633	0.857207	-0.429886	0.782805	0.610258	-0.289431	0.866954	0.782293	-0.414138	0.0836568	-0.335957	0.793819	0.759095	-0.24243	-0.443765	-0.278584	0.724598	-0.300466	0.566153	0.921491	0.938825	-0.286454	-0.383607	-0.428853	-0.451506	-0.312274	0.830404	-0.50327	-0.475544	-0.334382
PPFIA1	0.510119	0.495783	0.504301	0.668051	0.395691	0.598975	0.542975	0.334355	0.65792	0.6616	0.620963	0.0627994	0.504785	0.315354	0.428557	-0.421597	0.499667	-0.377708	-0.33885	0.232903	-0.404575	0.595007	-0.379635	-0.331195	0.409229	-0.364917	-0.407091	0.371985	-0.187154	0.531539	-0.458085	-0.328969	0.379011	0.654129	0.475695	-0.432409	0.468767	-0.327541	-0.410536	-0.415526	0.462067	0.689538	0.507704	0.669338	0.480702	-0.385342	0.199211	0.378662	0.544491
PPIL2	0.481545	0.554212	0.521366	0.593712	0.385272	0.373219	0.476093	0.358897	0.465761	0.577485	0.49766	-0.0146217	0.627789	0.250312	0.532028	-0.347892	0.506887	-0.328067	-0.258418	0.131641	-0.315754	0.476908	-0.268415	-0.321317	0.519649	-0.288483	-0.331844	0.487071	-0.00539079	0.595138	-0.491925	-0.277453	0.485462	0.351434	0.559015	-0.3812	0.353319	-0.177842	-0.38314	-0.383946	0.507505	0.645489	0.623335	0.556821	0.53526	-0.275729	0.0332647	0.397286	0.567057
PPP2R2C	0.680054	0.756337	0.70904	0.61542	0.503245	0.666607	0.589295	0.450437	0.764907	0.678918	0.653531	0.0434574	0.70634	0.423446	0.600169	-0.457437	0.610814	-0.364801	-0.188065	0.476804	-0.409252	0.566304	-0.359131	-0.290152	0.775956	-0.347747	-0.317636	0.380585	-0.237653	0.681658	-0.397945	-0.370493	0.495223	0.475515	0.65866	-0.432669	0.579803	-0.373967	-0.375487	-0.391422	0.568972	0.665084	0.560498	0.773724	0.776389	-0.363117	0.0838666	0.312364	0.71112
PPP2R2D	0.732063	0.816107	0.701852	0.704918	0.547882	0.619398	0.633435	0.384296	0.751699	0.696311	0.602015	0.0351908	0.726729	0.466068	0.708315	-0.399717	0.754174	-0.302655	-0.327508	0.477836	-0.3129	0.62472	-0.296438	-0.204468	0.792247	-0.269974	-0.314844	0.43214	-0.187823	0.79462	-0.36472	-0.225164	0.538348	0.583651	0.7853	-0.381863	0.542724	-0.30775	-0.341735	-0.300651	0.657157	0.831928	0.687796	0.793757	0.750846	-0.308467	0.0383632	0.422526	0.804748
PPP2R3B	0.560592	0.666134	0.592477	0.617581	0.449275	0.564575	0.54415	0.438806	0.657516	0.50656	0.431589	0.0635652	0.542329	0.460474	0.595697	-0.361089	0.706451	-0.363082	-0.278539	0.40206	-0.378819	0.581078	-0.339206	-0.281663	0.645063	-0.294898	-0.359545	0.351547	-0.134432	0.643235	-0.47116	-0.245599	0.505098	0.434057	0.607184	-0.352078	0.333836	-0.271569	-0.350465	-0.339154	0.767953	0.546395	0.636037	0.612787	0.551429	-0.392317	0.153349	0.266681	0.683161
PRG4	0.325094	0.515133	0.362768	0.568331	0.381984	0.57696	0.63827	0.0918653	0.451866	0.578483	0.259328	0.0107177	0.542262	0.547612	0.674626	-0.406472	0.511757	-0.36975	-0.379808	0.595438	-0.450669	0.546851	-0.336057	-0.337914	0.403617	-0.351723	-0.326208	0.298953	-0.228788	0.516705	-0.426181	-0.36826	0.470423	0.46791	0.470647	-0.267492	0.534581	-0.280929	-0.404496	-0.398656	0.476337	0.589038	0.45351	0.68115	0.420874	-0.411553	0.25889	0.303566	0.509194
PRKAR2B	-0.312259	-0.335119	-0.33315	-0.321539	-0.314633	-0.304056	-0.561911	-0.40069	-0.370963	-0.310403	-0.399666	-0.122617	-0.349915	-0.280573	-0.344101	0.747967	-0.335254	0.826167	0.345721	-0.253959	0.940271	-0.43422	0.774486	0.758592	-0.333213	0.796029	0.864569	-0.383775	0.0658481	-0.372416	0.742386	0.76456	-0.289347	-0.399226	-0.313385	0.631383	-0.304441	0.551673	0.792958	0.827283	-0.280863	-0.377279	-0.418579	-0.439624	-0.336512	0.829876	-0.431939	-0.491571	-0.345733
PRKCZ	0.4975	0.540072	0.358942	0.475087	0.360152	0.449613	0.269158	0.189081	0.369969	0.460492	0.44436	0.195106	0.534751	0.171866	0.513767	-0.390054	0.571866	-0.354732	-0.180846	0.140226	-0.352467	0.553124	-0.285671	-0.337323	0.514351	-0.285768	-0.322336	0.384674	-0.101829	0.490084	-0.437911	-0.2879	0.399993	0.365993	0.522744	-0.336689	0.556444	-0.403908	-0.346939	-0.353875	0.378447	0.520058	0.496338	0.48626	0.482105	-0.299729	0.0957857	0.495917	0.525259
PROM2	0.712623	0.89226	0.667037	0.788574	0.549673	0.683522	0.459436	0.36957	0.703608	0.72098	0.530641	0.138443	0.78205	0.412119	0.775209	-0.396915	0.825847	-0.278912	-0.24669	0.427219	-0.304498	0.692384	-0.253532	-0.237127	0.78227	-0.218794	-0.250867	0.374441	-0.115235	0.755828	-0.391164	-0.163619	0.642182	0.508319	0.843796	-0.325888	0.714852	-0.336558	-0.27095	-0.286928	0.730512	0.722337	0.688234	0.740312	0.709924	-0.294662	0.105126	0.407267	0.857154
PROX1	0.4765	0.649032	0.748542	0.641076	0.380965	0.417417	0.531786	0.455158	0.606312	0.641924	0.380993	0.0336524	0.638711	0.392178	0.541099	-0.387016	0.538161	-0.309411	-0.263679	0.37653	-0.324684	0.631274	-0.321626	-0.256536	0.657218	-0.287322	-0.32408	0.301743	-0.234194	0.671519	-0.363367	-0.268043	0.702688	0.444876	0.66214	-0.378644	0.488771	-0.289996	-0.337008	-0.342715	0.533063	0.619552	0.592812	0.564566	0.677659	-0.244217	0.0101167	0.447812	0.593778
PRR21	0.652284	0.785962	0.747162	0.694471	0.469	0.694043	0.598558	0.366403	0.747877	0.632293	0.57924	0.0457923	0.791989	0.402521	0.666587	-0.451183	0.71353	-0.381387	-0.294275	0.501085	-0.39498	0.726897	-0.334855	-0.245348	0.755241	-0.276671	-0.336597	0.418088	-0.196796	0.762693	-0.445677	-0.233286	0.674076	0.628124	0.767337	-0.39495	0.63054	-0.335453	-0.339413	-0.351633	0.602978	0.781058	0.680278	0.789349	0.723706	-0.346828	0.129609	0.554641	0.713888
PSMG1	0.453488	0.482602	0.533331	0.566812	0.112121	0.53653	0.423026	0.290461	0.587251	0.44177	0.619031	-0.118185	0.553357	0.289184	0.352382	-0.322712	0.498858	-0.287716	-0.195723	0.262202	-0.308381	0.474764	-0.297838	-0.231526	0.543742	-0.279816	-0.286159	0.419157	-0.214925	0.415121	-0.369604	-0.226373	0.328776	0.474054	0.389117	-0.385444	0.231699	-0.177934	-0.329574	-0.333767	0.320752	0.50161	0.421746	0.443533	0.524269	-0.241763	0.0986945	0.381904	0.481614
PTGS1	-0.306444	-0.312084	-0.319179	-0.294585	-0.320113	-0.302717	-0.564177	-0.348572	-0.326776	-0.290293	-0.411897	-0.156011	-0.350262	-0.292123	-0.330327	0.741315	-0.288587	0.853971	0.272686	-0.262946	0.91722	-0.464192	0.813598	0.675199	-0.29382	0.892332	0.876439	-0.369228	0.105469	-0.346105	0.72807	0.793569	-0.274988	-0.469172	-0.324611	0.727868	-0.282738	0.666161	0.830944	0.840586	-0.244132	-0.364621	-0.42148	-0.434711	-0.296711	0.823106	-0.483917	-0.481691	-0.342755
PTPLAD2	-0.288417	-0.347784	-0.219991	-0.352445	-0.286873	-0.310606	-0.543126	-0.364122	-0.348445	-0.250364	-0.358477	-0.152261	-0.318512	-0.326365	-0.350227	0.69895	-0.332693	0.721527	0.230542	-0.318249	0.817765	-0.388553	0.701552	0.646297	-0.301646	0.647712	0.710204	-0.358293	0.096955	-0.345893	0.711356	0.686289	-0.277112	-0.418993	-0.294302	0.496039	-0.216871	0.412598	0.718962	0.762577	-0.24112	-0.358757	-0.402477	-0.42691	-0.325519	0.729203	-0.452276	-0.3882	-0.382935
PTPRJ	-0.283446	-0.29395	-0.259383	-0.268367	-0.306935	-0.259773	-0.451253	-0.288814	-0.302191	-0.19437	-0.385122	-0.175485	-0.277916	-0.264021	-0.270674	0.72671	-0.337326	0.810549	0.273604	-0.231153	0.850325	-0.417218	0.72927	0.750601	-0.332935	0.764056	0.812185	-0.365594	0.228045	-0.345461	0.60994	0.722839	-0.253268	-0.323688	-0.274786	0.549855	-0.175856	0.495642	0.706927	0.755781	-0.261113	-0.261389	-0.374332	-0.344702	-0.310003	0.750714	-0.444998	-0.422905	-0.298483
PYGL	-0.298816	-0.248641	-0.303915	-0.213994	-0.350569	-0.290599	-0.364316	-0.336352	-0.194245	-0.185149	-0.326849	-0.182332	-0.315357	-0.27168	-0.337943	0.639411	-0.318206	0.583942	0.206568	-0.314112	0.703947	-0.454469	0.542603	0.584702	-0.335227	0.627966	0.696953	-0.229352	0.241479	-0.328944	0.520158	0.596732	-0.221548	-0.202036	-0.264206	0.499261	-0.243155	0.596121	0.524081	0.609614	-0.334554	-0.192408	-0.411777	-0.296076	-0.207967	0.623682	-0.388182	-0.437693	-0.255391
R3HCC1	0.513521	0.464358	0.533745	0.444169	0.41619	0.527424	0.297426	0.307254	0.522845	0.571334	0.553477	0.103418	0.485783	0.198916	0.466303	-0.439747	0.461337	-0.399061	-0.213708	0.115195	-0.372164	0.486088	-0.396921	-0.323748	0.465031	-0.417745	-0.440863	0.50599	-0.0770509	0.554065	-0.392742	-0.376914	0.319943	0.380533	0.486444	-0.376192	0.468893	-0.396459	-0.361845	-0.410733	0.479451	0.395015	0.440506	0.523524	0.48173	-0.377714	0.180752	0.439189	0.527791
RAB27B	-0.133426	-0.190183	-0.25341	-0.20158	-0.225757	-0.295602	-0.548909	-0.346156	-0.273242	-0.275036	-0.315761	-0.207985	-0.210933	-0.303674	-0.276993	0.707464	-0.196748	0.815876	0.325483	-0.246508	0.871828	-0.419398	0.77556	0.599089	-0.193599	0.821601	0.823549	-0.265712	0.118553	-0.214907	0.725067	0.77009	-0.173683	-0.315425	-0.155734	0.591264	-0.280671	0.486453	0.807061	0.828729	-0.218093	-0.241899	-0.315308	-0.35393	-0.165378	0.803246	-0.520368	-0.414793	-0.193392
RAB37	-0.287368	-0.22295	-0.264864	-0.229085	-0.32419	-0.248674	-0.43522	-0.291211	-0.240579	-0.213664	-0.398254	-0.238729	-0.329603	-0.245358	-0.295489	0.704421	-0.1957	0.810254	0.188928	-0.33951	0.805528	-0.370075	0.697678	0.702877	-0.24334	0.751501	0.764701	-0.303043	0.122695	-0.257603	0.704673	0.717474	-0.243713	-0.384451	-0.238585	0.476203	-0.34017	0.492844	0.667681	0.717003	-0.12653	-0.285813	-0.339119	-0.386807	-0.285845	0.73669	-0.428869	-0.456258	-0.233247
RADIL	0.705371	0.739678	0.656007	0.629256	0.362257	0.44553	0.508799	0.397087	0.664525	0.643689	0.495605	0.0937536	0.736817	0.37943	0.568916	-0.378934	0.646564	-0.269334	-0.335937	0.35501	-0.256695	0.438367	-0.256909	-0.226348	0.636459	-0.194171	-0.324065	0.474532	-0.132124	0.698466	-0.275602	-0.18489	0.520443	0.473449	0.770651	-0.362551	0.520655	-0.266719	-0.30741	-0.264717	0.546294	0.725447	0.622811	0.704531	0.641184	-0.282303	0.00662808	0.390112	0.782537
RAI1	0.499753	0.655516	0.493445	0.713621	0.500982	0.497917	0.413968	0.301568	0.559139	0.565684	0.406114	0.139182	0.60117	0.299285	0.613637	-0.388308	0.699256	-0.355768	-0.246612	0.304572	-0.369818	0.648386	-0.231978	-0.372601	0.537516	-0.248431	-0.313102	0.301283	-0.0818727	0.683703	-0.475076	-0.219275	0.599622	0.424512	0.653135	-0.309262	0.588412	-0.264613	-0.284062	-0.34602	0.611306	0.683437	0.568459	0.654466	0.512271	-0.329114	0.0633825	0.487972	0.620584
RANBP9	-0.401712	-0.466582	-0.403885	-0.360915	-0.355695	-0.435238	-0.559195	-0.407509	-0.402955	-0.416033	-0.411643	-0.113979	-0.434979	-0.340833	-0.491925	0.671311	-0.365467	0.762506	0.210779	-0.378475	0.743596	-0.393853	0.790837	0.495588	-0.410213	0.764305	0.702142	-0.384686	0.0483072	-0.38916	0.60901	0.724331	-0.345873	-0.427175	-0.445751	0.732524	-0.355099	0.552491	0.795387	0.803906	-0.393872	-0.401007	-0.430269	-0.49573	-0.436839	0.740403	-0.369354	-0.48244	-0.502693
RAP1B	-0.288405	-0.331616	-0.312292	-0.278387	-0.292833	-0.314914	-0.581313	-0.404768	-0.366906	-0.328307	-0.398279	-0.212508	-0.332965	-0.320226	-0.326131	0.755318	-0.313629	0.879995	0.319638	-0.263771	0.86123	-0.424406	0.850355	0.578998	-0.304096	0.853772	0.841131	-0.410676	0.0663007	-0.350861	0.771682	0.785593	-0.285975	-0.480217	-0.324359	0.688764	-0.26779	0.498639	0.878415	0.914919	-0.268867	-0.368464	-0.447247	-0.408376	-0.333872	0.798763	-0.524326	-0.464828	-0.373784
RAPGEF3	0.574033	0.761961	0.812199	0.570238	0.429388	0.598431	0.494587	0.563408	0.711814	0.685233	0.53907	0.00174928	0.741767	0.437237	0.673212	-0.426116	0.612693	-0.374906	-0.275151	0.442283	-0.371071	0.593172	-0.385136	-0.26562	0.807134	-0.303711	-0.351603	0.463264	-0.122456	0.70939	-0.431056	-0.352912	0.680952	0.438122	0.71304	-0.396812	0.54665	-0.316043	-0.388095	-0.382364	0.642891	0.574575	0.597876	0.683726	0.76314	-0.304733	0.0683728	0.454148	0.705926
RASA1	-0.317645	-0.384764	-0.291346	-0.337609	-0.293904	-0.339613	-0.474642	-0.40915	-0.344548	-0.270805	-0.307436	-0.243282	-0.377115	-0.178386	-0.35317	0.677844	-0.366125	0.728904	0.273101	-0.234369	0.663265	-0.330023	0.707576	0.606559	-0.315529	0.698261	0.655237	-0.476742	0.0762326	-0.331003	0.677956	0.69113	-0.260288	-0.339731	-0.346802	0.623494	-0.233024	0.359749	0.689608	0.78606	-0.312344	-0.40228	-0.384903	-0.42627	-0.372528	0.618316	-0.363667	-0.418599	-0.39761
RBFOX3	0.662354	0.912764	0.815864	0.68111	0.489492	0.671744	0.506235	0.537057	0.771919	0.644708	0.618434	0.105853	0.757016	0.46922	0.785112	-0.429906	0.84698	-0.335946	-0.280382	0.429886	-0.305034	0.704797	-0.292566	-0.241699	0.863942	-0.228707	-0.334278	0.382517	-0.115285	0.761904	-0.401247	-0.182446	0.706315	0.532449	0.821715	-0.350071	0.568559	-0.327259	-0.313587	-0.295892	0.710957	0.676512	0.737285	0.686121	0.789115	-0.299847	0.088642	0.457902	0.813072
RBM20	0.333592	0.484731	0.622478	0.627452	0.591237	0.368125	0.490635	0.250014	0.391223	0.633974	0.374447	-0.0314848	0.465627	0.512358	0.537101	-0.353746	0.482641	-0.287102	-0.220113	0.407597	-0.314599	0.615183	-0.212499	-0.300704	0.432192	-0.253774	-0.289028	0.252221	-0.169509	0.577987	-0.375518	-0.283972	0.626747	0.336787	0.561631	-0.208345	0.478876	-0.312831	-0.273896	-0.286779	0.574301	0.482508	0.483779	0.497511	0.480076	-0.278139	0.1181	0.246469	0.484979
RBM28	0.533837	0.341501	0.340184	0.323998	0.274364	0.218922	0.183196	0.353907	0.267333	0.0835523	0.337398	0.307699	0.318062	0.126808	0.218481	-0.262875	0.449162	-0.28984	-0.20691	0.00130016	-0.277696	0.387754	-0.362161	-0.20364	0.393649	-0.258498	-0.340016	0.33131	-0.125209	0.239559	-0.34503	-0.186307	0.220516	0.283934	0.412947	-0.300697	0.272062	-0.253758	-0.279759	-0.293046	0.296404	0.363918	0.441083	0.179805	0.317079	-0.287726	0.201962	0.59245	0.342385
REM2	0.47228	0.655049	0.693488	0.727898	0.63818	0.488444	0.485192	0.27927	0.539841	0.731086	0.44857	0.106784	0.742467	0.329868	0.66126	-0.336909	0.597566	-0.31109	-0.182476	0.47672	-0.324694	0.720587	-0.104671	-0.254362	0.600076	-0.168777	-0.242113	0.284286	-0.0934353	0.828226	-0.406392	-0.222919	0.790964	0.38652	0.734347	-0.29321	0.633289	-0.3645	-0.246829	-0.286179	0.603228	0.636981	0.574935	0.699868	0.636664	-0.24796	0.0422407	0.474548	0.651552
REXO1L1P	0.643882	0.823468	0.786387	0.715643	0.57992	0.593514	0.620797	0.487702	0.704792	0.70946	0.507301	0.0329062	0.729809	0.530366	0.807366	-0.471294	0.773887	-0.375179	-0.2973	0.438494	-0.393213	0.720526	-0.37784	-0.341998	0.795609	-0.33223	-0.390016	0.39149	-0.13992	0.804449	-0.425233	-0.332818	0.729633	0.513423	0.810913	-0.387206	0.562355	-0.397137	-0.371884	-0.376886	0.783511	0.768406	0.743364	0.739763	0.750428	-0.359471	0.0586145	0.453809	0.789691
RGS18	-0.223934	-0.230786	-0.219824	-0.205705	-0.268929	-0.254748	-0.529597	-0.374906	-0.283016	-0.248786	-0.337011	-0.263346	-0.244497	-0.24775	-0.246012	0.778999	-0.235009	0.867244	0.205669	-0.20702	0.818115	-0.378609	0.822213	0.58812	-0.206787	0.790978	0.810987	-0.346272	0.0521933	-0.281685	0.709592	0.778345	-0.216744	-0.380201	-0.225897	0.642565	-0.181772	0.463079	0.846584	0.927654	-0.222542	-0.274528	-0.370539	-0.322739	-0.235383	0.786831	-0.526167	-0.410929	-0.295994
RHBDD1	-0.338884	-0.330881	-0.308372	-0.357167	-0.376822	-0.325454	-0.623967	-0.328246	-0.341203	-0.332685	-0.330072	-0.284998	-0.370598	-0.336965	-0.34427	0.736524	-0.323288	0.839235	0.196932	-0.32616	0.793554	-0.420697	0.796284	0.61663	-0.29	0.794532	0.768405	-0.437332	0.116526	-0.394363	0.712412	0.755475	-0.307897	-0.460227	-0.365163	0.705901	-0.348848	0.549443	0.840839	0.868459	-0.328469	-0.362091	-0.423569	-0.453772	-0.288712	0.801493	-0.517117	-0.483611	-0.412825
RHBDF1	0.445373	0.728218	0.638932	0.679463	0.46551	0.492267	0.507095	0.3044	0.636069	0.765157	0.45319	0.0729282	0.762181	0.290178	0.63226	-0.357263	0.501715	-0.260183	-0.243285	0.453154	-0.288841	0.562139	-0.106584	-0.247668	0.642681	-0.176049	-0.197517	0.235161	-0.170455	0.72707	-0.313937	-0.228925	0.708069	0.358385	0.63421	-0.267921	0.59094	-0.303732	-0.257406	-0.257427	0.516691	0.723258	0.571171	0.78058	0.726239	-0.222849	-0.00439304	0.317165	0.606007
RHOBTB1	-0.225557	-0.223774	-0.198579	-0.255748	-0.265317	-0.181872	-0.45758	-0.228612	-0.249421	-0.168732	-0.302818	-0.157683	-0.277295	-0.293091	-0.258939	0.713432	-0.273231	0.761115	0.314989	-0.279779	0.819925	-0.348233	0.681178	0.659947	-0.211484	0.67207	0.787517	-0.283265	0.146716	-0.23735	0.635186	0.697639	-0.290861	-0.366234	-0.232387	0.40161	-0.22721	0.339171	0.637207	0.670799	-0.176344	-0.288859	-0.375963	-0.326554	-0.240339	0.705977	-0.44893	-0.440154	-0.227229
RHOBTB3	-0.34084	-0.381573	-0.398127	-0.39433	-0.336238	-0.37097	-0.457968	-0.29711	-0.322666	-0.389154	-0.404795	-0.180908	-0.420226	-0.286723	-0.404071	0.589706	-0.33966	0.659744	0.0553235	-0.280905	0.698556	-0.482238	0.621536	0.55936	-0.371387	0.544781	0.609366	-0.39406	-0.0510595	-0.388213	0.618948	0.502767	-0.408953	-0.390242	-0.413912	0.623947	-0.382739	0.48567	0.611101	0.630553	-0.371898	-0.30629	-0.400047	-0.387619	-0.330822	0.652705	-0.308576	-0.357117	-0.4468
RNF2	0.0658595	-0.0196898	-0.0644645	0.0296961	-0.223225	0.0150071	-0.0909961	0.00144343	-0.0761377	-0.0672964	0.125783	-0.0615022	0.00808648	-0.0632132	-0.0525085	-0.222545	0.0155298	-0.197136	-0.218696	-0.175004	-0.199223	-0.0177772	-0.185119	-0.36872	-0.00215995	-0.318184	-0.218464	0.114093	-0.215844	-0.0567458	-0.124329	-0.156011	-0.159714	-0.0382626	-0.0301952	-0.190847	-0.0113158	-0.146004	-0.160525	-0.223235	-0.00709048	-0.0259831	0.0546317	0.00662886	-0.0316393	-0.193165	0.162754	0.2767	-0.010512
ROBO3	0.620786	0.808734	0.686711	0.539323	0.347657	0.65782	0.463808	0.535226	0.690906	0.59367	0.571356	0.0541928	0.652733	0.428259	0.762872	-0.431001	0.736213	-0.34113	-0.270554	0.246339	-0.347831	0.63655	-0.393779	-0.251751	0.851196	-0.321244	-0.367588	0.355018	-0.0951548	0.639163	-0.412973	-0.276106	0.47892	0.454902	0.676899	-0.405512	0.535264	-0.342838	-0.369563	-0.351094	0.645519	0.627232	0.761206	0.608241	0.688529	-0.341279	0.111577	0.468537	0.731034
RP11-1055B8.7	0.70864	0.707437	0.564686	0.587081	0.334292	0.488194	0.399457	0.254435	0.495346	0.503675	0.432119	-0.0157435	0.760603	0.262521	0.576819	-0.41185	0.619788	-0.313808	-0.255381	0.285046	-0.330292	0.4716	-0.325399	-0.204999	0.656656	-0.249274	-0.301614	0.453182	-0.063554	0.591252	-0.260163	-0.211937	0.535008	0.482656	0.736575	-0.45197	0.420605	-0.340489	-0.330236	-0.329499	0.540754	0.62126	0.655159	0.546335	0.594847	-0.279608	0.154942	0.516776	0.738616
RP11-1217F2.15	0.500103	0.702755	0.728813	0.671709	0.459335	0.691132	0.60008	0.330583	0.673466	0.72927	0.567925	-0.0978203	0.675993	0.400704	0.649214	-0.388771	0.532624	-0.310003	-0.325457	0.488885	-0.355672	0.686076	-0.284076	-0.190973	0.685694	-0.269512	-0.280203	0.380079	-0.245328	0.732757	-0.372057	-0.287617	0.686289	0.543243	0.663757	-0.361926	0.534797	-0.294679	-0.316985	-0.338313	0.516864	0.71666	0.545367	0.7262	0.726237	-0.298525	0.0608981	0.426361	0.630371
RP11-24M17.5	0.44057	0.657944	0.712812	0.588334	0.442234	0.598311	0.439697	0.4604	0.525372	0.557599	0.339166	-0.0327357	0.529755	0.443729	0.68117	-0.396643	0.627782	-0.307887	-0.24245	0.325849	-0.326494	0.591513	-0.381671	-0.274514	0.64957	-0.27055	-0.299234	0.255127	-0.160182	0.531158	-0.310239	-0.315843	0.680053	0.316417	0.627122	-0.334061	0.444579	-0.329825	-0.276862	-0.311322	0.714007	0.523642	0.519364	0.499395	0.647641	-0.252735	0.0970993	0.424179	0.618337
RP11-274B21.1	-0.291097	-0.384414	-0.394318	-0.386766	-0.276467	-0.358329	-0.535867	-0.240142	-0.441951	-0.444544	-0.327107	-0.262657	-0.385022	-0.324587	-0.376113	0.458157	-0.38257	0.536912	0.44343	-0.250942	0.526566	-0.486819	0.539735	0.320125	-0.346663	0.478967	0.56437	-0.401571	0.251044	-0.417776	0.562416	0.486861	-0.293387	-0.398418	-0.366706	0.404597	-0.317192	0.293463	0.547631	0.560127	-0.361547	-0.37751	-0.434607	-0.444828	-0.332148	0.507241	-0.35529	-0.337905	-0.381562
RP11-290F20.3	0.545874	0.615181	0.581502	0.531829	0.468535	0.531627	0.525211	0.334834	0.60646	0.586664	0.554192	0.248071	0.636214	0.148991	0.44525	-0.57859	0.464059	-0.51019	-0.301526	0.295353	-0.516047	0.455222	-0.418049	-0.310368	0.54485	-0.4393	-0.470193	0.425983	-0.0703011	0.561472	-0.437727	-0.466926	0.512797	0.475007	0.56952	-0.545748	0.513391	-0.522903	-0.536241	-0.518986	0.456553	0.591603	0.485972	0.666731	0.607994	-0.496723	0.228397	0.401149	0.589804
RP11-384K6.6	0.697718	0.854234	0.727699	0.751439	0.572933	0.656229	0.547719	0.499404	0.737292	0.70793	0.603824	-0.00896123	0.731951	0.437304	0.683453	-0.471912	0.71763	-0.351735	-0.249296	0.436314	-0.369817	0.632025	-0.356143	-0.292246	0.760776	-0.263971	-0.315807	0.411222	-0.172736	0.768244	-0.380634	-0.344648	0.674502	0.563008	0.851201	-0.434201	0.596724	-0.376038	-0.331297	-0.352284	0.650356	0.764515	0.693954	0.750048	0.828132	-0.297987	-0.000753499	0.433318	0.836616
RP11-404K5.2	0.791418	0.784878	0.673128	0.767669	0.614099	0.537506	0.587897	0.326773	0.673231	0.635671	0.593391	0.069159	0.793365	0.458282	0.622671	-0.413426	0.788117	-0.366605	-0.310795	0.452067	-0.363022	0.680026	-0.266803	-0.283856	0.710514	-0.246036	-0.333315	0.502693	-0.210685	0.819537	-0.420702	-0.269123	0.635229	0.619008	0.876958	-0.351181	0.566988	-0.322376	-0.321686	-0.301826	0.605449	0.836931	0.766626	0.751346	0.730154	-0.295642	0.0856648	0.55366	0.795449
RP11-469N6.1	0.406451	0.672848	0.684048	0.700043	0.492659	0.554631	0.71824	0.310536	0.746291	0.7452	0.452002	0.0292129	0.673552	0.358903	0.578995	-0.435257	0.552774	-0.372677	-0.243254	0.47965	-0.387209	0.643741	-0.249831	-0.299519	0.590768	-0.291013	-0.31753	0.282514	-0.213057	0.81796	-0.382258	-0.297966	0.669013	0.549148	0.646113	-0.418217	0.575481	-0.336008	-0.375413	-0.383543	0.533312	0.806298	0.559988	0.846029	0.686948	-0.332106	0.0455632	0.326102	0.642217
RP1L1	0.642407	0.786819	0.835868	0.653597	0.509973	0.625204	0.49419	0.487274	0.701578	0.677662	0.524753	0.00405615	0.70316	0.47741	0.731763	-0.350954	0.722	-0.279396	-0.226368	0.427126	-0.283185	0.595252	-0.285217	-0.206899	0.760579	-0.224994	-0.293618	0.41082	-0.0869055	0.735067	-0.293434	-0.227046	0.671906	0.402808	0.788321	-0.34036	0.499366	-0.35101	-0.272155	-0.248525	0.750841	0.548355	0.616887	0.644729	0.752333	-0.276687	0.052044	0.380662	0.814168
RPA1	-0.237299	-0.295403	-0.320966	-0.240311	-0.313117	-0.277054	-0.51318	-0.421313	-0.309378	-0.258738	-0.373475	-0.269714	-0.331633	-0.186122	-0.312793	0.791486	-0.263429	0.829521	0.160794	-0.185193	0.739618	-0.420734	0.751012	0.582526	-0.284614	0.753358	0.822981	-0.362687	0.0420871	-0.38695	0.643257	0.755854	-0.300188	-0.392457	-0.315155	0.631411	-0.248378	0.455159	0.752425	0.821905	-0.264392	-0.295456	-0.420182	-0.378242	-0.287395	0.700247	-0.450198	-0.487376	-0.33737
RPS6KL1	0.665333	0.770518	0.78764	0.701076	0.649095	0.566046	0.529643	0.476413	0.671092	0.697515	0.621885	0.124929	0.720269	0.38239	0.685074	-0.428503	0.694944	-0.32434	-0.214164	0.337519	-0.332016	0.681421	-0.260382	-0.314332	0.766917	-0.269769	-0.326661	0.424309	-0.131822	0.775986	-0.432219	-0.283723	0.66607	0.418788	0.795877	-0.340749	0.619276	-0.370291	-0.293911	-0.336122	0.657229	0.732917	0.654172	0.704006	0.747206	-0.299596	0.00199005	0.44924	0.739289
RRP12	0.401473	0.325922	0.355024	0.433536	0.305528	0.374896	0.317017	0.207222	0.416077	0.394162	0.368879	-0.0493815	0.305013	0.245158	0.271317	-0.410477	0.381015	-0.330191	-0.31643	0.182644	-0.411273	0.269243	-0.42113	-0.293216	0.355312	-0.402087	-0.379722	0.291081	-0.132971	0.258383	-0.396944	-0.343115	0.189094	0.319559	0.255176	-0.382569	0.162243	-0.276324	-0.425536	-0.444462	0.454271	0.256115	0.272189	0.347627	0.404125	-0.415908	0.255936	0.204814	0.422483
RSU1	-0.247035	-0.241894	-0.230513	-0.222688	-0.255183	-0.220581	-0.458724	-0.344261	-0.223113	-0.160606	-0.318418	-0.261406	-0.272832	-0.251213	-0.260824	0.814558	-0.266019	0.826569	0.153534	-0.221076	0.780996	-0.372981	0.770461	0.70402	-0.224992	0.71106	0.849679	-0.336057	0.133556	-0.278087	0.588667	0.746894	-0.223476	-0.321101	-0.252482	0.479115	-0.193419	0.425068	0.650302	0.72589	-0.194763	-0.242348	-0.359251	-0.311117	-0.207713	0.695894	-0.510445	-0.433666	-0.287848
RXRA	0.239366	0.311226	0.276203	0.379312	0.310424	0.148432	0.610891	0.240183	0.440874	0.400787	0.302182	0.295121	0.287734	0.389778	0.261078	-0.471668	0.259768	-0.568209	-0.414415	0.337608	-0.582146	0.332286	-0.455394	-0.433991	0.210921	-0.486825	-0.527028	0.162908	-0.272193	0.367566	-0.482593	-0.548737	0.306949	0.356288	0.278114	-0.406825	0.240868	-0.358503	-0.647458	-0.570851	0.220837	0.543328	0.501299	0.526677	0.362197	-0.530289	0.309738	0.287098	0.291981
RYR1	0.555775	0.796517	0.735509	0.759104	0.532196	0.594549	0.487388	0.379443	0.692284	0.742324	0.468276	0.063034	0.710943	0.436096	0.679314	-0.377036	0.666468	-0.28957	-0.193333	0.442277	-0.272915	0.579581	-0.258289	-0.215736	0.614366	-0.209601	-0.268519	0.369081	-0.0842498	0.695022	-0.272002	-0.246813	0.703707	0.40154	0.767557	-0.289878	0.440355	-0.318228	-0.267785	-0.276184	0.687208	0.575316	0.585937	0.653101	0.714934	-0.257325	0.116014	0.274714	0.805995
SASH1	0.21361	0.268502	0.224532	0.266911	0.356369	0.364364	0.32981	0.181781	0.224572	0.304911	0.1569	0.0510432	0.285129	0.277507	0.374266	-0.429041	0.353487	-0.38957	-0.281337	0.163246	-0.441285	0.279003	-0.482354	-0.396233	0.237882	-0.418519	-0.414839	0.291196	-0.258731	0.234541	-0.378973	-0.418765	0.311311	0.317782	0.253376	-0.400301	0.277578	-0.336983	-0.47461	-0.45049	0.27076	0.296518	0.255736	0.274765	0.323157	-0.401224	0.289165	0.321811	0.291386
SCN4A	0.500695	0.778526	0.672378	0.608717	0.562551	0.622504	0.488232	0.366167	0.585902	0.751945	0.416166	0.163618	0.681494	0.409228	0.830211	-0.315358	0.672837	-0.287019	-0.249059	0.394303	-0.255738	0.688893	-0.197987	-0.237108	0.629225	-0.229922	-0.267937	0.283649	-0.16361	0.760611	-0.35074	-0.242229	0.643619	0.3628	0.745505	-0.30365	0.639936	-0.391985	-0.317228	-0.267483	0.646489	0.585353	0.646981	0.702487	0.618414	-0.256788	0.0958204	0.380135	0.760513
SDK1	0.5991	0.723665	0.657822	0.746236	0.469376	0.662285	0.481871	0.262189	0.616563	0.742107	0.509834	0.0955949	0.819224	0.326299	0.632728	-0.419796	0.653392	-0.335925	-0.293636	0.450947	-0.369595	0.636351	-0.251258	-0.250742	0.675406	-0.226536	-0.256127	0.360432	-0.206953	0.656869	-0.379726	-0.231407	0.711406	0.469957	0.678735	-0.336245	0.677359	-0.338091	-0.307678	-0.316273	0.636067	0.676196	0.567613	0.728348	0.704915	-0.293392	0.193417	0.437695	0.692983
SDPR	-0.306968	-0.316437	-0.310468	-0.302533	-0.342211	-0.294984	-0.541282	-0.391997	-0.325876	-0.261285	-0.409987	-0.269471	-0.355441	-0.283438	-0.334912	0.822539	-0.323088	0.922017	0.272828	-0.273693	0.939454	-0.452266	0.812469	0.834178	-0.302581	0.829063	0.910811	-0.366943	0.150718	-0.35045	0.725986	0.815871	-0.295057	-0.381622	-0.309159	0.634875	-0.268318	0.593197	0.818511	0.859651	-0.266118	-0.326055	-0.449648	-0.41896	-0.293605	0.882748	-0.511849	-0.518128	-0.338144
SELENBP1	0.340444	0.35063	0.211796	0.270381	0.222283	0.325293	0.240376	0.464838	0.378735	0.250097	0.372381	0.663595	0.329988	-0.019216	0.280382	-0.395422	0.369975	-0.448377	-0.163371	0.0733224	-0.364158	0.264292	-0.345947	-0.360894	0.348244	-0.410254	-0.384393	0.278097	-0.212613	0.265875	-0.407228	-0.279368	0.141947	0.231753	0.243538	-0.373458	0.255632	-0.24944	-0.42555	-0.442052	0.268294	0.318094	0.406354	0.29096	0.320635	-0.410394	0.266439	0.177322	0.31044
SEMA3B	0.746719	0.825253	0.664333	0.708264	0.486668	0.603555	0.490346	0.345986	0.583597	0.700545	0.493969	0.00185706	0.858398	0.357069	0.743104	-0.399916	0.680498	-0.304965	-0.252452	0.380621	-0.300484	0.544209	-0.279155	-0.23065	0.737574	-0.2441	-0.279499	0.505937	-0.148159	0.751982	-0.298322	-0.271253	0.621137	0.451919	0.836531	-0.374459	0.518917	-0.354866	-0.309696	-0.280446	0.653862	0.718764	0.705248	0.717829	0.759518	-0.264166	0.0945138	0.509063	0.85737
SEMA6A	0.397745	0.560856	0.673572	0.474118	0.544284	0.479168	0.768003	0.308429	0.623324	0.551938	0.551301	-0.0178771	0.520269	0.654346	0.525546	-0.414985	0.45647	-0.37252	-0.330648	0.673478	-0.452821	0.593226	-0.318763	-0.272799	0.57707	-0.360754	-0.3589	0.26314	-0.302608	0.565513	-0.43962	-0.40915	0.483628	0.422239	0.516387	-0.332992	0.383228	-0.34461	-0.407727	-0.407199	0.436601	0.516519	0.541543	0.653005	0.618965	-0.427329	0.167954	0.232874	0.476562
SGK1	0.366048	0.390559	0.360479	0.47519	0.501274	0.435587	0.263568	0.46141	0.407706	0.507246	0.555673	0.43149	0.373866	0.0972317	0.290845	-0.287095	0.338347	-0.334121	-0.238361	0.275686	-0.324963	0.397017	-0.154543	-0.24088	0.31165	-0.236278	-0.289209	0.330149	-0.21197	0.526822	-0.380757	-0.236529	0.335682	0.311354	0.415793	-0.356214	0.413591	-0.364495	-0.291732	-0.302125	0.345228	0.361101	0.360061	0.520242	0.388856	-0.307395	0.27325	0.273262	0.438082
SH3BGRL	-0.343047	-0.379423	-0.36817	-0.362824	-0.332175	-0.352531	-0.643781	-0.417946	-0.43679	-0.38815	-0.439094	-0.255348	-0.396292	-0.354533	-0.388246	0.697852	-0.370067	0.841973	0.350694	-0.352635	0.852947	-0.473024	0.777027	0.658408	-0.364346	0.820668	0.77941	-0.403088	0.105289	-0.392504	0.783246	0.707581	-0.329588	-0.466402	-0.345109	0.716216	-0.312486	0.562939	0.896403	0.913111	-0.384149	-0.444904	-0.472225	-0.507098	-0.353722	0.8562	-0.460742	-0.422543	-0.406725
SH3BGRL2	-0.318667	-0.305905	-0.311697	-0.303263	-0.315707	-0.310756	-0.57917	-0.38757	-0.380074	-0.318323	-0.395121	-0.220622	-0.34341	-0.29112	-0.330108	0.73859	-0.323724	0.848341	0.388288	-0.274864	0.91896	-0.43989	0.735768	0.727497	-0.316864	0.785743	0.823765	-0.385567	0.0743224	-0.363518	0.753524	0.712971	-0.278595	-0.427411	-0.295773	0.576261	-0.312212	0.512661	0.807254	0.859005	-0.312098	-0.369857	-0.428351	-0.454509	-0.293942	0.912651	-0.451857	-0.467893	-0.329506
SH3BP4	0.311115	0.737252	0.560582	0.539497	0.453437	0.612764	0.401708	0.351076	0.506761	0.610079	0.300899	0.180688	0.628731	0.364115	0.695348	-0.4116	0.541751	-0.373011	-0.314205	0.477382	-0.359022	0.557219	-0.257717	-0.240757	0.516619	-0.253715	-0.255791	0.207198	-0.155314	0.595374	-0.306036	-0.258189	0.721969	0.360791	0.635589	-0.36282	0.470224	-0.382713	-0.377038	-0.370967	0.571895	0.463138	0.515026	0.630941	0.586184	-0.314884	0.384338	0.350586	0.628051
SHANK2	0.637746	0.69653	0.524714	0.611862	0.427208	0.519705	0.350968	0.308807	0.505042	0.509645	0.426765	0.225362	0.604879	0.299573	0.673821	-0.411861	0.775734	-0.310567	-0.260622	0.279901	-0.295659	0.581903	-0.302194	-0.288022	0.59086	-0.243268	-0.343768	0.357254	-0.0487187	0.619527	-0.371656	-0.112469	0.446374	0.438069	0.726902	-0.326421	0.622612	-0.332097	-0.268507	-0.308751	0.670817	0.555793	0.555038	0.587296	0.441389	-0.362644	0.145498	0.453345	0.745896
SHANK3	0.285154	0.467251	0.339648	0.475289	0.289633	0.340641	0.657769	0.173063	0.518525	0.527713	0.333457	0.0704603	0.453237	0.413381	0.413979	-0.402833	0.342179	-0.428106	-0.375855	0.477478	-0.478214	0.385096	-0.352418	-0.375015	0.377475	-0.421339	-0.372248	0.412248	-0.352679	0.613645	-0.453853	-0.461007	0.40088	0.462857	0.407498	-0.379772	0.324583	-0.367075	-0.494431	-0.470433	0.290144	0.569953	0.408103	0.746698	0.448313	-0.405253	0.253853	0.266522	0.456964
SHH	0.580705	0.841725	0.705938	0.749151	0.459132	0.743097	0.537309	0.313182	0.688991	0.686378	0.520597	0.0113357	0.839791	0.280259	0.719584	-0.449536	0.712062	-0.345384	-0.268334	0.475257	-0.343017	0.657891	-0.246672	-0.237355	0.783077	-0.258855	-0.262362	0.386574	-0.171725	0.768419	-0.388016	-0.200744	0.699491	0.506526	0.747666	-0.404699	0.62456	-0.31483	-0.299945	-0.334937	0.685723	0.7307	0.580386	0.789027	0.737045	-0.307581	0.139721	0.487257	0.751656
SHISA7	0.552737	0.675111	0.676506	0.524231	0.412692	0.535692	0.406957	0.337015	0.45241	0.555963	0.403711	0.135728	0.697217	0.356946	0.689175	-0.423231	0.560311	-0.334066	-0.228392	0.495655	-0.32883	0.56925	-0.329057	-0.208616	0.597988	-0.256127	-0.332223	0.329085	-0.121231	0.597312	-0.287641	-0.193573	0.558938	0.417101	0.729848	-0.384202	0.561203	-0.381336	-0.324528	-0.332785	0.486713	0.505252	0.455371	0.567013	0.519319	-0.35224	0.181043	0.535962	0.679605
SHMT2	0.101195	0.203654	0.203152	0.189702	0.330116	0.188934	0.447921	-0.0266419	0.0830446	0.311949	0.0458783	0.136524	0.279777	0.58045	0.396927	-0.279306	0.111831	-0.35115	-0.190622	0.70667	-0.392949	0.257336	-0.26674	-0.208922	0.123096	-0.390096	-0.222353	0.071962	-0.269183	0.199703	-0.257113	-0.414125	0.237143	0.10748	0.203085	-0.157482	0.244696	-0.406707	-0.400155	-0.354329	0.235078	0.0698092	0.196901	0.381768	0.15822	-0.373142	0.462539	0.0760439	0.188115
SLC1A5	0.506164	0.349409	0.299226	0.501284	0.253644	0.418048	0.179709	0.198128	0.34388	0.524616	0.48969	0.313082	0.367407	0.0454521	0.297404	-0.230515	0.31453	-0.235108	-0.289379	0.00705205	-0.323812	0.415797	-0.294101	-0.13906	0.315258	-0.266884	-0.283123	0.294007	-0.238154	0.337938	-0.408289	-0.192669	0.158372	0.317314	0.336887	-0.346745	0.435938	-0.387295	-0.318654	-0.328804	0.301098	0.299208	0.348807	0.368474	0.291598	-0.32719	0.335	0.357875	0.476577
SLC22A11	0.831375	0.864656	0.699825	0.769158	0.460055	0.65006	0.484392	0.384316	0.692924	0.692381	0.651708	0.0519232	0.851856	0.367452	0.753867	-0.425204	0.837746	-0.316116	-0.326125	0.279951	-0.336367	0.635845	-0.330307	-0.310639	0.805888	-0.308053	-0.359043	0.575311	-0.169017	0.766524	-0.400892	-0.249949	0.556038	0.50848	0.823702	-0.402682	0.603516	-0.348597	-0.328411	-0.316697	0.698239	0.77693	0.774606	0.731483	0.750272	-0.310651	0.110488	0.555034	0.870103
SLC24A3	-0.213203	-0.21952	-0.237333	-0.212036	-0.280125	-0.204077	-0.515814	-0.27551	-0.288043	-0.250004	-0.358741	-0.190038	-0.2263	-0.26913	-0.213758	0.725401	-0.152964	0.783404	0.386722	-0.249688	0.788006	-0.392144	0.719658	0.556767	-0.174192	0.732617	0.758535	-0.277966	0.111164	-0.271224	0.639906	0.715443	-0.20989	-0.379253	-0.220715	0.564944	-0.14201	0.482969	0.766399	0.84916	-0.173115	-0.29031	-0.331415	-0.361356	-0.264325	0.756207	-0.478814	-0.379569	-0.23107
SLC25A37	0.0654785	0.0542502	-0.0573008	-0.013028	0.262851	0.083363	0.135717	0.250271	-0.0142864	0.0177493	0.134824	0.771635	0.058146	0.164539	0.116446	-0.406956	0.0765844	-0.533585	-0.279527	0.187164	-0.426648	0.0805098	-0.423626	-0.320876	-0.0169114	-0.471796	-0.427376	0.159394	-0.26743	-0.00948776	-0.428833	-0.37741	-0.0357603	0.0855182	0.0127947	-0.207681	0.0877656	-0.326947	-0.498532	-0.509037	0.105659	-0.0188967	0.214258	0.112096	-0.0466008	-0.548077	0.801802	0.185802	0.0197924
SLC2A3	-0.185223	-0.207319	-0.172038	-0.188963	-0.310266	-0.271895	-0.518191	-0.30291	-0.204026	-0.115923	-0.295925	-0.214196	-0.177204	-0.276925	-0.264978	0.678439	-0.24728	0.712429	0.131767	-0.201854	0.747802	-0.38217	0.765126	0.582172	-0.158878	0.667545	0.766583	-0.281514	0.142679	-0.176062	0.636356	0.674864	-0.173342	-0.345422	-0.202755	0.562103	-0.154651	0.415311	0.659823	0.72629	-0.211779	-0.187623	-0.35201	-0.233654	-0.143576	0.703552	-0.498032	-0.270675	-0.261394
SLC34A1	0.541673	0.675213	0.61633	0.586816	0.497713	0.449891	0.415843	0.384841	0.488898	0.678461	0.465819	0.0662704	0.656878	0.345784	0.729036	-0.381425	0.594759	-0.314235	-0.225362	0.315224	-0.327281	0.682255	-0.220523	-0.297144	0.711696	-0.247345	-0.320535	0.281751	-0.122456	0.780612	-0.413666	-0.223679	0.622745	0.389188	0.694806	-0.3057	0.550211	-0.358785	-0.306903	-0.324494	0.606819	0.615271	0.695056	0.621137	0.617126	-0.301089	0.00728094	0.478933	0.671983
SLC37A1	-0.267623	-0.230538	-0.263453	-0.27907	-0.329551	-0.224594	-0.491643	-0.325518	-0.228895	-0.226312	-0.316997	-0.264263	-0.284951	-0.300151	-0.229423	0.485822	-0.263608	0.567218	0.249406	-0.276658	0.635271	-0.338046	0.594868	0.374297	-0.191314	0.634674	0.515873	-0.320928	0.192356	-0.162184	0.540084	0.587129	-0.239962	-0.366531	-0.275246	0.528067	-0.234127	0.435888	0.6796	0.65338	-0.272986	-0.255684	-0.317509	-0.303796	-0.188689	0.59782	-0.48304	-0.278952	-0.265485
SLC4A1	0.0971558	0.088953	0.0778931	0.0134894	0.324251	0.0548345	0.222132	0.188519	0.0781623	0.151961	0.145945	0.592397	0.154968	0.0672747	0.0766784	-0.420065	0.0473071	-0.556733	-0.267118	0.164945	-0.453477	0.141392	-0.421176	-0.3435	0.0847059	-0.497073	-0.443494	0.209852	-0.294887	0.121989	-0.452469	-0.415425	0.125863	0.190897	0.0654238	-0.343494	0.135167	-0.364817	-0.567963	-0.544747	0.0915069	0.0202091	0.286056	0.168419	0.129666	-0.48097	0.632581	0.221199	0.0615021
SLITRK5	0.354442	0.483447	0.374126	0.403365	0.29736	0.486723	0.459819	0.376992	0.374514	0.452278	0.282584	-0.0503357	0.394979	0.488312	0.636873	-0.430053	0.489085	-0.329086	-0.257522	0.307246	-0.387176	0.426385	-0.443559	-0.322901	0.450607	-0.350594	-0.366863	0.321477	-0.0883167	0.406146	-0.368014	-0.367639	0.422366	0.456629	0.429176	-0.334868	0.270963	-0.362605	-0.387584	-0.385424	0.573072	0.413712	0.492821	0.459635	0.397066	-0.403665	0.178102	0.223009	0.513626
SMAD7	0.486798	0.619767	0.435539	0.572398	0.426725	0.477601	0.558721	0.212518	0.524085	0.471375	0.380006	-0.0156955	0.505967	0.51929	0.606121	-0.422397	0.63968	-0.293295	-0.243974	0.542396	-0.375191	0.530296	-0.278503	-0.281356	0.679863	-0.308767	-0.274153	0.246673	-0.210607	0.589889	-0.368101	-0.260708	0.398882	0.42164	0.512461	-0.258827	0.461256	-0.2659	-0.27681	-0.303399	0.604031	0.626317	0.518335	0.634347	0.516476	-0.358968	0.121062	0.211732	0.534454
SOHLH1	0.618137	0.651988	0.668861	0.732849	0.457177	0.503963	0.456141	0.457847	0.62696	0.703623	0.596783	-0.00575811	0.586466	0.470501	0.55803	-0.33464	0.620651	-0.283829	-0.311566	0.342346	-0.317496	0.607067	-0.255682	-0.25095	0.580478	-0.197855	-0.337397	0.453049	-0.163058	0.722478	-0.430286	-0.238133	0.568752	0.488007	0.733853	-0.354672	0.464884	-0.311628	-0.318581	-0.310481	0.590928	0.588824	0.638413	0.609879	0.612913	-0.310661	-0.00279334	0.366302	0.764374
SOX21-AS1	0.524488	0.669872	0.622176	0.495042	0.366987	0.516882	0.512936	0.290776	0.653801	0.704723	0.554923	0.115895	0.682265	0.39808	0.532025	-0.403216	0.476075	-0.300766	-0.276148	0.503354	-0.323831	0.498077	-0.253763	-0.140278	0.653781	-0.25631	-0.248301	0.282292	-0.146557	0.548993	-0.306541	-0.219366	0.480897	0.444808	0.53484	-0.306781	0.607277	-0.315571	-0.3353	-0.307413	0.476761	0.583682	0.499471	0.731663	0.64288	-0.31018	0.169919	0.221114	0.553146
SPARC	-0.263596	-0.268384	-0.253455	-0.246598	-0.281544	-0.254855	-0.501369	-0.351087	-0.273723	-0.196479	-0.366687	-0.167948	-0.302914	-0.270347	-0.305583	0.78512	-0.285428	0.864896	0.284532	-0.253781	0.942412	-0.408925	0.789102	0.812898	-0.269532	0.835872	0.893357	-0.343247	0.0732856	-0.307913	0.727197	0.789117	-0.2216	-0.353331	-0.25187	0.640196	-0.24629	0.591635	0.796559	0.846592	-0.241056	-0.283995	-0.396545	-0.388903	-0.216934	0.876007	-0.494012	-0.484687	-0.283885
SPATA31C2	0.616729	0.648966	0.764894	0.678879	0.558778	0.541043	0.493149	0.382392	0.626722	0.75591	0.601575	0.0362144	0.652037	0.407079	0.64188	-0.373986	0.672429	-0.317858	-0.305075	0.289667	-0.342507	0.640027	-0.256857	-0.321113	0.680504	-0.297673	-0.366277	0.425945	-0.194015	0.729562	-0.409108	-0.301956	0.57402	0.374919	0.657321	-0.355013	0.612353	-0.379309	-0.315363	-0.277658	0.7241	0.586637	0.616577	0.682853	0.662408	-0.324152	0.0575368	0.372123	0.685655
SPCS3	-0.26667	-0.254836	-0.340763	-0.330676	-0.371949	-0.251296	-0.384906	-0.241546	-0.309774	-0.30928	-0.296795	-0.153054	-0.301726	-0.212554	-0.233001	0.214868	-0.227177	0.215492	0.242628	-0.219495	0.311709	-0.211942	0.160156	0.144032	-0.193496	0.111951	0.180709	-0.0705109	0.114115	-0.181825	0.247528	0.181209	-0.373443	-0.333752	-0.310983	0.201141	-0.332275	0.210417	0.228406	0.154763	-0.167266	-0.357064	-0.378228	-0.331017	-0.330748	0.254942	-0.105736	-0.346821	-0.224441
SPEG	0.756228	0.91039	0.667699	0.746443	0.482658	0.671198	0.474342	0.415698	0.680252	0.624417	0.516122	0.0426972	0.829203	0.371998	0.760307	-0.459005	0.832378	-0.313124	-0.201051	0.352467	-0.314149	0.525375	-0.366083	-0.287709	0.783808	-0.264689	-0.295057	0.489737	-0.112621	0.671883	-0.27412	-0.301445	0.623151	0.44559	0.82379	-0.377892	0.498671	-0.365699	-0.291227	-0.288385	0.730654	0.72992	0.662909	0.691684	0.786442	-0.254728	0.115185	0.448567	0.87683
SPPL3	-0.202018	-0.14138	-0.210196	-0.214937	-0.213525	-0.286657	-0.534427	-0.282421	-0.248197	-0.23613	-0.34544	-0.181488	-0.20524	-0.183711	-0.131675	0.582622	-0.173993	0.633	0.174705	-0.260671	0.733528	-0.284572	0.689432	0.407379	-0.179717	0.692954	0.665877	-0.255082	0.210919	-0.190239	0.545917	0.710269	-0.102863	-0.301501	-0.102268	0.575265	-0.26628	0.608483	0.62048	0.64537	-0.210194	-0.24276	-0.226179	-0.346009	-0.177297	0.61968	-0.438911	-0.312487	-0.174152
SPTBN4	0.67773	0.788223	0.624271	0.766473	0.459872	0.694656	0.58935	0.354917	0.723242	0.687436	0.521253	0.0643957	0.72173	0.349707	0.669108	-0.459105	0.724168	-0.370728	-0.368754	0.346488	-0.382927	0.62607	-0.38202	-0.300455	0.673818	-0.315835	-0.346352	0.422011	-0.226064	0.671815	-0.425722	-0.320397	0.567602	0.541066	0.734631	-0.464818	0.561622	-0.365386	-0.385529	-0.405743	0.695536	0.839998	0.61592	0.808742	0.680787	-0.365836	0.0864135	0.458492	0.773672
SRCIN1	0.485686	0.737048	0.570831	0.61135	0.494847	0.509482	0.474712	0.517501	0.579779	0.573324	0.395924	-0.0128586	0.523984	0.519644	0.719365	-0.4062	0.664514	-0.35413	-0.295168	0.361785	-0.368981	0.635273	-0.346407	-0.34079	0.67219	-0.313816	-0.366938	0.287068	-0.177529	0.690479	-0.456002	-0.367536	0.604358	0.418911	0.701087	-0.321171	0.426422	-0.287828	-0.366285	-0.356777	0.639534	0.644536	0.757312	0.578156	0.650647	-0.300452	0.0273935	0.375981	0.689131
SRGN	-0.312975	-0.392645	-0.372714	-0.337516	-0.394367	-0.321026	-0.532618	-0.42107	-0.347947	-0.314965	-0.413403	-0.26102	-0.394003	-0.313396	-0.371793	0.811082	-0.362756	0.894438	0.252333	-0.322879	0.901593	-0.450237	0.796937	0.732082	-0.353258	0.830871	0.842965	-0.359869	0.0679688	-0.377426	0.743554	0.747265	-0.336648	-0.398204	-0.368888	0.690531	-0.300253	0.616848	0.833204	0.892144	-0.374916	-0.311445	-0.432603	-0.431958	-0.332997	0.885298	-0.563196	-0.443271	-0.40831
SSC5D	0.467859	0.706256	0.560051	0.519634	0.386199	0.490452	0.668968	0.365531	0.60972	0.628364	0.344325	0.100295	0.607094	0.445095	0.623976	-0.505374	0.510726	-0.400003	-0.340725	0.464156	-0.398188	0.510101	-0.39147	-0.280204	0.549285	-0.333224	-0.380344	0.258407	-0.193066	0.602287	-0.337863	-0.356905	0.525977	0.514591	0.64734	-0.422685	0.477514	-0.342891	-0.452546	-0.423439	0.472128	0.749736	0.598864	0.735266	0.593671	-0.39991	0.107815	0.312057	0.640481
SSPO	0.579714	0.675995	0.581675	0.613597	0.365285	0.661304	0.366944	0.413994	0.627137	0.632141	0.463235	-0.00787635	0.635303	0.343313	0.660633	-0.374654	0.593166	-0.292487	-0.156384	0.417359	-0.301988	0.558382	-0.320193	-0.19023	0.689088	-0.189826	-0.284447	0.420218	-0.0484572	0.740995	-0.318821	-0.160687	0.548393	0.586842	0.723541	-0.334538	0.597401	-0.284509	-0.257848	-0.26165	0.549623	0.566517	0.562026	0.626909	0.652918	-0.273397	-0.00751231	0.445454	0.760218
STARD9	0.429124	0.686571	0.637918	0.490179	0.373178	0.607714	0.561492	0.415669	0.536106	0.503775	0.32875	-0.00426759	0.515616	0.585773	0.800229	-0.382043	0.620387	-0.31778	-0.255576	0.390753	-0.369405	0.611386	-0.435702	-0.287097	0.604055	-0.408166	-0.329269	0.241575	-0.108733	0.484106	-0.393583	-0.350912	0.500251	0.33961	0.57736	-0.344882	0.389649	-0.383097	-0.378781	-0.390736	0.664643	0.480379	0.605447	0.535904	0.51143	-0.399308	0.227991	0.344079	0.629201
STRN3	-0.248937	-0.352297	-0.321616	-0.314519	-0.339968	-0.359345	-0.430728	-0.31384	-0.292234	-0.324549	-0.333891	-0.132511	-0.289325	-0.2278	-0.314817	0.658326	-0.282718	0.659944	0.1658	-0.375392	0.628075	-0.366326	0.583684	0.415194	-0.319918	0.662884	0.536063	-0.339892	0.128338	-0.383887	0.510725	0.624869	-0.350306	-0.400539	-0.351759	0.677504	-0.227394	0.586172	0.645256	0.706929	-0.383717	-0.307978	-0.262429	-0.446869	-0.331582	0.634838	-0.326161	-0.300992	-0.380364
SULT1A1	0.571366	0.518513	0.560255	0.580831	0.263417	0.42263	0.502646	0.420528	0.603203	0.546987	0.543486	-0.0232978	0.468255	0.337572	0.46599	-0.428927	0.576773	-0.377171	-0.358151	0.151447	-0.465252	0.587	-0.498378	-0.320389	0.558497	-0.393359	-0.473345	0.482637	-0.0221353	0.546803	-0.513751	-0.302222	0.426816	0.645466	0.549253	-0.464114	0.429046	-0.271815	-0.482373	-0.466675	0.553038	0.527957	0.608613	0.478924	0.467674	-0.438784	0.0526519	0.327953	0.615956
SUSD1	-0.321419	-0.340045	-0.296534	-0.287387	-0.405386	-0.288912	-0.553368	-0.388805	-0.323299	-0.262809	-0.400548	-0.212521	-0.360233	-0.274138	-0.336964	0.834544	-0.318551	0.850855	0.213535	-0.290067	0.894693	-0.423801	0.838167	0.711424	-0.300418	0.850773	0.860905	-0.386455	0.0628106	-0.347726	0.70206	0.806898	-0.279922	-0.450401	-0.336368	0.722184	-0.272577	0.646144	0.839193	0.886751	-0.310176	-0.370875	-0.423307	-0.438026	-0.323404	0.839722	-0.445966	-0.4368	-0.358434
SVIP	-0.199079	-0.215735	-0.298709	-0.145077	-0.290685	-0.148214	-0.490593	-0.39791	-0.176695	-0.164804	-0.324604	-0.365777	-0.264583	-0.307648	-0.210548	0.72897	-0.233227	0.746824	0.218379	-0.322245	0.694862	-0.369803	0.618097	0.588501	-0.213367	0.595944	0.692899	-0.27006	0.250829	-0.285065	0.539124	0.625592	-0.275964	-0.338682	-0.283783	0.474499	-0.20334	0.487789	0.603886	0.680959	-0.169407	-0.193892	-0.416754	-0.279075	-0.21746	0.658589	-0.496444	-0.355778	-0.227928
TACC2	0.51523	0.673051	0.639274	0.53684	0.449876	0.521692	0.390149	0.523401	0.483916	0.445621	0.324738	0.122202	0.52101	0.401889	0.740149	-0.375037	0.695055	-0.320808	-0.190001	0.327229	-0.324982	0.608004	-0.334937	-0.269361	0.764317	-0.313048	-0.340218	0.321815	-0.0918461	0.677913	-0.363277	-0.237596	0.548381	0.340409	0.701459	-0.331063	0.435656	-0.370279	-0.273656	-0.304747	0.772296	0.444056	0.622242	0.448291	0.535851	-0.340445	0.107851	0.481087	0.690465
TAGLN2	-0.319678	-0.323256	-0.281458	-0.293	-0.301311	-0.335197	-0.555367	-0.394954	-0.355686	-0.302546	-0.434131	-0.219173	-0.337691	-0.28051	-0.356098	0.78771	-0.342064	0.890623	0.317284	-0.216591	0.898632	-0.450239	0.838391	0.71709	-0.313589	0.902012	0.890447	-0.430398	0.0659551	-0.358662	0.777885	0.796578	-0.233804	-0.451898	-0.296094	0.689141	-0.288864	0.588402	0.871485	0.919431	-0.30536	-0.375184	-0.443866	-0.439132	-0.300224	0.855198	-0.51624	-0.511949	-0.351215
TARSL2	-0.139814	-0.218673	-0.259133	-0.152235	-0.188374	-0.203845	-0.380549	-0.24829	-0.295077	-0.26836	-0.204659	-0.215135	-0.271488	-0.292237	-0.265349	0.45226	-0.207584	0.567876	0.227435	-0.28849	0.552331	-0.242072	0.532394	0.412742	-0.1995	0.612608	0.521993	-0.353851	0.234442	-0.296884	0.368387	0.573192	-0.185509	-0.205407	-0.196494	0.331383	-0.226106	0.307038	0.514808	0.490128	-0.199011	-0.1732	-0.239234	-0.391249	-0.195837	0.516345	-0.387073	-0.273412	-0.165999
TBC1D16	0.536979	0.720272	0.717177	0.588992	0.316272	0.569067	0.41612	0.520657	0.574593	0.543866	0.501411	0.0304103	0.672538	0.449556	0.701483	-0.418641	0.668065	-0.398441	-0.287647	0.277929	-0.410139	0.660279	-0.41023	-0.36512	0.649198	-0.31424	-0.414059	0.343833	-0.102135	0.532538	-0.447061	-0.292369	0.601913	0.457419	0.699021	-0.434935	0.426364	-0.31577	-0.419645	-0.399573	0.571577	0.5123	0.723097	0.486283	0.575188	-0.336736	0.207944	0.535617	0.713883
TBX1	0.575062	0.463606	0.48822	0.502295	0.291312	0.415645	0.409184	0.241365	0.587231	0.62735	0.524857	-0.0228694	0.565222	0.342596	0.38953	-0.362453	0.357025	-0.321538	-0.208773	0.458108	-0.362821	0.428518	-0.286663	-0.187651	0.508597	-0.232555	-0.291989	0.368532	-0.148521	0.630954	-0.332284	-0.233055	0.391947	0.567547	0.528003	-0.320671	0.505506	-0.297565	-0.344504	-0.318415	0.349946	0.534691	0.47589	0.651995	0.536704	-0.332494	-0.00681871	0.278406	0.555763
TBX18	0.595071	0.649955	0.636193	0.697572	0.649693	0.3847	0.562821	0.23011	0.561763	0.748028	0.548628	0.0736486	0.73662	0.529195	0.514899	-0.297396	0.453014	-0.274369	-0.249606	0.632876	-0.305221	0.55622	-0.0944651	-0.244827	0.495611	-0.147921	-0.20825	0.324327	-0.284055	0.702204	-0.303681	-0.29451	0.661781	0.436857	0.741161	-0.229439	0.522519	-0.339771	-0.269024	-0.208676	0.363012	0.673127	0.601127	0.75687	0.714418	-0.209025	0.0528175	0.318757	0.634992
TBX3	0.400959	0.359462	0.34952	0.431658	0.323244	0.382648	0.453899	0.225376	0.492562	0.408461	0.453143	0.0746678	0.316387	0.373939	0.267501	-0.33267	0.314052	-0.34214	-0.172354	0.279756	-0.32749	0.443727	-0.311083	-0.232367	0.314998	-0.293956	-0.277763	0.203619	-0.237829	0.309665	-0.442183	-0.31402	0.357058	0.569939	0.304629	-0.254765	0.271978	-0.360131	-0.350011	-0.291571	0.30953	0.468848	0.495733	0.519132	0.479053	-0.248977	0.113185	0.268377	0.334602
TCHH	0.671549	0.785964	0.792165	0.79712	0.533354	0.693611	0.633133	0.391002	0.766469	0.859956	0.663012	0.00450358	0.793888	0.404392	0.66648	-0.463526	0.661498	-0.399572	-0.292525	0.448925	-0.419938	0.749023	-0.346437	-0.289508	0.71517	-0.310115	-0.37869	0.443628	-0.211811	0.832573	-0.45889	-0.296703	0.693753	0.624907	0.784793	-0.49735	0.663582	-0.41779	-0.408792	-0.400997	0.674993	0.767824	0.664046	0.858763	0.749401	-0.385687	0.0862594	0.419842	0.813755
TEKT4P2	0.525848	0.774287	0.693745	0.745524	0.524603	0.605683	0.510434	0.434726	0.601257	0.726627	0.451951	0.0393958	0.667057	0.473192	0.801564	-0.450562	0.735521	-0.355118	-0.280405	0.370512	-0.388385	0.742748	-0.266603	-0.34958	0.704607	-0.288691	-0.357258	0.29825	-0.110948	0.760957	-0.46525	-0.286986	0.696969	0.446298	0.751576	-0.378878	0.585242	-0.396235	-0.348696	-0.365034	0.741148	0.64652	0.712045	0.659949	0.638148	-0.334321	0.0871758	0.407428	0.775989
TESK1	0.556356	0.70793	0.572553	0.575798	0.460087	0.500506	0.392036	0.431855	0.56034	0.603203	0.42629	-0.0267617	0.628603	0.441061	0.542903	-0.364907	0.513331	-0.324628	-0.333602	0.418775	-0.330356	0.442756	-0.304978	-0.241407	0.597034	-0.182032	-0.220563	0.364139	-0.172684	0.561979	-0.387764	-0.327907	0.688609	0.396227	0.67941	-0.259083	0.459679	-0.221259	-0.306595	-0.308895	0.520816	0.615404	0.570246	0.635297	0.729366	-0.229618	0.071701	0.377735	0.61087
TET3	0.50765	0.492822	0.445141	0.510724	0.490327	0.264887	0.591137	0.155668	0.384915	0.513685	0.400669	-0.00132841	0.594535	0.497256	0.447247	-0.435072	0.369397	-0.448957	-0.141817	0.55901	-0.504802	0.55641	-0.337078	-0.312472	0.382261	-0.430091	-0.396414	0.33649	-0.102042	0.556521	-0.417661	-0.464586	0.535394	0.507527	0.588527	-0.443308	0.380515	-0.498884	-0.508468	-0.457493	0.282875	0.600233	0.598528	0.593935	0.492842	-0.382198	0.166716	0.365662	0.519939
THBS1	-0.188503	-0.191148	-0.203816	-0.236794	-0.287166	-0.257433	-0.459271	-0.349524	-0.224522	-0.15218	-0.351335	-0.264727	-0.242257	-0.241505	-0.241421	0.706399	-0.227224	0.767138	0.344043	-0.226735	0.844883	-0.406396	0.62712	0.759245	-0.188418	0.762039	0.79196	-0.254913	0.226708	-0.209411	0.646193	0.726227	-0.177336	-0.286407	-0.166762	0.511586	-0.195291	0.490015	0.715983	0.761332	-0.178634	-0.236095	-0.355331	-0.324844	-0.185551	0.795335	-0.524198	-0.409664	-0.162441
THRA	0.28254	0.440552	0.353578	0.321313	0.592847	0.142792	0.383916	0.362993	0.292121	0.417481	0.256009	0.176563	0.380107	0.463721	0.433804	-0.371749	0.321726	-0.376684	-0.248983	0.442317	-0.36996	0.326696	-0.260262	-0.354058	0.322107	-0.264747	-0.328477	0.330402	-0.0362741	0.477089	-0.456018	-0.334608	0.523706	0.242706	0.496311	-0.277987	0.265585	-0.257071	-0.401896	-0.405253	0.347284	0.43956	0.464973	0.481787	0.45145	-0.350427	0.069663	0.217407	0.365196
TICAM1	0.467045	0.512853	0.569218	0.465626	0.598065	0.309652	0.453298	0.105279	0.408772	0.676486	0.40228	0.195961	0.665438	0.273126	0.455385	-0.370692	0.385363	-0.329471	-0.208171	0.455321	-0.329574	0.456734	-0.208282	-0.266385	0.434611	-0.251438	-0.286422	0.377535	-0.139254	0.596006	-0.29028	-0.281806	0.529486	0.289303	0.570939	-0.311705	0.63027	-0.400282	-0.351646	-0.322433	0.444942	0.431565	0.388861	0.643019	0.509884	-0.314702	0.175612	0.249915	0.524668
TLK1	-0.345659	-0.339338	-0.31138	-0.290539	-0.355005	-0.313339	-0.549699	-0.394457	-0.356475	-0.303406	-0.409331	-0.23231	-0.365085	-0.286152	-0.352058	0.763618	-0.34378	0.889195	0.274155	-0.252097	0.924409	-0.434781	0.843247	0.688338	-0.326653	0.864295	0.863016	-0.419645	0.0453254	-0.351265	0.79467	0.807623	-0.289982	-0.485974	-0.327933	0.718339	-0.304419	0.614781	0.853569	0.862253	-0.30188	-0.386492	-0.468003	-0.43713	-0.314336	0.835197	-0.509112	-0.488336	-0.355944
TMEFF1	-0.211856	-0.240793	-0.226703	-0.1849	-0.228031	-0.230782	-0.434157	-0.0864407	-0.240867	-0.289009	-0.239237	-0.0678322	-0.247849	-0.259094	-0.250247	0.484911	-0.163047	0.580639	0.0961142	-0.142879	0.441533	-0.228457	0.600429	0.304668	-0.136163	0.588625	0.481555	-0.302112	0.119741	-0.262553	0.363371	0.49813	-0.235775	-0.383524	-0.257832	0.45131	-0.183544	0.36278	0.541715	0.541356	-0.152589	-0.291461	-0.274237	-0.359121	-0.273606	0.48181	-0.374537	-0.356507	-0.259307
TMEM106C	-0.284844	-0.296577	-0.247123	-0.325009	-0.263013	-0.352515	-0.477723	-0.305014	-0.309318	-0.318406	-0.362288	-0.090209	-0.318806	-0.254524	-0.324379	0.598182	-0.317887	0.68655	0.305046	-0.222502	0.749882	-0.360817	0.688353	0.506627	-0.295724	0.834373	0.679353	-0.362301	0.10712	-0.311125	0.702863	0.671444	-0.16316	-0.41273	-0.260266	0.709785	-0.342877	0.611353	0.789716	0.785325	-0.30456	-0.369205	-0.356184	-0.429636	-0.276922	0.703453	-0.447419	-0.448882	-0.329322
TMEM165	-0.312911	-0.376114	-0.336059	-0.371367	-0.39436	-0.377794	-0.591734	-0.30172	-0.40563	-0.389858	-0.398209	-0.245322	-0.379302	-0.292168	-0.384953	0.769714	-0.360892	0.866428	0.276682	-0.295454	0.796075	-0.438693	0.767812	0.624079	-0.347909	0.768183	0.796759	-0.38732	0.120877	-0.414064	0.736005	0.751895	-0.315728	-0.476823	-0.372493	0.588558	-0.415069	0.488391	0.798358	0.818204	-0.314139	-0.442936	-0.465276	-0.491782	-0.395217	0.788447	-0.406187	-0.496543	-0.417484
TMEM179	0.293321	0.424394	0.454135	0.597259	0.389318	0.492585	0.566649	0.140437	0.531356	0.51448	0.355478	-0.0825274	0.3467	0.623506	0.503232	-0.265522	0.493109	-0.233342	-0.244317	0.650354	-0.349421	0.584472	-0.21076	-0.170637	0.484798	-0.265252	-0.215344	0.205895	-0.258332	0.602978	-0.387569	-0.181882	0.411888	0.475657	0.419397	-0.188176	0.430099	-0.229722	-0.255695	-0.271555	0.49695	0.443031	0.39603	0.564491	0.425834	-0.323623	0.16075	0.152179	0.454538
TMEM201	0.618745	0.725477	0.603991	0.685304	0.374271	0.696637	0.480407	0.224898	0.521946	0.587381	0.433699	0.0873092	0.74456	0.379261	0.77496	-0.433433	0.759357	-0.336111	-0.239217	0.467282	-0.388518	0.583101	-0.37241	-0.275468	0.696974	-0.326702	-0.301877	0.476734	-0.122587	0.615247	-0.370628	-0.258139	0.575825	0.448364	0.65951	-0.353444	0.591043	-0.409847	-0.317171	-0.341314	0.669781	0.54799	0.483578	0.619856	0.587633	-0.341317	0.276669	0.515491	0.75571
TNFSF4	-0.246866	-0.328804	-0.340929	-0.29549	-0.261248	-0.292606	-0.421548	-0.348476	-0.262982	-0.28617	-0.328835	-0.212616	-0.361121	-0.307285	-0.354416	0.737151	-0.312551	0.800486	0.135332	-0.300694	0.758409	-0.422102	0.670704	0.679788	-0.289847	0.726687	0.757642	-0.270786	0.17923	-0.359692	0.548358	0.676829	-0.331252	-0.301369	-0.31798	0.575473	-0.307313	0.486108	0.636452	0.671324	-0.272318	-0.223228	-0.387473	-0.35616	-0.28155	0.677339	-0.542077	-0.476416	-0.337313
TNKS1BP1	0.656709	0.865061	0.756904	0.692982	0.534302	0.701584	0.496185	0.461562	0.658827	0.721211	0.548113	0.0938954	0.794029	0.455374	0.809754	-0.45426	0.770972	-0.377207	-0.318686	0.406677	-0.371675	0.695544	-0.37163	-0.300052	0.759961	-0.293756	-0.335537	0.537362	-0.200286	0.787158	-0.431639	-0.30162	0.792312	0.538756	0.857766	-0.405718	0.66592	-0.410619	-0.366456	-0.371996	0.688428	0.692177	0.742806	0.736894	0.774963	-0.301624	0.155474	0.560621	0.806657
TNS1	0.427949	0.421494	0.513346	0.536781	0.508334	0.364991	0.634841	0.357175	0.594639	0.539201	0.542386	0.353419	0.442878	0.490806	0.368027	-0.430271	0.487574	-0.398019	-0.44616	0.466943	-0.427922	0.503017	-0.330504	-0.300883	0.424689	-0.38121	-0.416935	0.2536	-0.307678	0.435846	-0.443828	-0.314422	0.320798	0.470246	0.389187	-0.346489	0.334985	-0.3375	-0.463981	-0.43964	0.460552	0.578205	0.56546	0.569817	0.446438	-0.479465	0.362623	0.25796	0.397434
TOB2	0.39182	0.601037	0.421203	0.541788	0.464007	0.463021	0.532537	0.272712	0.436729	0.475854	0.330474	0.0664825	0.529016	0.396155	0.510222	-0.541873	0.469577	-0.472665	-0.168167	0.463706	-0.41993	0.424268	-0.333798	-0.362191	0.409071	-0.36876	-0.369432	0.239849	-0.140728	0.533829	-0.450289	-0.388923	0.523434	0.485783	0.586597	-0.337551	0.433384	-0.359959	-0.386343	-0.385898	0.402161	0.558308	0.471622	0.646357	0.473489	-0.421779	0.25037	0.422101	0.544042
TPP1	-0.236622	-0.311655	-0.395704	-0.25963	-0.335878	-0.277064	-0.552114	-0.465498	-0.334605	-0.257961	-0.404942	-0.23524	-0.353379	-0.403265	-0.344883	0.61633	-0.299349	0.753187	0.37016	-0.376153	0.833621	-0.446262	0.63494	0.649217	-0.307069	0.739097	0.776507	-0.332403	0.139761	-0.282242	0.710892	0.713303	-0.360145	-0.308426	-0.314575	0.520036	-0.317514	0.430342	0.710052	0.682168	-0.248831	-0.297211	-0.449574	-0.404935	-0.293663	0.749039	-0.441289	-0.477703	-0.247536
TRAK2	0.175706	0.0765302	0.161011	0.172308	0.159851	0.155881	0.419054	0.233198	0.208316	0.241473	0.241137	0.336897	0.185175	0.199924	0.152609	-0.533868	0.160296	-0.652448	-0.35351	0.19344	-0.658522	0.23024	-0.634967	-0.525175	0.175642	-0.701396	-0.63651	0.277087	-0.299431	0.140022	-0.586172	-0.576852	0.0303712	0.229511	0.0314356	-0.43854	0.197984	-0.38797	-0.662367	-0.687913	0.218535	0.134192	0.258326	0.259519	0.163653	-0.666491	0.535685	0.298681	0.116714
TRAPPC2	-0.241499	-0.373967	-0.324619	-0.337658	-0.408943	-0.329427	-0.537613	-0.205897	-0.284925	-0.342522	-0.324721	-0.140008	-0.381941	-0.305112	-0.374634	0.668188	-0.286339	0.721793	0.220432	-0.391243	0.685971	-0.421622	0.649025	0.533118	-0.218852	0.644856	0.656442	-0.33241	0.0936611	-0.355139	0.516775	0.675161	-0.366083	-0.443404	-0.398756	0.610157	-0.271306	0.565716	0.660912	0.675501	-0.24854	-0.410629	-0.352453	-0.462588	-0.318759	0.646074	-0.471501	-0.371619	-0.378042
TRIB2	0.165548	0.072716	0.0298713	-0.0363019	0.362295	-0.0660215	0.209454	0.202158	-0.0131945	-0.0226567	0.100904	0.471795	0.0714098	0.208088	0.0483082	-0.322119	0.0300644	-0.362656	-0.310033	0.316454	-0.346083	-0.00418577	-0.388575	-0.231024	0.0864845	-0.358503	-0.328595	0.153782	-0.313982	-0.0137342	-0.302599	-0.387382	0.0116088	0.111688	0.0871886	-0.179124	0.0586325	-0.27132	-0.389432	-0.366864	0.0194822	0.0154838	0.210719	0.0803891	0.189397	-0.366791	0.44467	0.257415	0.0221278
TRIM24	-0.412618	-0.441453	-0.471418	-0.505809	-0.369342	-0.339873	-0.412573	-0.431236	-0.497682	-0.420409	-0.456462	-0.238908	-0.460871	-0.301678	-0.393845	0.432358	-0.47414	0.447948	0.214797	-0.239363	0.492572	-0.460636	0.415428	0.397973	-0.415175	0.368202	0.470843	-0.412969	0.0723601	-0.488411	0.502012	0.380693	-0.407479	-0.368549	-0.460284	0.505483	-0.353412	0.290219	0.422568	0.480555	-0.351388	-0.489073	-0.525331	-0.438357	-0.450482	0.434029	-0.135269	-0.383713	-0.451732
TRIM29	0.643608	0.890065	0.772138	0.784205	0.589094	0.663362	0.562614	0.419837	0.696478	0.751887	0.471925	0.0318438	0.788182	0.459869	0.781128	-0.385638	0.730418	-0.311762	-0.253372	0.499059	-0.329756	0.660181	-0.254434	-0.240666	0.736149	-0.218063	-0.279841	0.368003	-0.117503	0.785636	-0.322285	-0.257937	0.745927	0.433294	0.864172	-0.367755	0.535252	-0.375344	-0.303743	-0.290379	0.753349	0.684995	0.665025	0.749004	0.763396	-0.302764	0.113965	0.379182	0.874796
TRIM41	0.514317	0.594826	0.432639	0.544036	0.453541	0.427138	0.418472	0.245203	0.492147	0.617988	0.389719	0.0494735	0.652265	0.225873	0.572873	-0.361353	0.50761	-0.311084	-0.273026	0.314601	-0.304929	0.411253	-0.311911	-0.229594	0.497148	-0.185102	-0.297738	0.486915	-0.0666733	0.676054	-0.384142	-0.281102	0.523908	0.410347	0.653024	-0.280658	0.545357	-0.160912	-0.292299	-0.320783	0.430474	0.634328	0.541878	0.660399	0.609107	-0.258432	-0.0406842	0.452239	0.650016
TRIM71	0.480295	0.592599	0.456841	0.662162	0.181229	0.523567	0.362097	0.412858	0.571361	0.554017	0.575731	0.0655034	0.481146	0.290154	0.491071	-0.32177	0.524788	-0.275149	-0.252039	0.174292	-0.330812	0.5616	-0.306176	-0.262062	0.486498	-0.273439	-0.328902	0.163498	-0.165021	0.380891	-0.418244	-0.205885	0.287158	0.411477	0.435029	-0.387303	0.320757	-0.316289	-0.352625	-0.344763	0.485008	0.479086	0.558418	0.505391	0.444844	-0.319791	0.186452	0.29833	0.621928
TSPAN17	0.619924	0.723573	0.710518	0.611676	0.441799	0.606171	0.560989	0.48662	0.721101	0.539873	0.472609	0.120104	0.713704	0.39312	0.63761	-0.528892	0.733162	-0.437628	-0.279381	0.382944	-0.405991	0.591684	-0.406442	-0.334048	0.719583	-0.33939	-0.43988	0.427341	-0.048798	0.686638	-0.3757	-0.272028	0.564414	0.61925	0.73534	-0.436904	0.500939	-0.349153	-0.368422	-0.378604	0.699939	0.701628	0.642344	0.677367	0.59436	-0.437142	0.19831	0.479556	0.698849
TSR2	0.0665	0.211588	0.187439	0.225964	0.325432	0.221418	0.151283	0.38412	0.247137	0.247553	0.381631	0.498524	0.156442	0.00950036	0.0835978	-0.280788	0.132382	-0.346873	-0.183406	0.165592	-0.355409	0.329811	-0.151115	-0.319615	0.165854	-0.311138	-0.304908	0.116853	-0.332247	0.243038	-0.33213	-0.283713	0.181178	0.150504	0.156358	-0.385064	0.268643	-0.403453	-0.300735	-0.311921	0.147754	0.136418	0.263062	0.314698	0.165283	-0.290246	0.317252	0.136514	0.125765
TTBK1	0.671822	0.800661	0.726325	0.616357	0.438037	0.519134	0.491017	0.385612	0.590432	0.624615	0.437168	0.000380394	0.752091	0.369464	0.693113	-0.416198	0.678141	-0.338528	-0.238987	0.394296	-0.315136	0.588068	-0.370127	-0.198655	0.732297	-0.260798	-0.34276	0.513443	-0.0833862	0.817239	-0.273454	-0.201176	0.64838	0.538776	0.867979	-0.406555	0.528344	-0.34909	-0.308874	-0.301086	0.656803	0.660027	0.648498	0.676208	0.637425	-0.317288	0.122822	0.484516	0.813811
TUBB1	-0.265338	-0.250382	-0.257181	-0.252537	-0.301935	-0.22582	-0.472206	-0.350387	-0.271829	-0.183223	-0.363593	-0.232606	-0.303345	-0.266418	-0.284193	0.793659	-0.274095	0.841358	0.276978	-0.25267	0.911879	-0.397406	0.715382	0.876141	-0.251217	0.754471	0.877305	-0.309174	0.119723	-0.290553	0.645083	0.74527	-0.236616	-0.32925	-0.244848	0.510462	-0.237795	0.552295	0.719592	0.754691	-0.212634	-0.267934	-0.373067	-0.374999	-0.223669	0.8575	-0.46345	-0.460645	-0.25808
UBAP2	-0.318565	-0.351983	-0.295329	-0.262352	-0.299392	-0.326038	-0.520371	-0.35631	-0.284215	-0.260634	-0.32846	-0.21779	-0.395241	-0.239792	-0.391673	0.764586	-0.352969	0.88908	0.185283	-0.224914	0.817915	-0.376682	0.841203	0.629162	-0.340161	0.833389	0.803004	-0.423578	0.0764853	-0.344761	0.675087	0.791333	-0.26986	-0.418098	-0.35422	0.722028	-0.270271	0.553659	0.834293	0.862314	-0.316173	-0.338666	-0.44219	-0.396869	-0.337891	0.805171	-0.503229	-0.519346	-0.399347
UBE2F	-0.273076	-0.316277	-0.319926	-0.180656	-0.337397	-0.162456	-0.40199	-0.43424	-0.244529	-0.195396	-0.390938	-0.275166	-0.298939	-0.370446	-0.237736	0.569115	-0.281565	0.651607	0.329723	-0.363107	0.613793	-0.289798	0.615006	0.43258	-0.277603	0.582939	0.608176	-0.446223	0.1758	-0.263087	0.495233	0.616746	-0.301954	-0.236553	-0.347022	0.508658	-0.159522	0.340223	0.618868	0.656603	-0.291842	-0.230454	-0.350628	-0.317398	-0.349507	0.576764	-0.375373	-0.292609	-0.277447
UBE2I	0.543866	0.445958	0.282383	0.409365	0.310358	0.390232	0.234688	0.259777	0.313909	0.337115	0.378172	0.276172	0.506052	0.12152	0.37174	-0.395171	0.47947	-0.347927	-0.312812	0.0120584	-0.382747	0.247316	-0.378364	-0.279837	0.36849	-0.391819	-0.347447	0.60214	-0.158162	0.371829	-0.457517	-0.348405	0.24476	0.334091	0.45959	-0.402652	0.387503	-0.332767	-0.435504	-0.415808	0.38762	0.323644	0.432378	0.415005	0.329717	-0.410086	0.404719	0.488549	0.499087
UBE2O	0.177656	0.254753	0.23552	0.161945	0.270104	0.353551	0.0643	0.219325	0.107442	0.221424	0.136564	0.506464	0.32018	-0.0728354	0.271895	-0.256054	0.21509	-0.293754	-0.193459	0.156879	-0.165855	0.247506	-0.158821	-0.0452294	0.195322	-0.182874	-0.0968831	0.155491	-0.173472	0.18968	-0.193408	-0.0856788	0.360277	0.200794	0.237187	-0.174214	0.347231	-0.225413	-0.169281	-0.229421	0.303712	0.1275	0.196036	0.236123	0.143299	-0.217658	0.518513	0.299038	0.151808
UGGT1	-0.318546	-0.300156	-0.377639	-0.319498	-0.383634	-0.35121	-0.517028	-0.315418	-0.349411	-0.301274	-0.388527	-0.160833	-0.341313	-0.315644	-0.26459	0.415861	-0.243281	0.459984	0.288334	-0.34693	0.487991	-0.389378	0.39885	0.252419	-0.257605	0.458277	0.462896	-0.271487	0.244844	-0.2174	0.474224	0.509465	-0.23326	-0.362602	-0.299325	0.348869	-0.257224	0.235806	0.47325	0.388735	-0.198396	-0.370135	-0.33138	-0.40044	-0.31354	0.374812	-0.306402	-0.245706	-0.262791
UHRF1BP1	-0.231957	-0.276243	-0.307969	-0.298779	-0.0878861	-0.30496	-0.271592	-0.332431	-0.254665	-0.300721	-0.359172	-0.242162	-0.367501	-0.238726	-0.301958	0.442083	-0.283963	0.483887	0.292705	-0.219289	0.401521	-0.357431	0.384501	0.435362	-0.241608	0.505107	0.483847	-0.230083	0.382006	-0.205225	0.376945	0.336855	-0.263421	-0.319284	-0.258038	0.498626	-0.233467	0.314486	0.473663	0.444061	-0.294342	-0.29616	-0.376344	-0.353468	-0.251331	0.415616	-0.324264	-0.270141	-0.278789
UIMC1	-0.277417	-0.297674	-0.23199	-0.216401	-0.334406	-0.298836	-0.534849	-0.379773	-0.256516	-0.209986	-0.350956	-0.280932	-0.289504	-0.290758	-0.371477	0.757749	-0.316523	0.872643	0.175362	-0.269866	0.83049	-0.419017	0.872064	0.633938	-0.299828	0.836083	0.823132	-0.342001	0.0751506	-0.30025	0.699468	0.831464	-0.211312	-0.382353	-0.275948	0.642719	-0.215422	0.569193	0.82072	0.866683	-0.284037	-0.282359	-0.448836	-0.32558	-0.260508	0.786218	-0.541387	-0.466483	-0.347692
UNC5B	0.452491	0.660776	0.571986	0.662428	0.266966	0.658787	0.439656	0.460316	0.632155	0.529958	0.459114	-0.0554474	0.505372	0.418008	0.558799	-0.296231	0.615938	-0.24209	-0.217423	0.286201	-0.276508	0.504222	-0.314519	-0.193741	0.515618	-0.223585	-0.248036	0.254749	-0.181049	0.43498	-0.3071	-0.240158	0.439398	0.413502	0.550705	-0.378399	0.204981	-0.260814	-0.31635	-0.29474	0.545377	0.463516	0.521396	0.455842	0.570162	-0.23956	0.161649	0.273745	0.705434
USB1	0.580539	0.588361	0.567568	0.581585	0.535016	0.450967	0.548613	0.289127	0.384967	0.599958	0.393762	0.185782	0.687825	0.566312	0.749536	-0.465631	0.587624	-0.445297	-0.210064	0.574296	-0.478559	0.605629	-0.409659	-0.361974	0.595917	-0.404547	-0.438147	0.426814	-0.151058	0.659815	-0.428113	-0.373336	0.498877	0.408437	0.692646	-0.344971	0.507797	-0.478729	-0.452132	-0.446202	0.593363	0.495062	0.603871	0.579165	0.495384	-0.498199	0.319753	0.464449	0.699996
UTY	-0.231754	-0.260058	-0.111229	-0.236184	-0.194848	-0.184608	-0.269788	-0.166923	-0.278175	-0.228709	-0.320075	-0.471995	-0.199111	-0.0526636	-0.0975977	0.377594	-0.204732	0.437883	0.278685	0.0447773	0.290816	-0.221351	0.378081	0.28043	-0.13291	0.261577	0.342713	-0.217212	0.389971	-0.16192	0.315982	0.308664	-0.179419	-0.290589	-0.203491	0.202377	-0.12738	0.130875	0.368533	0.364272	-0.0896737	-0.268409	-0.314489	-0.226097	-0.303319	0.31884	-0.328417	-0.191864	-0.254356
UXS1	-0.291063	-0.328797	-0.320693	-0.2758	-0.353203	-0.303285	-0.578564	-0.394267	-0.327975	-0.275035	-0.357761	-0.174216	-0.323255	-0.291821	-0.338758	0.750655	-0.302021	0.834237	0.155105	-0.306888	0.801377	-0.409263	0.812437	0.574578	-0.309879	0.89229	0.807189	-0.311131	0.117261	-0.33008	0.641515	0.820486	-0.24896	-0.438362	-0.315559	0.764619	-0.238788	0.607029	0.850238	0.840156	-0.293685	-0.365364	-0.411147	-0.406586	-0.318302	0.767692	-0.44292	-0.444546	-0.347348
VCL	-0.341457	-0.342599	-0.329031	-0.344104	-0.334295	-0.317855	-0.523443	-0.374516	-0.369176	-0.321073	-0.436309	-0.192317	-0.375627	-0.219881	-0.328742	0.724893	-0.34086	0.837821	0.322042	-0.189673	0.91129	-0.456884	0.734975	0.795141	-0.319863	0.83132	0.844855	-0.351181	0.133905	-0.36959	0.714209	0.748029	-0.273731	-0.410414	-0.323532	0.665287	-0.332306	0.628436	0.801937	0.80094	-0.277749	-0.39713	-0.447017	-0.471413	-0.31666	0.841625	-0.463562	-0.522125	-0.341829
VDAC3	-0.249624	-0.31791	-0.251668	-0.288944	-0.290267	-0.337526	-0.504161	-0.364581	-0.290203	-0.3164	-0.377052	-0.300152	-0.303335	-0.199937	-0.363126	0.802341	-0.307008	0.78355	0.230553	-0.226046	0.731632	-0.373754	0.724705	0.565696	-0.304572	0.722404	0.762686	-0.362398	0.0759317	-0.343076	0.623088	0.716921	-0.214165	-0.303696	-0.264603	0.602859	-0.243083	0.459971	0.735025	0.828811	-0.330292	-0.304343	-0.333948	-0.392025	-0.265992	0.731218	-0.497094	-0.384914	-0.365462
VEGFA	0.533721	0.776354	0.669318	0.668238	0.458965	0.662723	0.556957	0.338228	0.617763	0.648296	0.391652	0.0037853	0.680317	0.487251	0.83024	-0.424761	0.794653	-0.367309	-0.24662	0.40637	-0.357601	0.596806	-0.368841	-0.286164	0.735181	-0.339328	-0.333802	0.438664	-0.0559701	0.711591	-0.39438	-0.290352	0.596668	0.397428	0.722829	-0.386159	0.542986	-0.323983	-0.385737	-0.381309	0.817527	0.579928	0.627083	0.644159	0.631632	-0.359982	0.155096	0.340904	0.812114
VPS13A	-0.375503	-0.408995	-0.334895	-0.359588	-0.305436	-0.404498	-0.596245	-0.39501	-0.386349	-0.378932	-0.406806	-0.304761	-0.410952	-0.333473	-0.412128	0.751046	-0.362321	0.877925	0.282722	-0.316279	0.807448	-0.488921	0.83113	0.582751	-0.324258	0.817282	0.798395	-0.422967	0.12235	-0.375992	0.701948	0.763609	-0.270086	-0.495896	-0.395981	0.711061	-0.315547	0.546867	0.89664	0.881276	-0.329404	-0.413098	-0.497284	-0.481134	-0.329813	0.80339	-0.570618	-0.512799	-0.444225
VWA1	0.689952	0.755489	0.77254	0.807787	0.409412	0.674325	0.518666	0.361082	0.734669	0.715305	0.578391	0.0234417	0.768569	0.388411	0.656834	-0.41975	0.820699	-0.310273	-0.262855	0.356003	-0.357324	0.683578	-0.292034	-0.268372	0.784465	-0.271188	-0.328319	0.397839	-0.126441	0.696779	-0.388718	-0.181452	0.555453	0.516053	0.715077	-0.394758	0.659993	-0.31686	-0.298741	-0.292773	0.787759	0.651321	0.596838	0.677411	0.624267	-0.346286	0.14619	0.390549	0.794749
WDR11-AS1	-0.195227	-0.208069	-0.164939	-0.210262	-0.295879	-0.234437	-0.482007	-0.276237	-0.242013	-0.13535	-0.294811	-0.269304	-0.25726	-0.206965	-0.245418	0.688346	-0.226129	0.783966	0.226319	-0.262001	0.79599	-0.322489	0.639659	0.668256	-0.220214	0.697881	0.690828	-0.256065	0.100342	-0.229778	0.698052	0.707257	-0.197597	-0.329779	-0.168201	0.566525	-0.251159	0.443272	0.736893	0.764482	-0.186065	-0.264123	-0.343051	-0.351436	-0.200909	0.804217	-0.509074	-0.452445	-0.197319
WDR41	-0.274239	-0.309577	-0.319999	-0.263225	-0.418694	-0.15713	-0.309646	-0.303725	-0.176687	-0.127925	-0.209815	-0.156302	-0.277845	-0.254066	-0.284595	0.133598	-0.280032	0.169268	0.152705	-0.336297	0.273773	-0.243471	0.11494	0.281872	-0.317719	0.191072	0.171345	-0.223613	0.114375	-0.308043	0.323682	0.212015	-0.265434	-0.0334565	-0.340606	0.223102	-0.254752	0.280018	0.139034	0.165058	-0.266344	-0.237206	-0.383648	-0.301319	-0.339095	0.146016	-0.0737093	-0.311682	-0.229031
WDR44	-0.301899	-0.326565	-0.337032	-0.360772	-0.299319	-0.354326	-0.580313	-0.34409	-0.412292	-0.386691	-0.422804	-0.172352	-0.357316	-0.294439	-0.333542	0.745811	-0.343614	0.876043	0.255534	-0.241069	0.885633	-0.508748	0.801094	0.673081	-0.306147	0.859071	0.79814	-0.410978	0.0493526	-0.398714	0.785728	0.785565	-0.319724	-0.486692	-0.299524	0.673648	-0.398022	0.583665	0.850579	0.899869	-0.342229	-0.407678	-0.444681	-0.508944	-0.302463	0.845394	-0.463831	-0.484407	-0.357774
WRB	-0.225834	-0.234691	-0.215418	-0.279172	-0.274648	-0.311464	-0.465572	-0.361016	-0.323291	-0.337476	-0.331565	-0.191984	-0.257982	-0.237782	-0.256725	0.539578	-0.21278	0.570609	0.432742	-0.258726	0.653161	-0.340058	0.530959	0.425579	-0.210597	0.616489	0.503177	-0.357257	0.0653047	-0.241637	0.638272	0.524697	-0.157717	-0.415099	-0.197599	0.548582	-0.200671	0.402653	0.732188	0.798355	-0.269316	-0.342492	-0.30502	-0.396991	-0.282012	0.68108	-0.354391	-0.290803	-0.233677
WTIP	0.698625	0.82757	0.80813	0.703828	0.472491	0.649793	0.576627	0.505036	0.800691	0.706133	0.644727	0.0161345	0.766589	0.438773	0.717058	-0.453949	0.760939	-0.360832	-0.309627	0.417225	-0.37449	0.666086	-0.335666	-0.256172	0.83762	-0.2957	-0.380299	0.508789	-0.114573	0.865477	-0.420298	-0.231104	0.650007	0.602878	0.814633	-0.429841	0.559432	-0.350208	-0.362946	-0.364283	0.705137	0.724953	0.721954	0.768143	0.783529	-0.374795	0.0821227	0.49359	0.835208
XIRP1	0.651424	0.747507	0.862244	0.686687	0.600842	0.507566	0.499033	0.444563	0.621227	0.66733	0.529176	0.0173682	0.739708	0.475541	0.655489	-0.364525	0.67565	-0.30441	-0.244624	0.44399	-0.285401	0.639225	-0.241429	-0.21189	0.682651	-0.177015	-0.302058	0.440498	-0.0926778	0.762461	-0.311303	-0.231886	0.79044	0.408723	0.855361	-0.306861	0.484056	-0.318209	-0.237473	-0.250612	0.663899	0.630976	0.638548	0.631306	0.731273	-0.25801	0.0401978	0.475784	0.760488
YPEL5	-0.255269	-0.289674	-0.272339	-0.246185	-0.318602	-0.288781	-0.532324	-0.345468	-0.30213	-0.284124	-0.358482	-0.253151	-0.292674	-0.245862	-0.281868	0.767006	-0.261093	0.842299	0.169816	-0.246229	0.778954	-0.409726	0.809656	0.541417	-0.258381	0.73866	0.765011	-0.35088	0.0270722	-0.325889	0.71823	0.734201	-0.276836	-0.374378	-0.28658	0.676694	-0.194732	0.477204	0.81965	0.909211	-0.2777	-0.28481	-0.369036	-0.343691	-0.286814	0.752196	-0.490849	-0.421104	-0.350399
ZBTB47	0.803968	0.797569	0.626646	0.722002	0.450509	0.531222	0.480724	0.448952	0.763861	0.654697	0.682762	0.0781272	0.752202	0.340847	0.608844	-0.408074	0.737119	-0.326295	-0.233353	0.281919	-0.362516	0.613036	-0.316916	-0.313413	0.817267	-0.264543	-0.340009	0.47255	-0.112172	0.74411	-0.435435	-0.244282	0.531162	0.554777	0.755528	-0.388626	0.588378	-0.286604	-0.337318	-0.339171	0.568301	0.838061	0.734093	0.732801	0.787737	-0.304353	-0.0840426	0.464109	0.763721
ZDHHC12	0.733279	0.668433	0.64154	0.672836	0.450174	0.435301	0.600605	0.455955	0.68252	0.581099	0.664099	0.0774347	0.676766	0.45015	0.522578	-0.376176	0.646252	-0.310999	-0.295779	0.315285	-0.350361	0.53872	-0.29741	-0.283888	0.629483	-0.286883	-0.359506	0.465621	-0.188295	0.633329	-0.398885	-0.2994	0.422001	0.470441	0.685311	-0.371646	0.304868	-0.328986	-0.358346	-0.338519	0.566923	0.706672	0.754861	0.648986	0.632702	-0.345955	0.076231	0.392913	0.721468
ZDHHC18	0.152362	0.231939	0.273631	0.250373	0.503754	0.267681	0.514925	0.206586	0.287419	0.302376	0.19913	0.292895	0.170137	0.594758	0.330628	-0.346651	0.198546	-0.376825	-0.327631	0.627218	-0.432848	0.342746	-0.3168	-0.255454	0.209165	-0.370673	-0.275769	0.219655	-0.306008	0.339032	-0.402611	-0.420949	0.345325	0.340063	0.261682	-0.206298	0.244703	-0.321481	-0.4135	-0.398187	0.197978	0.345049	0.3175	0.409741	0.339777	-0.353423	0.338505	0.174423	0.171963
ZFAND3	-0.323336	-0.404671	-0.370144	-0.378052	-0.362894	-0.374636	-0.512996	-0.386683	-0.303776	-0.334082	-0.312039	-0.148268	-0.416463	-0.302798	-0.437213	0.441933	-0.377654	0.434848	0.167347	-0.409976	0.56123	-0.49838	0.452155	0.417778	-0.372209	0.582339	0.46331	-0.335631	0.236703	-0.367757	0.500408	0.508705	-0.333472	-0.389337	-0.363305	0.560735	-0.25559	0.584448	0.504298	0.497002	-0.385344	-0.364849	-0.370825	-0.438029	-0.310779	0.421363	-0.255596	-0.19447	-0.387066
ZNF213	0.289503	0.564667	0.678118	0.628224	0.571541	0.352526	0.551758	0.239452	0.549768	0.705162	0.393406	0.0597317	0.620142	0.261026	0.44592	-0.353406	0.312009	-0.327468	-0.223065	0.508401	-0.333506	0.579504	-0.083009	-0.260866	0.437846	-0.177452	-0.231425	0.14788	-0.218871	0.72283	-0.342967	-0.268648	0.780001	0.350389	0.597467	-0.285617	0.475617	-0.335908	-0.274728	-0.288749	0.37326	0.640466	0.45644	0.73146	0.649953	-0.251353	-0.0201776	0.318265	0.460355
ZNF271	-0.31997	-0.376381	-0.418947	-0.39104	-0.42666	-0.395606	-0.554434	-0.521804	-0.37177	-0.329338	-0.455329	-0.047072	-0.351098	-0.248455	-0.36052	0.556424	-0.318695	0.548602	0.176519	-0.308895	0.682288	-0.506868	0.57686	0.488775	-0.349598	0.527722	0.622283	-0.218601	0.0954096	-0.359528	0.568353	0.572003	-0.381145	-0.314451	-0.390539	0.573275	-0.37342	0.358469	0.5028	0.560718	-0.346186	-0.394724	-0.423237	-0.427166	-0.400679	0.501047	-0.177843	-0.364652	-0.42113
ZNF496	0.343873	0.407154	0.501563	0.461758	0.464703	0.352093	0.503099	0.255614	0.453223	0.45966	0.49347	0.0514063	0.458753	0.358735	0.363224	-0.501668	0.333816	-0.45976	-0.145976	0.41939	-0.459135	0.458783	-0.319489	-0.331945	0.40476	-0.414004	-0.437079	0.187936	-0.0731197	0.444063	-0.376033	-0.367358	0.416226	0.452693	0.432649	-0.374647	0.376459	-0.383405	-0.393158	-0.419359	0.269265	0.49734	0.376469	0.551901	0.444851	-0.407538	0.303068	0.420244	0.394275
ZNF541	0.583981	0.725574	0.710889	0.569686	0.445458	0.612682	0.423693	0.328138	0.571125	0.681343	0.512376	0.188402	0.808689	0.316163	0.689213	-0.431828	0.560289	-0.380657	-0.253592	0.388698	-0.365984	0.707404	-0.329031	-0.217832	0.635152	-0.268704	-0.341104	0.379737	-0.133997	0.692656	-0.38771	-0.208163	0.607309	0.528848	0.766259	-0.426806	0.711456	-0.430514	-0.379481	-0.370269	0.462636	0.606597	0.660038	0.68617	0.614847	-0.361594	0.241401	0.638856	0.693804
ZNF618	0.375662	0.396238	0.364286	0.33912	0.392009	0.364524	0.36907	0.390452	0.299594	0.336686	0.295625	0.273198	0.402858	0.465094	0.474706	-0.402621	0.443147	-0.319404	-0.248562	0.376452	-0.357671	0.47571	-0.324769	-0.296604	0.3488	-0.304106	-0.394375	0.309464	-0.147791	0.363926	-0.36826	-0.280625	0.302277	0.271089	0.43296	-0.328476	0.275861	-0.374575	-0.298282	-0.321081	0.559357	0.338831	0.489622	0.419073	0.251792	-0.406429	0.255166	0.286016	0.414913
ZNF768	0.388047	0.657951	0.610177	0.561139	0.466908	0.690389	0.509063	0.377489	0.674193	0.666955	0.541618	0.0338773	0.554713	0.290842	0.642726	-0.280305	0.438531	-0.319919	-0.269014	0.412841	-0.346101	0.673867	-0.274275	-0.196951	0.567662	-0.216236	-0.251918	0.274353	-0.128513	0.641186	-0.465523	-0.286649	0.624949	0.477813	0.573242	-0.299181	0.533431	-0.300559	-0.334974	-0.313958	0.462565	0.577827	0.4936	0.740366	0.658104	-0.281008	-0.00694406	0.354667	0.564219
ZSWIM4	0.287244	0.321994	0.418746	0.362869	0.303388	0.436505	0.60382	0.12812	0.374713	0.27207	0.308736	-0.084573	0.349319	0.539075	0.428759	-0.330777	0.313761	-0.316744	-0.191401	0.607178	-0.390424	0.366736	-0.353602	-0.216215	0.343857	-0.388668	-0.298733	0.259247	-0.21788	0.343945	-0.289766	-0.360122	0.223083	0.31615	0.330279	-0.285691	0.213362	-0.320359	-0.312515	-0.34	0.329995	0.362152	0.266298	0.499608	0.332	-0.368017	0.278523	0.333038	0.349697
ZXDC	0.78658	0.63659	0.529606	0.688448	0.319336	0.544495	0.366981	0.391258	0.533272	0.559114	0.614844	0.0642945	0.689995	0.191014	0.53793	-0.419713	0.688064	-0.34186	-0.215873	0.118019	-0.413332	0.52015	-0.348144	-0.319149	0.663692	-0.312062	-0.365015	0.509045	-0.0639665	0.580905	-0.401355	-0.283731	0.374445	0.422935	0.627127	-0.520061	0.368573	-0.397959	-0.341773	-0.399007	0.608301	0.622429	0.598323	0.533411	0.558251	-0.385238	0.136013	0.509785	0.762117
[truncated: 417 more columns]
