# Supplementary material for: Release of CD36-associated cell-free mitochondrial DNA and RNA as a hallmark of space environment response
Source: Nat Commun. 2024 Jun 11;15:4814. doi: 10.1038/s41467-023-41995-z (PMC11166646; doi:10.1038/s41467-023-41995-z)
Supplement: Supplementary file 7 — Supplementary Data 4 [file 41467_2023_41995_MOESM7_ESM.xlsx]

## Sheet: TGB_063_Input_vs_IP_504genes
Feature ID	EDGE test: Input vs IP_CD36, tagwise dispersions - P-value	EDGE test: Input vs IP_CD36, tagwise dispersions - Fold change	EDGE test: Input vs IP_CD36, tagwise dispersions - FDR p-value correction	Input - Normalized means	IP_CD36 - Normalized means
AATK	6.0812e-09	11.5119	3.03722e-06	7.5	49.9
ABLIM2	0.000350234	41.3344	0.022847	0	3.83333
AC007386.2	7.88303e-06	14.2719	0.00135245	0.666667	6.63333
AC116050.1	2.47907e-05	60.2842	0.00354887	0	5.26667
AC141928.1	0.000585002	51.541	0.0319901	0	4.96667
ACADS	3.20794e-06	15.8554	0.000693255	0.666667	7.63333
ACAN	0.000655954	10.0666	0.0345801	0.566667	4.46667
ADAMTSL1	7.06406e-05	48.6957	0.00785964	0	4.56667
ADCY1	3.06313e-06	16.2214	0.000674939	0.566667	7.73333
ADCY2	0.00034615	16.2182	0.022847	0.366667	4.33333
ADRA2A	2.70751e-05	6.34183	0.00377959	2.23333	11.1667
AFAP1L1	0.000460111	13.2743	0.0273571	0.2	3.6
AHNAK2	7.86151e-05	5.7111	0.00860503	2.33333	9.26667
AIM1	0.000989342	-2.87622	0.0451024	43.7	9.83333
AKR1C1	6.81077e-07	5.24475	0.000203606	14.1333	48.2667
AKR1C2	0.000413136	4.45033	0.0256498	7.53333	20.3333
ALDH1A2	0.000120429	12.555	0.0114688	0.566667	5.83333
ALDH1B1	0.00017162	12.4934	0.014722	0.666667	6.13333
ANKHD1	3.42836e-05	-4.57934	0.00447979	37.4333	5.1
ANKRD26P2	8.19746e-05	24.5357	0.00885759	0.466667	7.7
ANKRD30A	6.73565e-05	55.608	0.00758112	0	5.33333
ANKRD30BL	3.04156e-12	6.53668	2.53182e-09	7435.23	31509.4
ANKRD36	2.91163e-06	-3.9981	0.000647909	112.1	18.1
ANKRD36C	0.00062069	-2.69988	0.0332143	93.8667	22.2667
ANKRD37	5.68517e-14	28.3391	8.96655e-11	2.5	43.8333
ANO1-AS2	0.000385013	3.46842	0.0241035	7.86667	17.7333
AP001628.6	1.2572e-05	12.0838	0.00203278	1.4	10.8
AP1G2	0.000603282	-4.88245	0.0325932	17.7	2.16667
AP3D1	2.1611e-07	3.80009	7.51475e-05	167.433	414.2
AP5S1	3.45522e-17	24.7901	2.58854e-13	6.93333	108.033
APOB	0.000228398	20.8628	0.01764	0.466667	5.83333
APOO	0.000483011	7.58286	0.02827	1.76667	8.1
AQP7P3	0.000359206	44.9653	0.0229461	0	4.26667
ARHGEF16	0.000129758	8.97054	0.0120509	0.766667	6.13333
ARHGEF17	1.32774e-08	19.4384	5.9682e-06	0.4	9
ARHGEF28	0.000704584	12.1321	0.0361032	0.2	3.26667
ARNTL2	1.08147e-12	15.9696	1.10482e-09	3.5	38.6667
ARPC4-TTLL3	0.000289704	-4.73761	0.0208649	21.5667	2.76667
ARSI	0.000310076	3.51884	0.0216881	3704.3	8252.8
ASB13	2.17334e-07	-9.93086	7.51475e-05	26.6667	1.5
ASTN1	1.8605e-05	59.4798	0.00281075	0	5.63333
ATP1A4	0.000192053	13.3809	0.0154984	0.566667	6.73333
ATP2B3	0.000589274	10.341	0.0321454	0.833333	4.96667
ATP4A	6.74627e-05	55.6079	0.00758112	0	5.33333
ATP8A2	0.000372525	5.70767	0.0235182	0.966667	5.63333
BAG6	0.000166778	2.91312	0.0144723	38.9333	70.7667
BAMBI	0.000195998	48.0126	0.0155655	0	4.46667
BOC	0.000852039	12.5963	0.0403149	0.2	3.5
C1orf35	9.63621e-07	3.9316	0.000270717	38.9333	102.167
C2orf54	0.000694336	41.9199	0.0359073	0	3.96667
C6orf132	0.000704915	12.1321	0.0361032	0.2	3.26667
C9orf135	4.78644e-07	25.588	0.000147363	0.2	7.36667
C9orf142	0.00010515	3.42552	0.0107956	13.4667	32.0667
CA12	0.000936116	13.2639	0.0433798	0.2	3.43333
CABP7	1.38533e-12	-10.3894	1.35371e-09	209.9	13
CACNA1B	0.000359378	44.9653	0.0229461	0	4.26667
CACNA1C	2.18603e-06	25.7792	0.000508488	0.366667	7.43333
CACNA1G	0.000606883	9.35463	0.0326308	0.666667	4.56667
CADM1	0.000115946	17.7331	0.011238	0.2	5.1
CADPS	0.000112669	19.9411	0.0110578	0.466667	5.83333
CAMK2B	0.000790175	15.4818	0.0383878	0.2	3.93333
CAMK4	7.88715e-05	-4.04814	0.00860503	173.933	28.4333
CARD9	4.30065e-09	7.54968	2.24784e-06	19.8333	94.0667
CASC11	0.000694263	41.9198	0.0359073	0	3.96667
CBS	0.000352626	22.4318	0.022847	0.466667	6.53333
CCDC114	0.00032696	8.40537	0.0224605	1.03333	7.23333
CCDC141	1.65491e-06	-7.46984	0.000404285	28.1333	2.36667
CCDC17	1.27472e-07	7.41968	4.77488e-05	3.5	20.7667
CCDC40	0.000152324	6.63935	0.0138322	1.5	7.63333
CCDC41	0.000958102	-2.87781	0.0439914	43.1333	9.66667
CCDC64B	9.57855e-05	10.3475	0.0100129	1.03333	7
CCNI2	1.99773e-06	23.1897	0.00047262	0.2	6.63333
CD52	0.000288595	-4.44099	0.0208649	22.9	3.16667
CD74	0.000574473	-3.24007	0.0316453	276.833	54.7667
CDC27	8.43784e-05	3.98759	0.0089877	18.0667	42.6667
CDH11	0.000189378	45.0712	0.0154897	0	4.1
CDH5	1.73816e-06	16.8748	0.000420055	0.666667	7.86667
CDH8	3.77707e-16	30.7852	1.08081e-12	12.1333	228.5
CDK2AP1	1.29821e-06	-5.70149	0.00034129	92.2667	9.93333
CDK6	5.60557e-21	-31.4349	1.25985e-16	3659.3	69.1667
CEACAM3	0.000742447	3.55392	0.036917	10.2333	22.6
CEBPB	0.000243191	-3.02757	0.0185352	70.7667	14.6333
CELSR2	9.28026e-05	6.81731	0.00974644	1.6	7.2
CEPT1	4.84584e-05	-5.38037	0.0057931	20.1667	2.53333
CERS1	8.32818e-05	20.4973	0.00895579	0.466667	6
CGNL1	0.000420036	41.1433	0.0259349	0	3.53333
CHD5	3.46695e-06	25.0468	0.000742092	0.366667	6.63333
CHDH	0.00017768	44.7556	0.0150692	0	4.03333
CHRM3	0.000270967	47.3869	0.0203	0	4.2
CHST3	0.000351079	53.8175	0.022847	0	5.26667
CIT	3.02088e-05	6.80649	0.00409663	2.13333	9.8
CLGN	1.92958e-09	38.7615	1.17209e-06	0.2	11.2
CNDP1	0.00073558	44.2912	0.0366568	0	3.73333
CNGB1	5.56912e-06	25.1716	0.00106073	0.466667	7.36667
CNKSR3	0.000820813	9.33536	0.0393069	0.566667	4.3
CNNM1	1.31858e-05	19.4023	0.00210912	0.2	5.6
COBL	0.000386933	45.5562	0.0241564	0	4.4
COL26A1	1.43836e-05	24.3898	0.00225311	0.366667	7.5
COL4A2	0.000340684	16.6793	0.0227207	0.2	4.33333
COL9A2	0.000161594	3.72782	0.0142635	7.03333	17.3
CPNE7	0.000479083	40.8885	0.0281133	0	3.73333
CRYAB	0.000322106	3.87488	0.0222065	4.06667	10.9
CSF1	0.000487768	9.52858	0.0284005	0.766667	6.26667
CSMD3	0.0002771	50.9664	0.0206219	0	4.66667
CTB-133G6.1	0.000317939	-3.18964	0.0220545	74.6333	15.6
CTD-2245F17.3	0.000467512	5.38512	0.0276163	2.73333	9.23333
CTD-2281E23.1	1.02847e-07	85.3802	3.91776e-05	0	7.83333
CTD-2547E10.2	0.00012846	-3.67362	0.0120509	49.9667	8.66667
CTD-2619J13.8	4.41764e-05	7.76299	0.00541199	3.2	14.1667
CTNNA2	0.000189529	53.5616	0.0154897	0	4.83333
CUX2	0.000192922	14.1524	0.0154984	0.666667	7.13333
CWC25	0.000522933	2.53213	0.0297542	65.3333	104.9
CYLD	4.15424e-05	-4.32853	0.00515837	44.2667	6.26667
DAB2IP	2.28117e-06	12.3119	0.000520707	0.866667	7.83333
DACT3-AS1	1.7469e-08	16.2927	7.69834e-06	1.03333	11.0333
DBN1	0.000114813	3.22452	0.0112192	17.6	36.4667
DCLK3	0.000295518	56.3239	0.0211178	0	5.43333
DCTN1-AS1	0.000116829	61.1403	0.0112692	0	6
DDX17	0.000847559	-2.43214	0.0401875	395.833	107.433
DDX24	3.13022e-16	18.4625	1.08081e-12	154.3	1829.6
DLL1	0.000129478	15.6252	0.0120509	0.2	4.33333
DMKN	0.000195343	16.3042	0.0155655	0.2	4.66667
DMRT2	0.00050568	47.5538	0.0291668	0	4.03333
DMRTA2	0.000295978	10.0058	0.0211178	0.833333	4.83333
DNAH11	1.88339e-07	11.4749	6.71892e-05	1.83333	12.0333
DNAH17	0.000521899	4.96899	0.0297542	2.33333	8.3
DNAH9	0.000594482	18.0855	0.0322729	0.466667	4.83333
DNAI2	0.000202622	14.6126	0.0160303	0.2	4.1
DNAJB5	0.000163315	14.7068	0.0142821	0.2	4.26667
DNAJC18	7.33644e-06	22.098	0.00131776	0.2	6.46667
DOCK6	0.000111318	6.43803	0.0110578	2.13333	8.3
DST	4.4018e-06	4.47671	0.000860264	15.4667	45.1333
DUSP27	0.000187272	54.5823	0.0154622	0	4.63333
EEF1A2	8.41202e-07	35.1211	0.000245533	0.2	9.6
EEF2	0.000131752	-2.865	0.0121358	175.233	39.2333
EGFR	0.000280446	44.6376	0.0206741	0	4.16667
EHMT2	0.000636852	2.49168	0.0339176	59.9333	96.5667
ELF3	4.4083e-08	11.8622	1.7877e-05	1.6	12.5667
EML1	0.000112198	13.4021	0.0110578	0.666667	6.83333
EN1	3.05743e-08	-9.77926	1.27252e-05	47.5	2.93333
EPAS1	4.834e-05	14.9533	0.0057931	0.566667	6.83333
ERG	2.19459e-06	25.2837	0.000508488	0.366667	6.76667
FAM131C	2.29366e-06	19.6749	0.000520707	0.9	9.86667
FAM183A	0.000126679	53.8052	0.0119627	0	4.83333
FAM27D1	0.000942784	7.65402	0.0435174	0.866667	4.9
FAM83F	7.78629e-06	15.0989	0.00134613	0.566667	7.36667
FAM83H	4.6106e-06	5.82699	0.000885669	4.23333	16.4333
FAT1	4.45481e-05	55.3314	0.00541199	0	4.9
FAXC	0.000538296	37.5822	0.030474	0	3.4
FBLN2	1.94863e-05	5.85255	0.0029197	5.63333	23.4
FBXO40	0.000916752	6.2227	0.0426584	0.766667	4.1
FCGR2A	3.42287e-05	3.84951	0.00447979	18.0667	43.3
FER1L4	0.000338453	9.31983	0.0227067	0.566667	6.3
FGF13	0.000284397	14.504	0.0208649	0.2	4.16667
FHDC1	6.09185e-05	19.7641	0.00720602	0.2	5.9
FKBP10	0.000453876	13.3622	0.02713	0.2	3.83333
FLYWCH2	3.71859e-09	11.9718	1.98989e-06	3.93333	28.7
FNDC1	3.89595e-12	198.814	3.12719e-09	0	18
FOLR4	0.000602646	16.5906	0.0325932	0.2	4.1
FOXA2	0.000356873	14.6416	0.0229461	0.2	4.26667
FOXI3	0.000491769	-3.49865	0.0285595	37.2	6.86667
FREM2	1.38918e-05	23.9052	0.00219872	0.466667	6.63333
FRMD1	0.000843096	55.5265	0.0400604	0	4.36667
FRMD4A	0.00071528	12.0536	0.0362887	0.366667	3.26667
FZD9	4.64797e-07	-5.40239	0.000145088	863.4	109.267
GALNT1	0.000764155	-3.31167	0.0377459	75.9667	13.4667
GAREML	0.000879535	8.69347	0.0412751	0.566667	4.1
GCK	8.74843e-06	20.6281	0.00147321	0.366667	6
GGT5	2.84391e-08	16.4998	1.20598e-05	0.866667	11.1667
GLB1L	9.20908e-07	22.632	0.000265351	0.466667	6.36667
GNPDA1	3.34795e-13	19.7847	3.96027e-10	2.73333	32.8667
GPR179	0.000327788	14.6041	0.0224605	0.2	3.83333
GPR26	0.000656984	14.3766	0.0345801	0.366667	4.43333
GPR98	0.000712625	14.3915	0.0362887	0.2	4.2
GPRC5A	0.000559965	9.27413	0.0311515	0.833333	4.26667
GPRC5B	0.000706803	41.5414	0.0361032	0	3.96667
GRIK3	0.000168034	20.3102	0.0145253	0.466667	6.2
GRIN2B	9.68445e-06	59.2228	0.00158875	0	5.33333
GSG1L	0.0003399	-4.41058	0.0227207	16.2667	2.26667
GSTM5	0.000310726	13.2784	0.0216881	0.366667	3.7
HBB	0.00102626	-4.96312	0.0465965	224.533	28.2
HDAC3	0.000801707	-2.72585	0.0387381	101.367	24.4667
HDGFL1	0.000129003	-4.36199	0.0120509	39.4667	5.33333
HECW1	0.000731217	15.3048	0.0366568	0.2	4.53333
HECW2	0.000258776	44.6211	0.0195167	0	3.86667
HHIPL1	9.99723e-07	6.14815	0.000277392	6.53333	25.9667
HLA-DMB	0.000438409	-3.92234	0.0267751	45.2667	7.2
HLA-DRA	0.000344348	-4.45179	0.0228296	36.8	4.83333
HLA-DRB1	0.000648306	-4.00404	0.034446	30.7333	5
HMGXB4	0.000315919	2.97138	0.0219823	31.0333	61.4333
HNF1B	0.000942957	43.0495	0.0435174	0	3.76667
HSPA2	2.6756e-05	10.2358	0.00375839	1.46667	9.23333
HUNK	1.56847e-06	12.9748	0.000400349	0.933333	8.8
HYDIN	4.31926e-10	24.3416	2.85516e-07	0.566667	11.3667
IGF2BP1	8.78356e-06	66.5935	0.00147321	0	5.76667
IGSF9	2.00365e-05	18.0945	0.00298225	0.366667	5.13333
IL16	0.00065421	-3.264	0.0345801	40.2333	7.66667
IL24	8.09107e-06	-9.5902	0.00137763	16.4667	0.933333
IRGM	0.000157689	44.8922	0.0141197	0	3.96667
ITIH5	0.000788816	12.8982	0.0383878	0.366667	3.6
IYD	0.000805178	37.8369	0.0387381	0	3.36667
KAZN	0.000448829	6.33249	0.02713	1.23333	5.46667
KB-1732A1.1	7.44309e-06	16.8795	0.00131776	0.833333	8.7
KCNF1	0.000706644	41.5414	0.0361032	0	3.96667
KCNG2	0.000630781	7.83387	0.0336741	0.766667	5.46667
KCNIP3	0.000842887	-3.05648	0.0400604	63.6333	13.0333
KCNJ12	2.85439e-05	22.2944	0.00393573	0.366667	6.7
KCNK15	7.21149e-08	30.0583	2.84348e-05	0.9	15.0667
KCNN3	2.40315e-07	22.6189	8.06131e-05	0.566667	10.8
KCNQ2	0.000879678	12.1046	0.0412751	0.366667	3.53333
KCNQ5	0.000555047	-3.63297	0.0311089	30.3333	5.56667
KCTD8	3.02576e-05	69.1293	0.00409663	0	6.73333
KIAA0319	2.97386e-16	46.87	1.08081e-12	8.96667	244.467
KIAA0825	0.000194976	8.5911	0.0155655	1.3	7.7
KIAA1109	0.00028576	-2.99642	0.0208649	118.1	25.5333
KIAA1161	0.000509056	13.5558	0.0291668	0.2	3.8
KIAA1217	0.000107274	4.30718	0.0108603	1440.17	4172
KIAA1462	8.00812e-05	16.6154	0.0086948	0.666667	7.26667
KIAA1467	0.000564974	6.05105	0.0313526	1.6	6.26667
KIAA1549L	0.000108861	12.4334	0.0109226	0.933333	7.73333
KIAA1671	2.60614e-05	5.90728	0.00370716	2.06667	9.66667
KIF26B	0.000388589	6.17624	0.0241926	1.4	6.63333
KIF6	6.85701e-06	23.4499	0.00125294	0.366667	6.7
KLRG2	0.00028056	44.6375	0.0206741	0	4.16667
KSR2	1.33748e-06	15.4026	0.000345516	0.4	7.5
LAMP1	0.000182364	3.34927	0.0152366	27.5	60.5
LCAT	9.65209e-16	18.2929	2.16931e-12	13.8667	163.033
LDLRAD3	0.000359333	9.91726	0.0229461	0.733333	4.6
LEPREL2	0.00082199	12.2838	0.0393069	0.2	3.36667
LHFPL4	1.30594e-06	14.7723	0.00034129	0.4	7.06667
LIMD1	2.92449e-17	16.5151	2.58854e-13	41.7667	443.5
LINC00293	1.35742e-11	40.8633	9.9687e-09	39.1	1016.27
LINC00324	0.000187816	3.37005	0.0154622	109	219.633
LINC00617	0.000606483	9.35463	0.0326308	0.666667	4.56667
LINC00685	0.000570426	-3.78868	0.0315491	26.9	4.1
LINC00689	2.1099e-05	68.1315	0.00311973	0	6.63333
LINC00702	0.00028778	41.2054	0.0208649	0	3.7
LINC01091	3.50161e-05	20.8142	0.00454905	0.2	6.2
LOH12CR2	2.13997e-15	34.7214	4.00799e-12	3.66667	76.3333
LOXL1	9.63167e-07	-7.54201	0.000270717	35.3333	3.13333
LPIN2	0.000690628	-3.73995	0.0359073	28.3667	4.53333
LRFN3	7.40717e-06	-5.51113	0.00131776	44.6667	5.56667
LRRC15	0.000719792	43.763	0.0364354	0	3.73333
LRRTM1	0.000452086	-3.85728	0.02713	21.8333	3.76667
LTBP2	6.56955e-06	14.263	0.00121025	0.566667	6.83333
LZTS1	0.000290576	11.6304	0.0208649	0.666667	5.86667
MAGOH	0.000353759	14.1884	0.022847	0.366667	4.03333
MALAT1	3.6619e-09	-4.91555	1.98989e-06	559.833	72.3
MAPK4	0.00111715	8.71424	0.0498171	0.566667	3.96667
MAPT	3.15815e-05	20.0483	0.00422497	0.366667	5.33333
MEX3D	1.86341e-05	-3.86345	0.00281075	109.133	19.1
MLXIPL	0.000780125	37.6089	0.038208	0	3.23333
MMAB	2.542e-12	18.8625	2.19736e-09	3.4	42.5667
MMACHC	0.000422989	16.0179	0.0260457	0.366667	4.83333
MMP15	0.00100875	9.28549	0.0458942	0.566667	4.33333
MON2	0.000459216	-3.28668	0.0273571	48.7667	9.96667
MPDZ	6.02875e-05	22.1597	0.00716911	0.466667	6.56667
MSANTD1	0.0007986	5.25258	0.0386822	1.13333	5.2
MT-ATP6	1.19563e-06	5.28163	0.000327704	3126.9	9896.07
MT-CO1	5.24624e-10	6.37406	3.36884e-07	3246.23	12772.8
MT-CO2	4.4425e-05	4.40709	0.00541199	3346.7	9372.03
MT-CO3	1.00942e-07	5.3324	3.9115e-05	1856.6	6059.03
MT-CYB	1.01991e-05	4.45525	0.00166106	7325.2	19323
MT-ND1	7.50491e-06	5.50223	0.00131776	5335.6	17149.4
MT-ND2	8.9572e-06	5.19327	0.00149121	6426.43	19751
MT-ND3	1.30398e-06	5.34448	0.00034129	978.633	3089.67
MT-ND4	9.54034e-06	4.74215	0.00157661	10424.7	29714.1
MT-ND4L	3.90649e-06	4.53273	0.00080549	925.933	2503.83
MT-ND5	3.69008e-07	4.89799	0.000118478	8497.4	25247.6
MT-ND6	4.45434e-08	5.40661	1.7877e-05	2817.77	9181.87
MTRNR2L13	2.64725e-05	12.6139	0.00374195	1.3	9.76667
MTRNR2L2	0.000745307	4.43882	0.0369774	26.7	65.6333
MTRNR2L6	2.17189e-05	6.32743	0.00319041	244.9	856.8
MTRNR2L7	0.000244654	7.82158	0.0185763	397.967	1626.63
MTRNR2L8	0.00102944	5.01308	0.0466466	387.633	1041.7
MTRNR2L9	0.000161884	5.24435	0.0142635	22.2	65.0333
MUC12	0.000769135	2.79885	0.0379086	26.2	46.0667
MUC16	5.98435e-14	28.2994	8.96655e-11	1.66667	30.4333
MUC3A_1	0.000184747	4.35937	0.0153785	6.86667	17.3667
MUC5AC	6.38297e-05	7.36114	0.0073947	1.43333	9.3
MXRA5	0.000579694	47.0462	0.0318548	0	4.5
MYBPC2	0.000673861	37.4591	0.035221	0	3.26667
MYH10	0.000450212	10.8413	0.02713	0.833333	5.1
MYH6	7.64902e-05	48.9599	0.00842704	0	4.4
MYO15A	3.74363e-06	8.37016	0.000779056	1.96667	10.5
MYT1L	0.000364061	14.4324	0.0231138	0.366667	4.26667
N4BP3	0.000153247	5.59281	0.0138322	3.06667	11.8
NAMPT	1.37499e-11	-11.272	9.9687e-09	194.633	10
NAT16	6.48353e-05	64.3288	0.00745592	0	6.33333
NBPF1	4.02363e-06	3.933	0.000814695	63.2667	153.6
NBPF15	0.000468156	-5.20535	0.0276163	23.5667	3.2
NCKAP5	0.000105958	16.7456	0.0107956	0.366667	5.03333
NCOA4	3.6085e-05	4.1126	0.00466098	184.667	468.1
NCS1	0.00072364	12.1367	0.0364542	0.2	3.4
NDUFA4L2	0.000243287	16.7759	0.0185352	0.466667	4.73333
NES	0.000320948	8.63331	0.0221948	1.03333	5.9
NEUROD2	0.000376446	14.5747	0.0236992	0.366667	4.4
NFASC	2.45162e-07	18.0654	8.10297e-05	0.4	8
NKX2-3	1.57161e-05	-4.68246	0.00241931	39.4333	5.2
NKX2-5	0.000181093	5.07139	0.0151868	4.33333	15.5
NLRP7	0.000543461	10.3045	0.0306892	0.666667	4.96667
NOL11	0.00061822	-6.1387	0.0331611	10.0333	1.06667
NOX5	0.000193084	53.5964	0.0154984	0	4.96667
NPHP1	1.44069e-13	37.0499	1.90467e-10	1.63333	33.8
NPTX1	4.04099e-07	26.1289	0.000127917	0.466667	7.7
NR2E1	6.21038e-05	16.8709	0.00729403	0.366667	4.56667
NR4A3	0.000101136	11.3731	0.0104748	0.666667	5.33333
NR5A1	3.59895e-07	8.01455	0.000117227	559.233	3101.93
NR6A1	0.000790814	15.4821	0.0383878	0.2	3.93333
NRXN2	1.80672e-05	6.23802	0.00276232	2.76667	11.7
NRXN3	0.000111724	17.466	0.0110578	0.366667	5.1
NSF	0.000790059	3.09158	0.0383878	24.8333	52
NYNRIN	0.000108376	60.892	0.0109226	0	5.26667
OGDHL	0.000557789	16.789	0.0311094	0.466667	5
OGT	0.000723495	-3.03386	0.0364542	158.467	35.8
OSR1	3.37079e-05	63.8892	0.00445638	0	5.86667
OTOF	0.000333206	10.0921	0.0225566	0.4	4.76667
OTUD7A	0.000148829	8.21449	0.0135972	0.766667	5.2
OTX1	8.40266e-05	48.6041	0.0089877	0	4.4
PALD1	7.49724e-06	20.4794	0.00131776	0.366667	6.03333
PAPL	0.000702778	14.7188	0.0361032	0.366667	4.1
PARP14	0.000714277	-2.64751	0.0362887	114.7	28.2
PARP15	3.33741e-05	-3.91573	0.00443836	49.4667	8.03333
PCAT2	2.55287e-06	15.7576	0.000573758	0.4	7.63333
PCDP1	0.00105227	43.0241	0.0474895	0	4.1
PCNX	0.000861994	-2.77945	0.0407003	95.6	21.9
PDZRN3	8.87979e-05	55.969	0.00936964	0	4.73333
PHKB	2.50529e-12	12.1517	2.19736e-09	79.1	610.267
PHLDB1	3.11833e-09	13.187	1.75211e-06	1.5	14.0667
PIEZO2	0.000479054	40.8886	0.0281133	0	3.73333
PKD1L2	1.84776e-06	11.6447	0.000441791	0.933333	7.86667
PLA2G4C	0.000733584	6.11692	0.0366568	1.6	6.8
PLCD3	5.9437e-09	14.8705	3.03601e-06	0.766667	12.5
PLEKHA1	0.000221854	-4.52038	0.0171937	19.1	2.66667
PLEKHG4B	2.29316e-05	26.8499	0.00332508	0.466667	8.03333
PLEKHN1	0.000174935	8.01804	0.0148926	1.66667	8.43333
PLXNA2	0.000185494	6.25769	0.0153837	1.8	9.1
POLR2M	0.000363216	10.0327	0.0231138	1.03333	6.53333
POLR3GL	1.45362e-05	3.19971	0.00225311	55.6333	116.233
POLR3K	6.29587e-06	9.10239	0.00117916	1.33333	11.8333
PPP2CB	0.000671899	4.1194	0.0352003	2.86667	8.06667
PPP2R2C	3.91067e-05	19.0261	0.00493777	0.2	5.1
PRDM11	0.000557824	6.32175	0.0311094	1.13333	5.33333
PRDM6	1.60833e-06	18.947	0.000400349	0.666667	9.5
PRG4	2.37183e-07	14.6007	8.06131e-05	1.46667	12.9
PRKACG	8.1842e-09	38.0626	3.91362e-06	0.366667	11.4
PRKCDBP	1.58942e-06	-8.94605	0.000400349	25.6333	1.9
PRPH2	0.000117754	48.6484	0.0113057	0	4.26667
PTGDR2	6.46442e-06	20.5148	0.00120073	0.2	5.9
PTPRF	1.32319e-05	8.73225	0.00210912	1.66667	9.1
PTRF	0.000118213	9.61995	0.0113057	1.1	6.63333
PWP2	3.98222e-05	3.51304	0.00497225	21.7333	50.4
PXDN	2.9751e-05	55.9549	0.00407716	0	4.9
RAB12	0.000658577	-3.78664	0.034583	336.933	62.4
RAB3B	0.000749519	14.5853	0.0371045	0.2	4.33333
RAB44	8.49193e-09	9.2056	3.97617e-06	4.7	28.2
RANGAP1	1.82852e-07	3.92242	6.62838e-05	60.5333	153.533
RAP1GAP	0.000510013	41.7157	0.0291668	0	3.8
RBL1_2	4.48197e-14	26.3382	7.74864e-11	1.4	27.9667
RBMS1	7.18049e-05	-3.45919	0.00794983	58.6333	10.9333
RELN	1.67758e-07	-5.52112	6.18091e-05	316.567	34.1
REST	0.000310607	3.15193	0.0216881	24.8333	51.5333
REXO1L1P	1.07626e-15	21.0378	2.199e-12	9.46667	121.733
RHBDF1	2.44195e-05	61.0844	0.00351813	0	5.7
RHBDL3	0.000447953	8.51786	0.02713	1.1	5.63333
RHOJ	0.00035035	41.3345	0.022847	0	3.83333
RIMBP2	0.0010626	37.014	0.0476684	0	3.3
RIMKLA	6.73075e-05	57.7856	0.00758112	0	5.26667
ROBO1	6.52882e-07	13.7535	0.000198291	1.73333	12.7667
ROBO3	0.000933173	5.70143	0.0433328	1.76667	6.1
ROCK1P1	6.69538e-12	38.4048	5.18892e-09	0.566667	17.2
RP11-115E19.1	1.24391e-08	23.4926	5.70551e-06	0.833333	11.4667
RP11-162P23.2	0.000584823	51.5408	0.0319901	0	4.96667
RP11-171N4.4	1.81426e-09	36.8094	1.13265e-06	0.466667	10.7667
RP11-203J24.8	0.000904123	-34.1416	0.0423337	4.53333	0
RP11-215N21.1	0.000462808	40.887	0.0274449	0	3.6
RP11-216M21.7	4.83046e-05	15.7339	0.0057931	0.2	4.4
RP11-218E20.3	0.000453455	13.3621	0.02713	0.2	3.83333
RP11-252A24.2	6.72934e-05	-5.6958	0.00758112	18.1667	2.1
RP11-384P14.1	8.5279e-13	208.344	9.12689e-10	0	19.3667
RP11-416O18.1	0.000203277	49.9123	0.0160303	0	4.66667
RP11-645C24.2	0.000591234	-11.8223	0.0321743	7.73333	0.433333
RP11-677M14.7	2.73581e-13	18.6291	3.41596e-10	5.53333	62.6667
RP11-705C15.3	6.50216e-05	-6.18564	0.00745592	19.4667	2.06667
RP11-81N13.1	3.93858e-05	5.58384	0.00494523	1.9	9.43333
RP3-468B3.2	3.7172e-06	22.8286	0.000779056	0.366667	6.76667
RP4-535B20.1	0.000260644	4.15916	0.0195919	3.86667	11.1333
RPE65	0.000779755	37.6088	0.038208	0	3.23333
RPH3A	4.28734e-11	11.1124	2.91994e-08	5.96667	44.5
RPL11	0.000230904	-3.18892	0.0177725	60.9333	12.2333
RPL18A	4.27844e-06	-4.26612	0.000850165	140.7	22.5
RPS14	7.70254e-06	-3.6166	0.00134197	211.367	37.8667
RPS3	0.000106155	-3.16121	0.0107956	99.9667	19.9667
RPS6	0.000725028	-2.95051	0.0364542	75.9	16
RSPO1	0.000353156	13.3821	0.022847	0.2	3.66667
RYR1	0.000735582	5.11721	0.0366568	2.4	7.43333
SALL3	1.45189e-05	55.9194	0.00225311	0	5.03333
SALL4	0.000452289	41.1663	0.02713	0	3.83333
SCN5A	9.63391e-05	48.4707	0.0100242	0	4.46667
SDK1	0.000279478	8.59864	0.0206741	1.03333	5.63333
SEC16B	4.93639e-13	33.2115	5.54726e-10	1.03333	22.9333
SEL1L3	0.000308505	-4.41986	0.0216881	32	4.26667
SEMA6C	0.000208253	6.01186	0.0162163	1.13333	6.03333
SERINC2	3.66516e-06	20.6667	0.000777118	1.83333	21.3667
SHANK2	5.81135e-06	13.5971	0.00109756	0.4	6.13333
SHANK3	0.000338191	6.13742	0.0227067	1.66667	7.63333
SHISA9	0.000232494	19.7039	0.0178338	0.466667	5.4
SHROOM2	0.000157021	49.7211	0.0141162	0	4.53333
SIRPG	1.26981e-13	13.8245	1.78368e-10	5.8	52.2667
SLAIN1	0.000329877	-3.68845	0.022515	30.3333	5.1
SLC16A8	2.77845e-09	27.266	1.60117e-06	0.833333	13.7333
SLC17A7	3.79111e-05	19.5723	0.00484121	0.366667	5.26667
SLC22A18AS	0.000178479	57.004	0.0150801	0	5.56667
SLC22A3	0.000205753	14.5209	0.0161126	0.366667	4.1
SLC30A6	0.000962586	3.39917	0.0440614	13.6	28.8333
SLC5A9	0.000485574	14.9318	0.0283462	0.366667	4.23333
SLC6A1	0.000571323	9.79909	0.0315491	0.833333	4.9
SMIM9	1.26163e-06	17.931	0.00034129	0.666667	8.86667
SMYD3	0.000204272	3.45634	0.0160525	11.6333	25.6667
SOGA2	0.000428671	7.57545	0.0262517	1.4	6.56667
SORBS1	0.000509752	6.78495	0.0291668	1.23333	5.46667
SORBS2	0.000165439	52.6564	0.0144118	0	4.4
SOX6	3.73028e-05	12.2094	0.00479075	0.666667	5.9
SPEG	0.000344231	4.01986	0.0228296	4.36667	12.0333
SPHKAP	0.000804909	37.8367	0.0387381	0	3.36667
SRCIN1	2.18682e-11	26.3756	1.5359e-08	14.2667	228.3
SREBF2	0.00104264	2.48702	0.0471496	38.2	61.1333
SRGAP3	0.000159925	6.09694	0.0142631	2.96667	10.8333
SRL	1.52586e-12	34.2265	1.4289e-09	7.73333	160.033
SRSF1	0.00033159	-3.24058	0.022515	51.1333	10.3
SSPO	6.23116e-05	5.06548	0.00729403	2.86667	10.2333
SSX2IP	2.69575e-08	5.59833	1.16513e-05	68.6667	246.667
ST3GAL2	0.0008387	-4.67505	0.0400208	15.3667	2.1
ST5	0.0010554	12.6615	0.0475355	0.2	3.36667
ST6GAL2	0.000547892	6.98776	0.0308618	0.766667	5.46667
STK32B	0.000550242	8.67037	0.0309167	2	10.7667
SUGP2	0.000162468	-3.27069	0.0142635	74.2333	15.1
SV2B	0.000451933	41.1664	0.02713	0	3.83333
SVEP1	0.000125727	48.1765	0.0119229	0	4.33333
SYT12	0.000286717	17.5747	0.0208649	0.2	4.4
TACC2	8.86589e-05	8.50068	0.00936964	1.56667	7.43333
TAF1D	6.88365e-05	-3.11189	0.00769702	470.533	102.2
TAP2_1	0.000190847	-46.93	0.0154984	6.13333	0
TARDBP	0.000169897	-3.82697	0.01463	34.0667	5.76667
TAS1R3	0.000806648	6.88222	0.0387381	0.566667	4.53333
TBC1D30	0.000161306	14.0462	0.0142635	0.4	6.33333
TBX19	4.39732e-05	8.92467	0.00541199	1.93333	9.8
TBXA2R	4.0091e-06	6.45139	0.000814695	2.9	12.5333
TCHH	6.88501e-07	18.1535	0.000203606	1.26667	13.1667
TFCP2	0.000527547	-3.73141	0.0299409	24.1333	4.1
TH	0.000969977	44.8301	0.0443094	0	3.7
THSD4	4.31229e-06	13.7365	0.000850165	0.4	6.7
TMEM132B	2.74688e-05	59.8253	0.00381087	0	5.16667
TMEM132D	2.26369e-05	55.6954	0.00330367	0	5.2
TMEM185A	0.000208521	3.38912	0.0162163	24.2333	56.4
TMEM39B	1.71868e-16	40.1942	9.65684e-13	26.7333	666.3
TMPRSS4	0.000308133	10.0234	0.0216881	0.666667	4.6
TNNI1	0.000509941	41.7156	0.0291668	0	3.8
TNPO2	0.00041575	3.94942	0.025741	397.533	1057.43
TPO	0.00078031	37.6089	0.038208	0	3.23333
TRA2A	0.000654767	-2.67659	0.0345801	98.0667	24.1
TRAPPC4	6.31329e-05	-4.56257	0.00735187	37.2	5.03333
TRIM38	3.83964e-05	-4.43355	0.00487548	37.3333	5.63333
TRPC2	0.000173009	13.4408	0.0147847	0.566667	5.83333
TRPM3	0.000111791	20.0845	0.0110578	0.466667	5.93333
TTLL7	0.000428501	6.21489	0.0262517	2.13333	7.5
TTN	0.000143899	-3.4246	0.0132005	88.0333	16.9667
TUG1	0.000131096	-3.93291	0.012125	34.9	5.53333
TWIST1	0.000377585	-3.84838	0.0237045	27.1667	4.4
U1_1	0.000349365	-4.78752	0.022847	325.867	36.8667
UBE4A	0.00106987	-4.01917	0.0478991	16.7333	2.53333
UNC79	0.000153009	49.2918	0.0138322	0	4.7
UNC80	0.000949134	12.9762	0.0437127	0.366667	3.43333
VASH2	3.13136e-06	-6.84425	0.000683275	37.4	3.7
VAT1L	6.37162e-09	-5.65885	3.11309e-06	202.2	22.6
VPS13C	0.000910676	-2.39317	0.0424636	182.167	48.6667
VPS25	4.23761e-06	7.24092	0.000850165	3.23333	15.7667
WDFY4	0.000330872	-3.44991	0.022515	87.4	16.3
WDR35	2.16687e-09	9.86319	1.28159e-06	4.86667	32.1333
WDR87	4.53296e-06	72.6951	0.000878261	0	6.43333
WFS1	0.000865685	6.67753	0.0407888	0.766667	4.46667
WISP1	1.62099e-06	15.7823	0.000400349	0.4	7
WNK2	0.000179516	16.9136	0.0151109	0.366667	5.13333
WNT9A	0.00106198	37.0144	0.0476684	0	3.3
XKR7	0.000252402	12.6248	0.0191001	0.566667	5.53333
ZFHX4	0.00069498	12.8138	0.0359073	0.9	6.56667
ZFPM1	0.000959101	-3.37026	0.0439914	313.533	64.8333
ZFRP1	4.38609e-16	39.0941	1.09531e-12	4.4	97.5333
ZNF141	0.00027419	-6.79058	0.0204731	11.2	0.933333
ZNF211	0.00107661	-34.1882	0.0481051	4.6	0
ZNF219	0.000505385	-3.25064	0.0291668	124.4	26.0667
ZNF320	3.04537e-05	4.17848	0.00409848	10.9	29.4333
ZNF324B	0.000907021	-4.49172	0.0423811	32.2333	4.96667
ZNF462	0.000192555	5.83675	0.0154984	3	9.56667
ZNF480	0.000300708	4.66313	0.0213874	4.2	12.9333
ZNF532	0.000289951	-4.11484	0.0208649	25.5333	3.76667
ZNF568	0.000116005	4.41562	0.011238	5.1	15
ZNF628	0.000688369	-2.73072	0.0358958	183.8	40.9667
ZNF70	0.000106033	3.81381	0.0107956	6.86667	18.1667
ZNF704	0.000334711	14.6933	0.0225905	0.366667	3.96667
ZNF75A	0.000369812	-6.43568	0.0234128	13.1333	1.23333
ZNF771	3.84714e-16	-18.2623	1.08081e-12	177.533	5.9
ZNRF1	0.000349418	11.2644	0.022847	0.4	5.4
ZSCAN22	0.000301849	5.61806	0.0214008	3.06667	11.6667
