# Supplementary material for: Release of CD36-associated cell-free mitochondrial DNA and RNA as a hallmark of space environment response
Source: Nat Commun. 2024 Jun 11;15:4814. doi: 10.1038/s41467-023-41995-z (PMC11166646; doi:10.1038/s41467-023-41995-z)
Supplement: Supplementary file 8 — Supplementary Data 5 [file 41467_2023_41995_MOESM8_ESM.xlsx]

## Sheet: DAVID_tissue_CD36_406genes
Category	Term	Count	%	PValue	Genes	Fold Enrichment	FDR
HPA_RNA_TISSUE	brain	113	31.2155	6.3057e-11	RAB3B, CHRM3, KCNG2, MT-ND4L, PHLDB1, ATP8A2, MT-ND5, MYT1L, MT-CO1, CPNE7, MT-ND2, CELSR2, CDH8, CNDP1, MT-ND1, RPH3A, MSANTD1, SALL3, TBC1D30, PIEZO2, SLC16A8, NCKAP5, LZTS1, ST6GAL2, SHISA9, SRCIN1, KCTD8, HECW1, KCNQ2, HHIPL1, MT-CO2, MT-CO3, ASTN1, CACNA1B, CACNA1G, NEUROD2, OTOF, NPTX1, SRGAP3, KCNN3, RIMKLA, RHBDL3, KIAA0319, TMEM132D, KCNF1, SPHKAP, DNAH17, TMEM132B, DCLK3, HSPA2, GRIN2B,…	1.74457	2.08088e-09
HPA_RNA_TISSUE	heart muscle	28	7.73481	2.9037e-06	MT-ND6, MT-ND4L, MT-ND4, MT-ND5, MT-CO1, CACNA1C, SRL, MT-ND2, FBLN2, MT-ND3, CLGN, MT-ND1, MT-ATP6, FBXO40, SCN5A, NKX2-5, RHBDL3, SPHKAP, SORBS2, GCK, WNK2, MT-CO2, TACC2, MT-CO3, MT-CYB, CRYAB, NES, MYH6	2.76989	4.79111e-05
HPA_RNA_TISSUE	pituitary gland	20	5.52486	7.981e-05	RAB3B, ATP8A2, MYT1L, CPNE7, CACNA1B, GRIK3, CHD5, LHFPL4, KSR2, TBX19, GCK, NAT16, UNC80, DMRTA2, XKR7, MYO15A, RIMBP2, COL9A2, KIAA0319, UNC79	2.83988	0.00087791
HPA_RNA_TISSUE	thyroid gland	11	3.03867	0.00728992	TPO, ST6GAL2, FNDC1, IYD, SALL4, KLRG2, SORBS2, FHDC1, RAP1GAP, FREM2, NAT16	2.71721	0.0601418
HPA_RNA_TISSUE	retina	29	8.01105	0.011621	ANKRD37, ATP8A2, NRXN3, ADCY1, NR2E1, SLC6A1, IGSF9, NAT16, UNC80, SV2B, SLC17A7, CTNNA2, SRGAP3, RIMKLA, RHBDL3, GPR179, CADM1, DNAH17, PLA2G4C, CADPS, SHROOM2, LHFPL4, RPE65, KCTD8, XKR7, PRPH2, SSX2IP, ASTN1, CNGB1	1.62067	0.0766983
HPA_RNA_TISSUE	choroid plexus	20	5.52486	0.0157225	KCNF1, DNAH11, MTRNR2L13, MTRNR2L6, ATP2B3, OGDHL, DNAH9, MTRNR2L8, NR2E1, RPE65, GCK, NEUROD2, CUX2, PLEKHG4B, HYDIN, FAT1, TRPM3, CERS1, SHANK2, CCDC40	1.79554	0.0864735
HPA_RNA_TISSUE	skeletal muscle	33	9.11602	0.0214834	CAMK2B, RYR1, MT-ND6, SLC22A3, MT-ND5, MTRNR2L6, ADCY2, MTRNR2L8, SRL, FBXO40, ABLIM2, DNAJB5, NPHP1, TNNI1, ACADS, SEMA6C, AFAP1L1, MYBPC2, KCNJ12, PLA2G4C, MTRNR2L13, COBL, PHKB, HSPA2, WNT9A, KIAA1217, WNK2, EEF1A2, TACC2, MAPT, PLCD3, FGF13, CRYAB	1.48611	0.101279
HPA_RNA_TISSUE	parathyroid gland	9	2.48619	0.117655	DNAH11, SYT12, DMRT2, RIMBP2, KIAA1549L, FGF13, FHDC1, LZTS1, MAPK4	1.83276	0.485329
HPA_RNA_TISSUE	endometrium 1	4	1.10497	0.383384	ADAMTSL1, ALDH1A2, CACNA1C, RSPO1	1.79554	0.942857
HPA_RNA_TISSUE	kidney	13	3.59116	0.390941	CA12, DMRT2, ARHGEF28, OGDHL, HNF1B, RAP1GAP, SLC22A18AS, FAM131C, CHDH, HECW1, STK32B, FREM2, CGNL1	1.20333	0.942857
HPA_RNA_TISSUE	cervix	6	1.65746	0.410921	MUC16, RSPO1, MXRA5, THSD4, ADRA2A, CACNA1G	1.42317	0.942857
HPA_RNA_TISSUE	adipose tissue	7	1.9337	0.41964	ITIH5, MUC16, AKR1C2, SVEP1, PRG4, FRMD4A, ADRA2A	1.34047	0.942857
HPA_RNA_TISSUE	liver	25	6.90608	0.472325	LCAT, OGDHL, ADCY1, SLC6A1, IGSF9, CUX2, SLC22A18AS, ALDH1B1, CBS, APOB, MPDZ, ACADS, SEC16B, COL26A1, MMAB, AKR1C1, AKR1C2, PRG4, GCK, MLXIPL, SYT12, CHDH, SERINC2, MMACHC, FOXA2	1.06822	0.942857
HPA_RNA_TISSUE	placenta	8	2.20994	0.530831	CDH5, FCGR2A, COL4A2, EPAS1, CDH11, ATP1A4, IGF2BP1, SVEP1	1.16366	0.942857
HPA_RNA_TISSUE	esophagus	11	3.03867	0.579201	FAM83H, DMRTA2, FAM83F, C6ORF132, ELF3, TMPRSS4, KLRG2, NDUFA4L2, PLEKHN1, N4BP3, ARNTL2	1.06793	0.942857
HPA_RNA_TISSUE	pancreas	8	2.20994	0.62298	SDK1, CBS, TBC1D30, PLXNA2, HUNK, HNF1B, FOXA2, NAT16	1.067	0.942857
HPA_RNA_TISSUE	tongue	12	3.31492	0.628989	SEMA6C, FBXO40, ABLIM2, MYBPC2, KCNJ12, DNAJB5, TNNI1, COBL, ADCY2, FGF13, SRL, CRYAB	1.02027	0.942857
HPA_RNA_TISSUE	urinary bladder	5	1.38122	0.65233	GPRC5A, OSR1, PRDM6, TMPRSS4, ATP1A4	1.12221	0.942857
HPA_RNA_TISSUE	seminal vesicle	2	0.552486	0.812087	ACAN, RPE65	1.21004	0.942857
HPA_RNA_TISSUE	prostate	3	0.828729	0.814118	RAB3B, CUX2, SALL3	0.978427	0.942857
HPA_RNA_TISSUE	fallopian tube	6	1.65746	0.85777	CCDC17, DNAI2, MUC16, FAM183A, ALDH1A2, DNAH9	0.821237	0.942857
HPA_RNA_TISSUE	ovary	3	0.828729	0.874733	ROBO3, BAMBI, CDH11	0.840528	0.942857
HPA_RNA_TISSUE	intestine	18	4.97238	0.910249	SEC16B, PTGDR2, FAXC, PRDM6, ARHGEF16, TMPRSS4, GRIK3, CACNA1C, WNT9A, FRMD1, SLC5A9, SLC22A18AS, NCS1, CCNI2, MUC12, SPEG, NPTX1, APOB	0.8011	0.942857
HPA_RNA_TISSUE	stomach 1	5	1.38122	0.94423	ATP4A, PTGDR2, MUC5AC, FRMD1, FOXA2	0.666872	0.94423
HPA_RNA_TISSUE	lung	3	0.828729	0.945205	GPRC5A, EPAS1, NCKAP5	0.6557	0.945205
HPA_RNA_TISSUE	salivary gland	5	1.38122	0.94862	CHRM3, MUC16, KLRG2, OTX1, TAS1R3	0.656387	0.94862
HPA_RNA_TISSUE	skin 1	10	2.76243	0.960631	CA12, FAM83H, LRRC15, C6ORF132, AHNAK2, TCHH, PLEKHN1, OTX1, DMKN, IGSF9	0.681015	0.960631
HPA_RNA_TISSUE	breast	2	0.552486	0.961474	ANKRD30A, GSTM5	0.623078	0.961474
HPA_RNA_TISSUE	adrenal gland	3	0.828729	0.97214	NR5A1, TH, ASTN1	0.559101	0.97214
HPA_RNA_TISSUE	vagina	2	0.552486	0.972648	SALL3, PLEKHN1	0.564138	0.972648
HPA_RNA_TISSUE	epididymis	3	0.828729	0.995857	CPNE7, CTNNA2, TAS1R3	0.400123	0.995857
HPA_RNA_TISSUE	bone marrow	7	1.9337	0.999991	CEACAM3, RAB44, CARD9, OTOF, CWC25, SOX6, FHDC1	0.321478	0.999991
HPA_RNA_TISSUE	testis	24	6.62983	0.999993	DNAI2, DNAH17, ANKRD30BL, ATP1A4, DCLK3, CACNA1B, CHD5, KIF6, FRMD1, WDR87, DNAJC18, CLGN, DMRTA2, FAM83F, CNNM1, NR6A1, MSANTD1, GLB1L, NLRP7, PRKACG, SALL4, IGF2BP1, NOX5, SSX2IP	0.50781	0.999993
HPA_RNA_TISSUE	lymphoid tissue	12	3.31492	1	NR5A1, LRRC15, FCGR2A, DMRT2, CARD9, SIRPG, KAZN, NOX5, DLL1, STK32B, ARNTL2, FRMD1	0.347885	1
