# Supplementary material for: Release of CD36-associated cell-free mitochondrial DNA and RNA as a hallmark of space environment response
Source: Nat Commun. 2024 Jun 11;15:4814. doi: 10.1038/s41467-023-41995-z (PMC11166646; doi:10.1038/s41467-023-41995-z)
Supplement: Supplementary file 9 — Supplementary Data 6 [file 41467_2023_41995_MOESM9_ESM.xlsx]

## Sheet: Any_pair_467genes
Feature ID	EDGE test: AG vs MG, tagwise dispersions - P-value	EDGE test: AG vs MG, tagwise dispersions - Fold change	EDGE test: AG vs GC, tagwise dispersions - P-value	EDGE test: AG vs GC, tagwise dispersions - Fold change	EDGE test: MG vs GC, tagwise dispersions - P-value	EDGE test: MG vs GC, tagwise dispersions - Fold change	AG - TGB_022_1 (GE) - Normalized expression values	AG - TGB_022_2 (GE) - Normalized expression values	AG - TGB_022_3 (GE) - Normalized expression values	AG - TGB_022_4 (GE) - Normalized expression values	AG - TGB_022_5 (GE) - Normalized expression values	AG - TGB_022_6 (GE) - Normalized expression values	AG - Normalized means	MG - TGB_022_7 (GE) - Normalized expression values	MG - TGB_022_8 (GE) - Normalized expression values	MG - TGB_022_9 (GE) - Normalized expression values	MG - TGB_022_10 (GE) - Normalized expression values	MG - TGB_022_11 (GE) - Normalized expression values	MG - TGB_022_12 (GE) - Normalized expression values	MG - Normalized means	GC - TGB_022_13 (GE) - Normalized expression values	GC - TGB_022_14 (GE) - Normalized expression values	GC - TGB_022_15 (GE) - Normalized expression values	GC - TGB_022_16 (GE) - Normalized expression values	GC - TGB_022_18 (GE) - Normalized expression values	GC - Normalized means
1110038B12Rik	0.0219629	3.11902	0.158161	2.03279	0.412493	-1.53435	48.5882	85.9412	41.3529	30.6471	122.824	43.9412	62.2157	54.2941	122.824	49.7647	36	70.0588	500.647	138.931	46.1765	85.9412	47.4706	159.412	135.706	94.9412
1600010M07Rik	0.054452	4.62062	0.0305368	5.17761	0.91259	1.12054	0.705882	0	0	0	0	0	0.117647	0.411765	1.23529	0	1	1.41176	0.235294	0.715686	1.70588	0.941176	0	3.35294	0.470588	1.29412
2310036O22Rik	0.733566	1.44594	0.113242	-9.03213	0.0418918	-13.06	0.705882	0	0	0	3.17647	1.35294	0.872549	0.411765	0	0	0.0588235	2.29412	3.88235	1.10784	0	0	0	0	0	0
2610002M06Rik	1	1	0.0284792	12.0864	0.0284792	12.0864	0	0	0	0	0	0	0	0	0	0	0	0	0	0	3.70588	0.117647	1.05882	0	0.470588	1.07059
2900026A02Rik	0.284095	2.14416	0.206021	-3.40944	0.0250066	-7.31038	6.58824	0	0	3.47059	1.29412	5.41176	2.79412	2	0	0.823529	6.41176	9.23529	16.4706	5.82353	0.764706	0.117647	1.58824	0	0	0.494118
9430020K01Rik	0.462875	1.64843	0.188982	-3.18246	0.0279745	-5.24606	1.76471	0	4.11765	2.17647	0	2.58824	1.77451	11.1765	0.352941	1.94118	0.0588235	2.29412	2.76471	3.09804	0	0	1.05882	0.588235	0.470588	0.423529
A230103J11Rik	0.0356706	3.83012	0.101545	3.17063	0.771007	-1.208	0	3.05882	0.647059	0	0	0.294118	0.666667	0	3.23529	0.823529	3.58824	5.35294	8.94118	3.65686	0	3.76471	3.52941	3.35294	4.23529	2.97647
A330023F24Rik	0.082784	-5.19567	0.0387155	-11.7656	1	-2.2645	1.76471	0.588235	3	1.11765	0	0	1.07843	0	0	0	0	0	0.294118	0.0490196	0	0	0	0	0	0
Aak1	0.00237797	19.2074	0.0146313	14.228	0.687371	-1.34997	0	0	0	0	0	0	0	0.411765	0	4.17647	0.0588235	1.41176	5.11765	1.86275	2.70588	0	1.05882	3.35294	0.470588	1.51765
Abca8a	1	-1.12257	0.0434309	8.18184	0.0434309	9.18471	0	0.588235	0	0	0	0	0.0980392	0	0	0	0.0588235	0	0	0.00980392	0	5	4.52941	0.588235	0	2.02353
Abca9	1	-1.6079	0.0316431	3.88465	0.0131897	6.24612	0	0.588235	0.647059	0	0	0.294118	0.254902	0	0	0.823529	0.0588235	0	0	0.147059	2.70588	3.76471	3.52941	0.588235	0	2.11765
Abcc5	0.0321814	10.872	0.909091	2.43739	0.186657	-4.46051	0	0	0	0	0	0	0	2	2.23529	0.823529	0.0588235	0	0	0.852941	0	0.117647	0	0	0	0.0235294
Acin1	0.479816	1.3921	0.140529	-2.48804	0.0233976	-3.46362	1.76471	3.94118	1.94118	1.11765	5.11765	0.294118	2.36275	3.47059	2.23529	3	0.0588235	6.64706	1.52941	2.82353	0	1	1.05882	2.11765	0	0.835294
Acox1	0.00989206	3.86541	0.406773	2.00582	0.156041	-1.92709	0	0.588235	0.705882	1.11765	0	0.294118	0.45098	3.47059	4.88235	0.823529	1.05882	2.29412	3.88235	2.73529	0.764706	1	1.58824	0	3.35294	1.34118
Adipor2	0.0309553	4.02287	0.778724	-2.29329	0.00391841	-9.2256	0	0.588235	0.705882	0	1.35294	0	0.441176	4.29412	4.11765	0.823529	0.0588235	1.41176	1.52941	2.03922	0	0.117647	0	0	0	0.0235294
Agbl5	1	2.22876	0.0412273	10.3656	0.138686	4.65082	0	0	0	0	0	0	0	0	0	0	0.0588235	0	0	0.00980392	0.764706	0	0	2.11765	2.47059	1.07059
Ahnak	0.423248	1.26068	0.221054	-1.47619	0.0441882	-1.86101	27.4118	8.82353	8.23529	36.5882	50.8824	129.588	43.5882	48.5882	27.7059	19.2353	40.7059	28.6471	28.2353	32.1863	14.5882	14.7059	15.8235	28.2353	8.76471	16.4235
Akap2	0.0359203	6.69333	0.859043	1.62607	0.123816	-4.11626	0	2.11765	0	0	0	0	0.352941	0	3.23529	3	4.47059	0	6.52941	2.87255	0.764706	1.70588	0	0	0	0.494118
Akt3	0.019313	2.61967	0.178306	1.94824	0.461827	-1.34463	0	3.11765	3	1.11765	0	0.294118	1.2549	3.47059	2.23529	4.17647	2.70588	5.35294	3.88235	3.63725	2.70588	4.41176	1.58824	0	4.23529	2.58824
Alas2	0.00852392	-2.41919	0.194635	-1.58917	0.230474	1.5223	166.882	36	60.7059	56.1765	38.1176	52.7059	68.4314	35.5882	16.4706	35.5882	50.8824	9.88235	9.11765	26.2549	70.0588	20.5294	26.6471	25.7059	36.5882	35.9059
Alb	0.30472	2.6456	0.0913837	-6.2215	0.01429	-16.4596	4.11765	0.647059	6.94118	0	5.17647	294.059	51.8235	7.23529	0	20.5294	26.4118	19.9412	263.706	56.3039	0.764706	3.76471	3.52941	3.35294	6.17647	3.51765
Aldob	0.4912	-1.53273	0.00293088	-14.4903	0.0161695	-9.45391	1.76471	0	3	4.64706	5.17647	15.6471	5.03922	2.52941	0	0.882353	0.0588235	6	5.11765	2.43137	0.764706	0	0	0	0	0.152941
Alg12	0.101688	-4.69344	0.295809	1.96154	0.0054764	9.20638	1.76471	0.647059	2	0	0	0.294118	0.784314	0	0	0	0	0.176471	0	0.0294118	1.76471	1.70588	1.58824	0	4.88235	1.98824
Alg6	0.0352022	-3.73188	0.109985	-2.50806	0.77939	1.48796	1.76471	3.94118	4.17647	10.6471	3.17647	0	3.95098	1.17647	0	0.882353	0.0588235	0	1.52941	0.607843	0.764706	1.05882	0	0.647059	3.35294	1.16471
Alox5ap	0.0891426	1.78963	0.00886669	2.48182	0.340947	1.38678	1.76471	10.6471	9.88235	3.47059	3.17647	3.88235	5.47059	5.17647	9.88235	24.4706	10.5294	14	6.58824	11.7745	14.7059	10.8235	23.7059	11.1765	16.7647	15.4353
Amfr	2.66841e-05	30.2081	0.00087575	20.1061	0.539864	-1.50243	0	0	0	0	0	0	0	5.17647	1.23529	2	4.47059	2.29412	2.76471	2.9902	3.76471	0	0	4.82353	3.35294	2.38824
Ank1	0.124537	-3.47152	0.0832708	2.48026	0.0010582	8.61029	6.58824	0.647059	0	1.11765	0	1.35294	1.61765	0	0.352941	0	0.0588235	0	0.294118	0.117647	1.76471	2.35294	7.58824	4.88235	6.17647	4.55294
Ankhd1	0.169435	2.9516	0.0479618	4.12685	0.62861	1.39818	0	0.647059	0	0	0	0.294118	0.156863	2.52941	1.23529	0.882353	1.05882	0	0	0.95098	1.76471	3.76471	0	2.11765	0.470588	1.62353
Ankrd13c	0.0875474	4.59398	0.0174053	7.32354	0.551405	1.59416	0	0.647059	0	0	0	0	0.107843	0.411765	1.23529	2	0	2.29412	0	0.990196	1.76471	0.117647	0	6.41176	2.47059	2.15294
Ankrd40	0.0378746	-8.78524	0.0627086	-8.78524	1	1	0.764706	0.647059	0.705882	0	1.41176	0.294118	0.637255	0	0	0	0	0	0	0	0	0	0	0	0	0
Ankrd44	0.0255072	5.89216	0.00666282	8.34159	0.654647	1.41571	0.764706	0	0	0	0	0	0.127451	2.52941	0.352941	0	0.0588235	0	5.17647	1.35294	3.76471	1.70588	2.41176	2.11765	0.470588	2.09412
Aqr	0.210693	-3.17534	0.0286621	-16.0692	0.39873	-5.06062	0.764706	3.17647	4.94118	1.11765	0	0	1.66667	0	0	0.882353	0	0	1.58824	0.411765	0	0	0	0	0	0
Arhgap23	0.00923601	17.9415	0.0272989	13.3164	0.900249	-1.34732	0	0	0	0	0	0	0	5.23529	0.352941	0	3.58824	0	0.294118	1.57843	1.76471	1.70588	0	3.35294	0	1.36471
Arhgap35	0.00854497	13.1869	0.206891	5.39484	0.179257	-2.44435	0	0	0	0	0	0	0	2	1.23529	0.882353	1.82353	0.176471	0	1.01961	0	0.117647	0	0	1.52941	0.329412
Arhgap5	0.408409	2.7734	0.0381202	5.52512	0.312112	1.99218	0	0	0	0	0	0.294118	0.0490196	0.411765	0.352941	0	0.0588235	0.176471	0.294118	0.215686	0	3.17647	1.64706	2.11765	0	1.38824
Arih2	0.266398	-2.8919	0.030956	-13.5906	0.372804	-4.69956	1.82353	0	0.764706	3.47059	1.41176	0.352941	1.30392	0	2.23529	0	0	0	0	0.372549	0	0	0	0	0	0
Arnt	0.160068	5.85212	0.00790128	15.2367	0.164234	2.60362	0	0	0	0	0	0	0	0.411765	0.352941	0	0	0.176471	0.294118	0.205882	0	0.117647	4.52941	2.11765	0.588235	1.47059
Arpc1b	0.0347457	4.05877	0.116369	3.2008	0.745489	-1.26805	0	3.17647	0	0	0	0	0.529412	2.05882	2.23529	2	3.58824	0.176471	2.82353	2.14706	0	3.17647	1.64706	0	4.23529	1.81176
Atg13	1	-1.03553	0.0283765	-13.4533	0.0283765	-12.9917	2.82353	0	0	1.11765	0	3.88235	1.30392	1.17647	1.23529	0	1.82353	1.05882	0.294118	0.931373	0	0	0	0	0	0
Atg3	0.0460529	9.30226	0.909091	2.45632	0.245361	-3.78708	0	0	0	0	0	0	0	0.411765	0	0	1.05882	1.41176	0.294118	0.529412	0	0.117647	0	0	0	0.0235294
Atp1b1	0.0922523	-5.46937	0.0442644	-12.1897	1	-2.22872	0	0.705882	0.764706	2.23529	5.23529	0	1.4902	0	0	0	0.0588235	0	0	0.00980392	0	0	0	0	0	0
Atp2a2	0.511774	-1.44907	0.190383	2.0428	0.0473757	2.96016	5.35294	9.94118	2.05882	1.11765	3.23529	3.88235	4.26471	0.411765	8.41176	0	6.52941	1.41176	0.294118	2.84314	3.76471	14.8824	5.70588	21.2941	4.23529	9.97647
Atp5j	1	1.01345	0.0168304	-17.9191	0.0130001	-18.1601	2.82353	2.11765	0.764706	4.70588	0	0.352941	1.79412	2.11765	0	7.58824	1.05882	0.176471	0	1.82353	0	0	0	0	0	0
Atp6v1b2	0.816156	1.58386	0.215467	-7.24074	0.0350168	-11.4683	0	0	0	2.23529	0	1.41176	0.607843	1.17647	0.411765	0	0.0588235	2.29412	0.352941	0.715686	0	0	0	0	0	0
Atrx	0.0672247	2.96092	0.990497	-1.08312	0.0493677	-3.20703	1.82353	0.705882	0	0	0	1.41176	0.656863	1.17647	2.29412	0.941176	2.76471	5.41176	2.82353	2.56863	0	2.35294	0	0	0.588235	0.588235
B4galt5	1	1.14479	0.0589278	-11.8522	0.0434341	-13.5682	2.82353	0	0.764706	0	0	2.76471	1.05882	3.52941	0	0.941176	1.05882	0	1.64706	1.19608	0	0	0	0	0	0
Bcl2l1	0.847889	-1.12901	0.00560886	-6.2593	0.00935202	-5.54404	6.70588	0.764706	5.05882	3.52941	0	8.47059	4.08824	5.35294	2.29412	4.23529	1.05882	4.41176	1.64706	3.16667	0	0	1.70588	0	0.588235	0.458824
Bicd1	0.0159862	-11.7503	0.0299334	-11.7503	1	1	0.764706	2.11765	2.11765	0	0	1.41176	1.06863	0	0	0	0	0	0	0	0	0	0	0	0	0
Blzf1	0.139898	-2.24161	0.00531773	-6.16082	0.187483	-2.74839	5.35294	4.88235	3.17647	4.88235	8	0	4.38235	0.411765	3.23529	1	0.0588235	0	3.88235	1.43137	0	0.117647	0	0.764706	0.588235	0.294118
Bmp2k	1	1.16515	0.00221843	6.43228	0.00221843	5.52055	1.82353	0.764706	0.764706	0	0	0	0.558824	2.70588	0.411765	1	0	0	0	0.686275	8.76471	1.05882	7.58824	4.88235	4.88235	5.43529
Bpgm	0.000301465	-3.01225	0.000434829	-3.15723	0.91637	-1.04813	46.1765	48.5882	78.5882	54.2941	75.1765	63.8235	61.1078	8.29412	18.2941	39.6471	13.5294	9.88235	14	17.2745	10.4118	7.23529	14	19	27.1176	15.5529
Bsg	0.735562	1.24038	0.0819452	-3.56081	0.03228	-4.41674	0.764706	7.23529	0.764706	2.23529	0	0	1.83333	0.411765	2.29412	3.11765	4.52941	1.47059	1.64706	2.2451	0	0.117647	0	0	1.58824	0.341176
C1d	1	1	0.0435687	12.2823	0.0435687	12.2823	0	0	0	0	0	0	0	0	0	0	0	0	0	0	1.82353	0.117647	3.58824	0	0	1.10588
Car2	0.0145117	-4.42682	0.127019	-2.52324	0.575894	1.75442	5.41176	0.764706	3.17647	2.23529	8.23529	0.352941	3.36275	1.17647	0	0	0.0588235	0	0.352941	0.264706	1.82353	0	1.05882	2.11765	0.647059	1.12941
Car9	0.039666	-2.65388	0.00103902	-5.86751	0.218723	-2.21092	2.82353	5.70588	5.17647	1.11765	1.52941	3.94118	3.38235	0	1.23529	1.05882	0.0588235	1.52941	1.70588	0.931373	0	1.05882	0	0	0.647059	0.341176
Cast	0.305878	2.77647	0.613356	-4.15218	0.0318338	-11.5284	0.823529	0	0	0	1.52941	0	0.392157	1.17647	0	1.05882	1.05882	2.29412	0	0.931373	0	0	0	0	0	0
Ccar1	0.53441	4.29854	0.00631961	18.4163	0.0647829	4.28431	0	0	0	0	0	0	0	0	0	0	0	1.52941	0	0.254902	2.82353	1.05882	0	4.88235	1.64706	2.08235
Ccdc107	0.0426412	1.80312	0.0765806	1.71466	0.901699	-1.05159	7.82353	9.58824	18.7647	9.11765	30.0588	19.9412	15.8824	18.2941	18.6471	14	16.1176	26.4118	47.4706	23.4902	14.8824	14	25.2941	42.4118	15.0588	22.3294
Ccdc3	0.0388882	12.8289	1	1	0.0667847	-12.8289	0	0	0	0	0	0	0	2.11765	0	4.23529	1.05882	0	0	1.23529	0	0	0	0	0	0
Ccdc6	0.00138403	20.3262	0.434127	4.06501	0.0505954	-5.00029	0	0	0	0	0	0	0	2.11765	4.88235	0	2.76471	1.05882	0.352941	1.86275	0	0	0	0.764706	0.647059	0.282353
Ccng1	0.19133	6.32593	0.0128792	16.6161	0.27892	2.62667	0	0	0	0	0	0	0	0	0	0	0.117647	0	2.82353	0.490196	0.882353	3.76471	0	3.47059	0.647059	1.75294
Cct7	0.0112508	14.5085	0.909091	2.55391	0.0845058	-5.6809	0	0	0	0	0	0	0	1.17647	0	0	2.76471	1.05882	2.82353	1.30392	0	0	1.05882	0	0	0.211765
Cd81	0.12463	1.66593	0.0372788	2.01976	0.569407	1.21239	10.7647	12.2353	6.94118	3.52941	1.52941	1.52941	6.08824	15.3529	14.7059	8.70588	5.52941	14.4706	10.1176	11.4804	16.4706	16.6471	17.2353	6.58824	12.4118	13.8706
Cdc25b	0.0463013	-3.21061	0.100215	-3.06907	1	1.04612	4.23529	2.11765	2.11765	1.11765	1.52941	4.11765	2.53922	2.11765	0.411765	0	0.117647	0	0	0.441176	0.941176	0	0	3.52941	0	0.894118
Cdh1	0.0385559	9.50752	1	1	0.0637286	-9.50752	0	0	0	0	0	0	0	1.17647	0	1.05882	0.117647	1.05882	0.352941	0.627451	0	0	0	0	0	0
Cdh13	0.527623	3.52516	0.0411126	10.9128	0.28186	3.0957	0	0	0	0	0	0	0	0	0.411765	0	0	0	0.352941	0.127451	1.82353	2.35294	0	0	0.705882	0.976471
Cdk12	0.426615	1.75285	0.156875	-4.95735	0.0245895	-8.6895	0.823529	2.11765	0.823529	1.11765	3.23529	0	1.35294	2.70588	0.411765	0	7.23529	1.52941	0	1.98039	0	0.117647	0	0	0	0.0235294
Cdk13	0.438993	2.3725	0.0280828	6.68974	0.220146	2.8197	0	0	0.823529	0	0	0	0.137255	0	2.29412	1.05882	0	0	0	0.558824	2.82353	0	2.47059	0.764706	2.47059	1.70588
Cebpb	0.830036	1.25323	0.0796319	-8.86721	0.0324745	-11.1127	0	0.823529	0.823529	0	3.23529	0.352941	0.872549	0	0.411765	2.11765	0	1.05882	2.82353	1.06863	0	0	0	0	0	0
Cep295	0.641072	1.31012	0.0255252	-4.18209	0.00417061	-5.47906	4.23529	2.11765	5.17647	2.29412	0	0.352941	2.36275	2.11765	4.23529	4.23529	2.76471	5.41176	0	3.12745	0	1.05882	1.05882	0	0	0.423529
Ces1c	0.0210678	26.363	0.909091	3.51824	0.102439	-7.49322	0	0	0	0	0	0	0	0	0	0	1.05882	4.47059	12.8235	3.05882	0	1.05882	0	0	0	0.211765
Chd1	0.0379521	12.4675	0.909091	2.38478	0.194633	-5.22793	0	0	0	0	0	0	0	0.411765	0	0	0.117647	1.05882	5.23529	1.13725	0	0.117647	0	0	0	0.0235294
Ckap5	0.331264	1.57397	0.0458537	2.67941	0.271672	1.70233	0.882353	9.58824	3.23529	2.29412	3.23529	2.82353	3.67647	1.17647	4.88235	2.11765	1.05882	10.3529	17.2353	6.13725	7.35294	9.47059	5.70588	19.4118	12.4118	10.8706
Cnot2	0.0465782	12.6123	0.178048	7.58982	0.680251	-1.66174	0	0	0	0	0	0	0	2.11765	0.411765	3.17647	1.05882	0	0	1.12745	0	0	3.58824	0	0	0.717647
Cobll1	0.52882	3.49866	0.0162266	13.6935	0.141848	3.91393	0	0	0	0	0	0	0	0.411765	0	0	0	0	0.411765	0.137255	0	0	1.76471	3.52941	2.47059	1.55294
Col1a2	0.0718628	2.17452	0.804832	-1.16681	0.0459216	-2.53725	4.23529	8.29412	4.23529	12.2353	8.41176	46.1765	13.9314	13.7059	5.76471	7.58824	116.882	16.6471	21.2941	30.3137	12.4118	7.35294	7.70588	13.1176	5.70588	9.25882
Col6a1	0.0419915	3.65427	1	1.20808	0.0466083	-3.02487	0	0	0	1.11765	0	1.52941	0.441176	2.11765	1.29412	4.23529	2	1.52941	0.411765	1.93137	0	1.82353	0	0.823529	0	0.529412
Cox6b1	0.0511223	3.73687	0.0495241	3.94954	0.993984	1.05691	0	3.23529	0	1.11765	1.58824	0	0.990196	2.11765	10.0588	1.05882	2.82353	2.29412	1.76471	3.35294	3.82353	3.23529	0	2.11765	8.82353	3.6
Cpne3	0.529379	-2.13923	0.125089	3.1466	0.0196922	6.7313	0.941176	0	0	0	3.35294	0.411765	0.784314	0	0	0	1.05882	0	0	0.176471	1.82353	0	4.58824	2.11765	4.23529	2.55294
Cpsf2	0.0457182	10.0754	0.909091	2.48295	0.228586	-4.05783	0	0	0	0	0	0	0	0	1.35294	0	1.05882	2.29412	0	0.784314	0	0	0	0	0.764706	0.152941
Crebbp	0.416687	-1.64985	0.15055	1.85789	0.0177514	3.06524	4.23529	4.17647	0	2.29412	0	0.411765	1.85294	0	0	2.11765	1.05882	1.05882	1.76471	1	3.82353	2.35294	3.58824	6.64706	3.47059	3.97647
Crybg3_1	0.132915	3.53626	0.800605	-2.21307	0.029526	-7.82601	1	0	0.941176	0	0	0.411765	0.392157	5.35294	0	2.11765	2.82353	1.52941	0	1.97059	0	0	1.05882	0	0	0.211765
Csf1r	0.161137	2.72701	0.353692	-5.60044	0.0134607	-15.2724	0	2.11765	0	0	0	0.411765	0.421569	2.11765	3.23529	0	0.117647	1.52941	0.411765	1.23529	0	0	0	0	0	0
Ctdspl2	0.123644	7.12394	0.018837	15.9475	0.348824	2.23858	0	0	0	0	0	0	0	0.470588	2.29412	0	0.117647	0	0	0.480392	0	1.05882	4.64706	0	2.52941	1.64706
Ctnnd1	0.0137063	5.70072	0.187195	3.39843	0.384479	-1.67746	0	0	0	1.17647	1.58824	0	0.460784	1.17647	2.29412	3.23529	0	2.35294	6.76471	2.63725	0	2.41176	1.76471	0.882353	1.76471	1.36471
Cul5	0.0451187	8.50178	0.428024	3.92725	0.478895	-2.16482	0	0	0	0	0	0	0	0.470588	0.411765	0	1.05882	0	1.76471	0.617647	0	0.117647	0	0	0.764706	0.176471
Cyb5b	0.047045	4.37495	0.837991	1.34187	0.0979278	-3.26034	0	0	0	0	1.64706	0.411765	0.343137	1.17647	2.29412	1.05882	0	2.35294	4.17647	1.84314	1.05882	0.117647	0	0.882353	0	0.411765
Cyb5r3	0.0445604	3.73094	0.159807	2.80248	0.708785	-1.3313	0	0.882353	0	1.17647	0	0.411765	0.411765	1.17647	1.35294	0	3.76471	1.05882	5.35294	2.11765	1.88235	3.23529	0	3.52941	0	1.72941
Cyp2f2	0.0691052	7.13895	1	-2.55624	0.0416362	-18.2489	0	0	0	0	0	0.411765	0.0686275	0	0	0	2	3.17647	6.76471	1.9902	0	0	0	0	0	0
Cyth3	0.0478231	-8.9168	0.077407	-8.9168	1	1	1.05882	0	1	1.17647	3.35294	0	1.09804	0	0	0	0	0	0	0	0	0	0	0	0	0
Dbnl	0.366343	4.52262	0.0306695	18.2591	0.163639	4.03728	0	0	0	0	0	0	0	2.11765	0	0	0	0	0	0.352941	1.94118	0	5.76471	2.17647	0	1.97647
Dcaf12	0.00122371	-2.70431	0.113421	-1.67861	0.14827	1.61104	22.1765	7.76471	12.4706	17.4118	18.6471	10.7059	14.8627	6.17647	2.29412	6.58824	9.41176	1.05882	0.411765	4.32353	10.7059	3.23529	9.58824	10.1176	6.88235	8.10588
Ddi2	0.42066	1.813	0.153529	-4.65496	0.0231662	-8.43946	1.05882	0	2.11765	2.29412	1.64706	0.411765	1.2549	0.470588	3.23529	0	2	7.41176	0	2.18627	0	0	0	0.882353	0	0.176471
Dhx40	0.0180513	13.4804	0.232593	6.3113	0.410381	-2.13592	0	0	0	0	0	0	0	2.11765	0	2.11765	2	0.176471	0.411765	1.13725	0	2.41176	0	0	0	0.482353
Dip2b	0.0485326	10.5349	0.0512097	11.3118	1	1.07375	0	0	0	0	0	0	0	0	0	4.23529	1.11765	0	0.411765	0.960784	1.05882	0.117647	1.05882	0	3.52941	1.15294
Dld	0.41425	2.29649	0.0419957	5.34736	0.201417	2.32849	0	0	1.05882	0	0	0	0.176471	0.470588	0.411765	0	0	0.176471	0.411765	0.245098	1.05882	3.76471	0	0.941176	0.764706	1.30588
Dlg1	0.00426601	17.0977	0.0034788	18.7478	0.977985	1.09651	0	0	0	0	0	0	0	2.76471	0.411765	1.05882	2.82353	0.176471	1.82353	1.5098	7.41176	1.05882	1.05882	0.941176	0	2.09412
Dnajb9	0.0418394	11.3056	0.256792	6.51803	0.561175	-1.73451	0	0	0	0	0	0	0	0	2.29412	2.11765	2	0	0	1.06863	0	1.82353	0	0.941176	0	0.552941
Dnajc11	0.0232383	12.0877	0.440777	4.07079	0.301634	-2.96937	0	0	0	0	0	0	0	1.17647	0	0	2.82353	0.176471	1.82353	1	1.05882	0	0	0	0.764706	0.364706
Dusp3	0.432883	-2.21132	0.274279	2.2264	0.0192065	4.92328	0	1.05882	2.11765	2.29412	0	0.411765	0.980392	1.17647	0	0	0.117647	0	0	0.215686	2	1.82353	1.82353	0	6.17647	2.36471
Dzip3	0.0104511	13.1061	0.431564	3.84536	0.083962	-3.40829	0	0	0	0	0	0	0	0.470588	3.23529	1.05882	1.11765	1.05882	0	1.15686	0	1.05882	0	0	0	0.211765
Ece1	1	1.02064	0.0218049	-7.31462	0.0149437	-7.46558	3.05882	1.05882	2.11765	2.29412	0	2.82353	1.89216	1.17647	2.35294	0	1.11765	1.05882	5.47059	1.86275	0	0.176471	0	0	0	0.0352941
Eef1a1	0.00251853	1.6235	0.037088	1.43069	0.443312	-1.13476	49.7647	29.1176	22.5294	25.7059	70.8824	99.7059	49.6176	65.4706	56.1765	56.1765	129.588	40.1765	38.6471	64.3725	50.8824	52.7059	63.8235	34.7647	42.4118	48.9176
Egfl7	0.575664	-1.2177	0.00940666	-2.70545	0.038242	-2.22177	7.94118	2.17647	8.41176	6.17647	5.52941	13.4706	7.28431	2.11765	4.94118	5.52941	5.58824	4.52941	9.23529	5.32353	2	1.82353	1.05882	2.23529	4.23529	2.27059
Eif3a	0.0218372	2.244	0.168012	1.72796	0.403533	-1.29864	1.05882	2.17647	4.23529	4.94118	5.52941	0	2.9902	4.41176	5	5.52941	6.58824	6.17647	8	5.95098	3.88235	5.58824	2.58824	1.05882	6.94118	4.01176
Eif3c	0.0600173	9.64961	0.0242233	11.6676	0.7976	1.20912	0	0	0	0	0	0	0	0	3.23529	0	2.11765	0	0	0.892157	1.05882	1.11765	1.05882	2.23529	0.823529	1.25882
Eif4a2	0.0280264	2.04612	0.0100442	2.38597	0.641673	1.1661	105.118	238.824	181.529	122.824	174.412	181.529	167.373	159.412	294.059	208.471	139.412	447	401.647	275	208.471	263.706	193.235	500.647	346.412	302.494
Eif4ebp1	0.511496	2.01848	0.0366555	4.67127	0.216329	2.31425	0	2.17647	0	0	0	0	0.362745	0.529412	1.41176	0	0	1.05882	0.411765	0.568627	2	1.11765	0	2.23529	4.88235	2.04706
Eif5a2	0.0826094	9.17997	0.0394994	11.847	0.969508	1.29053	0	0	0	0	0	0	0	2.82353	0	0	1.11765	0.176471	0	0.686275	0	3.23529	1.82353	0	0.823529	1.17647
Eif5b	0.0795524	5.60253	0.042156	7.38346	0.809869	1.31788	0	0	1.05882	0	0	0	0.176471	0	0	5.58824	2.82353	0.176471	0	1.43137	1.05882	2.41176	0	5.17647	2.58824	2.24706
Emc7	0.0362836	6.43271	0.546997	2.21316	0.271152	-2.90657	0	1.05882	0	0	0	0	0.176471	2.11765	1.41176	0	0.117647	0.176471	5.47059	1.54902	2	0.176471	0	0	0	0.435294
Eno1	0.00940776	3.23054	0.937909	1.25518	0.0327263	-2.57377	0	1.05882	2.11765	2.35294	0	0.411765	0.990196	5.41176	2.35294	3.23529	2.11765	6.17647	1.82353	3.51961	1.05882	1.11765	0	1.05882	3.52941	1.35294
Epb41	0.00468396	-2.05184	0.0981007	-1.55705	0.296906	1.31777	75.1765	39.6471	62.2353	99.7059	58.1765	53.1176	64.6765	40.1765	10.6471	31.4118	60.7059	27.4118	12.8824	30.5392	52.7059	28.6471	31.8824	33.4706	38.1176	36.9647
Erbb3	0.0298173	13.7707	1	1	0.052836	-13.7707	0	0	0	0	0	0	0	5.41176	0	0	0.117647	1.05882	0.411765	1.16667	0	0	0	0	0	0
Erbin	0.350907	-1.46565	0.266549	1.52171	0.0333033	2.2303	5.52941	3.23529	14	3.58824	18.8824	4.23529	8.2451	4.47059	3.23529	3.23529	6.58824	3.82353	5.47059	4.47059	13.4706	15.1176	6.88235	2.23529	11.8824	9.91765
Erc1	0.0185665	5.72798	1	-1.03092	0.0385422	-5.90512	0	0	0	1.17647	0	0	0.196078	0.529412	1.41176	2.11765	0.117647	1.05882	3	1.37255	0	0.176471	0	0	0	0.0352941
Etf1	0.00442675	4.74815	0.385887	1.79866	0.103429	-2.63983	0	2.23529	1.05882	0	0	0	0.54902	0	3.23529	4.23529	3.76471	3.82353	1.82353	2.81373	2	1.11765	1.11765	1.05882	0	1.05882
Ezr	0.0252912	3.35499	0.0826992	2.82266	0.757063	-1.18859	1.05882	1.05882	3.23529	0	0	0.411765	0.960784	2.82353	4.23529	2.11765	10.9412	1.05882	1.82353	3.83333	2	1.11765	6.88235	2.23529	4.23529	3.29412
F2r	0.548003	2.00269	0.00748447	8.09226	0.0519666	4.0407	0	1.05882	0	0	0	0.411765	0.245098	0.588235	0	1.05882	1.11765	1.05882	0	0.637255	3.88235	10.2353	0	2.23529	0.882353	3.44706
F630028O10Rik	0.431677	-1.35408	0.00275631	-3.78434	0.021264	-2.79478	17.8235	10.8235	22.8235	27.7059	5.70588	1.70588	14.4314	14.2941	5.94118	7.70588	4.64706	14.0588	15.6471	10.3824	3.88235	5.70588	1.11765	5.17647	2.70588	3.71765
Fam102b	0.034635	11.8318	0.05314	10.8517	1	-1.09031	0	0	0	0	0	0	0	0.588235	1.41176	0	3.76471	0.176471	0	0.990196	0	0	1.82353	3.58824	0.882353	1.25882
Fam20b	0.428193	2.68427	0.0339924	5.82239	0.264598	2.16908	0	0	0	0	0	0.411765	0.0686275	0	0	1.05882	0.117647	1.64706	0	0.470588	1.05882	1.82353	1.11765	5.17647	0	1.83529
Fam210b	0.0423079	11.1368	0.463682	3.96204	0.466962	-2.81088	0	0	0	0	0	0	0	0	0.470588	2.11765	0	3.88235	0	1.07843	1.05882	0.176471	0	0	0	0.247059
Fam213a	0.0864722	-3.63898	0.041264	-5.48082	0.779359	-1.50614	8	4.88235	2.11765	1.17647	0	5.70588	3.64706	0	0	3.23529	0	1.05882	0.470588	0.794118	2.05882	0	0	0	0.882353	0.588235
Fam220a	0.271202	-1.48221	0.0141307	-2.66016	0.164801	-1.79472	18.8824	5.70588	15.3529	6.17647	19	8.76471	12.3137	6.17647	8.47059	7.70588	14.8824	6.17647	0	7.23529	2.82353	2.41176	2.70588	5.23529	6.17647	3.87059
Fbxl3	0.0825334	2.78518	0.0420956	3.39756	0.847317	1.21987	1.05882	1.05882	1.05882	0	0	0	0.529412	0	1.41176	4.29412	0.117647	2.35294	0.470588	1.44118	2.11765	1.11765	2.70588	1.05882	3.52941	2.10588
Fbxl5	0.332398	-2.12366	0.0392995	-12.0686	0.365742	-5.68294	0	1.05882	0	2.35294	3.47059	1.76471	1.44118	0	0	0	1.11765	1.05882	0	0.362745	0	0	0	0	0	0
Fbxw7	1	1.09497	0.0295075	-7.66939	0.016952	-8.39778	0	3.23529	2.11765	1.17647	3.47059	4.23529	2.37255	2.82353	4.23529	5.70588	1.11765	0	0	2.31373	1.05882	0	0	0	0	0.211765
Fcer1g	1	-1.0003	0.0476598	2.09709	0.0476598	2.09772	8.05882	3.23529	6.17647	10.8235	0	4.23529	5.42157	7.41176	4.23529	5.70588	7.41176	2.35294	3.05882	5.02941	4.88235	12.2353	12.8235	5.23529	14.2941	9.89412
Fermt2	1	1	0.0091058	13.4079	0.0091058	13.4079	0	0	0	0	0	0	0	0	0	0	0	0	0	0	2.82353	1.11765	1.82353	1.05882	0	1.36471
Fez2	0.553112	-4.10965	0.272011	2.90798	0.0481028	11.9508	2.11765	0	0	0	0	0	0.352941	0	0	0	0	0	0	0	1.05882	0	2.70588	0	2.70588	1.29412
Fgfr2	0.179532	3.48897	0.650815	-4.1122	0.0481575	-14.3473	0	0	0	0	0	1.76471	0.294118	0	0	1.11765	0.117647	3.23529	4.23529	1.45098	0	0	0	0	0	0
Fgr	0.0403315	9.44562	0.201407	5.58847	0.728454	-1.6902	0	0	0	0	0	0	0	1.23529	0	1.11765	1.11765	1.05882	0	0.754902	1.05882	0	1.11765	0	0.882353	0.611765
Fnip1	0.0064306	18.5423	0.0822572	9.37198	0.437305	-1.97848	0	0	0	0	0	0	0	5.47059	0.588235	0	1.11765	0	4.23529	1.90196	0	1.88235	0	1.05882	1.82353	0.952941
Foxo1	0.0327475	14.0235	0.909091	2.35218	0.164178	-5.96191	0	0	0	0	0	0	0	5.47059	1.47059	0	1.11765	0	0	1.34314	0	0.176471	0	0	0	0.0352941
Fry	0.0429767	12.3313	0.0426196	11.5538	1	-1.06729	0	0	0	0	0	0	0	0	0	0	2.82353	3.23529	0.470588	1.08824	2.88235	1.88235	0	1.05882	0	1.16471
Fstl1	0.503539	-1.99172	0.0415502	-12.1699	0.226198	-6.11026	2.11765	1.05882	0	0	5.70588	0.470588	1.55882	0	0.588235	0	0.117647	0	1.94118	0.441176	0	0	0	0	0	0
Fxyd5	0.701344	1.59834	0.0660311	-13.816	0.017226	-22.0826	5.52941	0	0	1.17647	3.47059	0	1.69608	0	4.23529	1.11765	5.70588	3.23529	0	2.38235	0	0	0	0	0	0
Gadd45a	0.0376439	3.75931	0.789637	-2.25384	0.0126688	-8.47287	0	1.05882	1.05882	0	0	0.470588	0.431373	1.23529	4.23529	5.70588	1.11765	1.05882	0	2.22549	0	0	0	0	0.882353	0.176471
Gas1	0.374017	-2.31777	0.0463559	-16.3404	0.291318	-7.05006	0	1.05882	2.11765	0	0	8.76471	1.9902	1.23529	0.588235	0	1.11765	0	0	0.490196	0	0	0	0	0	0
Gas5	0.0184275	2.98543	0.259264	1.69759	0.248378	-1.75863	500.647	1839	1065.24	1065.24	2672.24	1065.24	1367.93	2672.24	1597.18	1065.24	1065.24	1597.18	12089.4	3347.75	567.353	1597.18	1597.18	1597.18	1597.18	1391.21
Gc	0.332436	2.45648	0.188406	-4.97312	0.0324479	-12.2164	0	0	2.11765	0	5.70588	10.9412	3.12745	0	0	2.11765	8.47059	7.41176	17.8235	5.97059	1.05882	0	0	1.05882	0	0.423529
Gcn1l1	0.121466	4.24918	0.651572	-4.1214	0.0319067	-17.5126	1.05882	0	0	1.17647	0	0	0.372549	0.647059	2.35294	7.76471	0.117647	0	0	1.81373	0	0	0	0	0	0
Gfod1	0.541919	3.41929	0.0175425	15.7991	0.136144	4.62056	0	0	0	0	0	0	0	0	0	0	0	0.235294	0.529412	0.127451	4.88235	0	1.88235	0	1.82353	1.71765
Gltscr2	0.0545683	3.43261	0.0282165	3.90449	0.834148	1.13747	0	3.23529	0	0	0	0	0.539216	2.11765	0.588235	0	2.11765	2.35294	4.23529	1.90196	2.11765	1.94118	1.94118	1.05882	4.94118	2.4
Glud1	0.119753	3.65526	0.0428629	4.89905	0.683503	1.34027	0	0	0	0	0	1.76471	0.294118	2.82353	0	1.11765	1.11765	2.35294	0.588235	1.33333	4.88235	2.47059	0	0	3.52941	2.17647
Gm12840	0.189782	3.53528	0.0115539	9.96692	0.195062	2.81927	0	0	0	0	1.82353	3	0.803922	0	2.35294	0	14.0588	1.70588	0	3.01961	7.47059	3.23529	5.76471	21.7059	6.17647	8.87059
Gm17197	0.0340408	4.7103	0.785212	-1.50098	0.0171311	-7.07004	0	0	1.05882	3.76471	1.82353	0	1.10784	11.5294	6	7.76471	1.11765	0	3.17647	4.93137	2.11765	0	0	1.05882	0	0.635294
Gm17275	0.0288552	15.4529	1	1	0.0521163	-15.4529	0	0	0	0	0	0	0	0	4.23529	0	1.11765	0	4.23529	1.59804	0	0	0	0	0	0
Gm2000	0.198561	1.80176	0.0275538	2.66581	0.328189	1.47956	4.29412	2.23529	0	1.17647	5.70588	1.82353	2.53922	1.23529	9.41176	4.29412	1.11765	6.17647	0.588235	3.80392	9.11765	3.23529	8.82353	6.88235	5	6.61176
Gm20186	0.234397	-2.75811	0.206981	2.83269	0.017556	7.81287	26.6471	2.23529	0	3.76471	21.9412	3	9.59804	11.5882	0	0	0	0.294118	3.17647	2.5098	63.8235	17.9412	20.1765	3.58824	3.52941	21.8118
Gm20721	1	-2.54052	0.0513932	8.01423	0.0156105	20.3603	0	0	1.05882	0	0	0	0.176471	0	0	0	0	0	0	0	1.05882	0	2.76471	0	6.94118	2.15294
Gm28119	0.716894	-2.03575	0.269449	2.38629	0.0478879	4.85787	0	0	2.17647	1.17647	0	0.588235	0.656863	0	0	0	0	0	2	0.333333	1.05882	3.23529	1.11765	3.64706	1.05882	2.02353
Gm2a	0.0148683	5.87823	1	-1.6457	0.00488545	-9.67383	0	0	0	0	3.52941	0	0.588235	0.647059	1.52941	2.17647	2.11765	3.23529	6.82353	2.7549	1.05882	0	0	0	0	0.211765
Gm42749	0.043103	8.39417	0.426	4.04806	0.47205	-2.07363	0	0	0	0	0	0	0	1.23529	0.647059	0	1.11765	0	0.647059	0.607843	0	0	0	1.05882	1.05882	0.423529
Gm45109	0.508751	-4.10418	0.0313579	4.29784	0.00181708	17.6391	0	0	2.17647	0	0	0	0.362745	0	0	0	0	0	0	0	3	1.94118	1.94118	1.05882	1.82353	1.95294
Gm6634	0.458576	1.32167	0.0477139	2.18766	0.197893	1.65522	5.70588	11.7647	8.58824	6.41176	0	3	5.91176	6.17647	9.41176	11.2941	3.88235	13	6.88235	8.44118	12.4706	14.1765	14.0588	5.35294	23.1176	13.8353
Gnptab	0.0220991	6.46106	0.869226	2.02594	0.113535	-3.18917	0	0	0	0	0	0.588235	0.0980392	1.23529	3.35294	0	2.11765	1.76471	0.647059	1.51961	0	2	0	0	0	0.4
Gpx3	0.0140465	4.25932	0.315432	1.86356	0.186291	-2.28558	3.23529	1.11765	0	1.17647	1.82353	10.9412	3.04902	38.6471	3.35294	10.5294	9.47059	8.82353	2	12.1373	5	3.23529	13	3.76471	1.05882	5.21176
Grn	0.00339055	-2.58073	0.323107	-1.39949	0.0732299	1.84405	6.88235	18.1765	24.8235	17.9412	33.4706	20.1765	20.2451	3.58824	14.0588	3.23529	5.70588	6.17647	6.88235	6.60784	3	7.94118	15.1176	18.7647	16.2353	12.2118
Gucd1	0.37035	1.99863	0.19742	-7.20034	0.00967958	-14.3908	2.11765	1.11765	0	1.23529	0	0	0.745098	2.11765	0.705882	2.23529	2.11765	1.11765	0	1.38235	0	0	0	0	0	0
Gucy1a2	1	-1.18127	0.0101704	8.71472	0.0101704	10.2945	0	0	1.05882	0	0	0	0.176471	0	0	0	0	0.294118	0	0.0490196	1.11765	3.23529	5.76471	2.29412	0	2.48235
H2-T23	0.241759	-2.99566	0.0491041	-10.4939	0.612952	-3.50304	0	0	1.11765	1.23529	3.52941	1.82353	1.28431	0	0	1.11765	0.176471	0	0	0.215686	0	0	0	0	0	0
H3f3a	0.255902	1.5232	0.0197481	2.38141	0.211468	1.56342	9.58824	8.29412	7.23529	2.41176	1.88235	0.647059	5.0098	9.41176	10.7059	6.76471	9.47059	7.41176	4.23529	8	17.8235	8	18.7647	3.76471	14	12.4706
Hadhb	0.13716	2.67454	0.603606	-4.10107	0.0225829	-10.9685	0	1.11765	0	1.23529	0	0	0.392157	1.23529	0.705882	1.11765	1.11765	0	2	1.02941	0	0	0	0	0	0
Hbb-bt	0.0181871	-2.1039	0.702632	1.12904	0.00793551	2.37537	346.412	129.588	159.412	314.471	294.059	314.471	259.735	152.824	110.471	110.471	263.706	58.1765	26.6471	120.382	447	152.824	263.706	129.588	181.529	234.929
Hdac3	0.0320494	16.6882	0.492872	4.36805	0.266854	-3.82051	0	0	0	0	0	0	0	2.82353	3.35294	0	3.88235	0	0	1.67647	2.11765	0	0	0	0	0.423529
Hectd1	0.00688921	3.61546	0.939491	1.27608	0.024612	-2.83326	0	3.23529	0	1.23529	0	1.82353	1.04902	1.23529	3.35294	3.23529	2.82353	4.58824	10.4118	4.27451	2.11765	1.11765	1.11765	1.05882	1.94118	1.47059
Herc2	0.00955127	8.17204	0.0601848	5.45807	0.614976	-1.49724	0	0	0	0	0	0.647059	0.107843	0.705882	2.35294	5.70588	2.82353	0	2	2.26471	0	0	2	5.41176	1.94118	1.87059
Hist1h2bg	0.616636	-1.63749	0.0382989	-8.00367	0.129559	-4.88776	0	2.29412	4.29412	2.41176	5.76471	0.647059	2.56863	0	0	5.76471	0.176471	0	2.05882	1.33333	0	0	0	0	1.05882	0.211765
Hist1h2br	0.0508632	5.86852	0.0227319	7.31553	0.783146	1.24657	0	1.11765	0	0	0	0	0.186275	0.705882	2.41176	2.23529	0	3.88235	0	1.53922	3	0.176471	4.88235	0	1.94118	2
Hist1h3b	0.239753	-1.53966	1.91445e-05	-6.62886	0.000962876	-4.3054	14	21.2353	34.7647	33.4706	83.1765	24.8235	35.2451	19.9412	27.1176	34.7647	7.41176	15.8235	4.23529	18.2157	3.05882	1.11765	1.11765	14.2941	4.29412	4.77647
Hist1h4c	0.127559	-1.80036	0.000258484	-5.36907	0.0197374	-2.98222	5.70588	7.35294	15.6471	7.76471	40.7059	14.0588	15.2059	5.47059	10.7647	10.6471	4.76471	3.88235	0.705882	6.03922	1.11765	0.176471	4.88235	0	3.58824	1.95294
Hist1h4h	0.425669	-1.48821	0.00108813	-7.03044	0.00917825	-4.72409	3.23529	3.23529	14.4706	10.9412	15.1176	0.647059	7.94118	5.52941	7.58824	7.82353	2.11765	2.41176	0.705882	4.36275	0	0.176471	0	1.11765	2.76471	0.811765
Hist3h2a	0.338574	1.86911	0.362512	-1.94915	0.0417201	-3.64317	3.23529	2.29412	2.23529	1.23529	0	0	1.5	7.47059	0.705882	3.23529	2.11765	2.41176	0	2.65686	1.11765	1.11765	0	0	1.05882	0.658824
Hmgcs1	0.522271	3.57371	0.0359291	9.88829	0.3913	2.76695	0	0	0	0	0	0	0	0	0	1.11765	0	0	0.705882	0.303922	2.11765	2	0	1.11765	0	1.04706
Hmgcs2	0.0288736	8.42747	1	-1.562	0.0286723	-13.1637	0	0	0	0	0	1.82353	0.303922	11.7647	0	0	5.70588	1.76471	5.70588	4.15686	1.11765	0	0	0	0	0.223529
Hnf4a	0.317063	-3.19931	0.0453085	-31.7731	0.210654	-9.93122	0	0	0	0	12.1765	20.2941	5.41176	0	0	0	0.176471	3.23529	2.11765	0.921569	0	0	0	0	0	0
Hnrnph3	0.0851051	3.1259	0.367241	-5.64219	0.00714652	-17.6369	0	0	2.23529	0	0	0.647059	0.480392	1.23529	5.17647	2.23529	0.176471	0	2.11765	1.82353	0	0	0	0	0	0
Hnrnpl	0.0563508	-1.89481	0.025281	-2.24634	0.648585	-1.18552	36.5882	40.7059	70.0588	70.8824	116.882	96.8824	72	33.0588	30.6471	27.4118	18.6471	22.1765	37.2941	28.2059	2.11765	11.1765	18.8824	52.7059	34.7647	23.9294
Hnrnpr	0.564273	1.5307	0.161762	-2.66729	0.0347106	-4.08282	3.23529	0	0	1.23529	0	1.82353	1.04902	2.82353	1.58824	2.23529	1.11765	0.294118	0.705882	1.46078	0	1.11765	0	0	0	0.223529
Hoxd11	1	1	0.0301147	29.8478	0.0301147	29.8478	0	0	0	0	0	0	0	0	0	0	0	0	0	0	0	0	0	16.6471	4.29412	4.18824
Hpse	0.71335	-1.3504	0.0392991	3.21647	0.0108504	4.34352	3.23529	3.35294	3.23529	0	0	0	1.63725	0.764706	1.58824	3.23529	0	1.11765	0	1.11765	9.29412	6.17647	7.05882	1.11765	4.29412	5.58824
Hsd17b10	0.0459323	9.27027	1	1	0.0746441	-9.27027	0	0	0	0	0	0	0	1.23529	0	0	0.176471	1.76471	0.705882	0.647059	0	0	0	0	0	0
Hspa9	0.0017355	8.67631	0.175147	3.36655	0.146634	-2.57721	0	1.11765	0	0	0	0	0.186275	0.764706	2.41176	2.23529	3.88235	1.76471	3.23529	2.38235	0	1.11765	0	3.76471	0	0.976471
Hspb1	0.028045	11.4269	0.430855	3.99198	0.359238	-2.86248	0	0	0	0	0	0	0	1.23529	1.58824	0	0.176471	2.41176	0	0.901961	0	0.176471	0	1.11765	0	0.258824
Ier3ip1	0.536677	3.65436	0.032361	12.0286	0.22447	3.29157	0	0	0	0	0	0	0	0	0	2.23529	0	0	0	0.372549	0	0.176471	2.82353	2.29412	1.05882	1.27059
Ier5	0.020078	6.25419	0.03861	5.27912	0.925871	-1.1847	0	1.11765	0	0	0	0.705882	0.303922	4.52941	0.705882	0	0.176471	7.47059	3.23529	2.68627	7.58824	1.11765	1.11765	0	2.76471	2.51765
Il10rb	0.0811959	9.56516	0.038497	12.7744	0.819099	1.33552	0	0	0	0	0	0	0	0	0.764706	3.23529	0	1.76471	0	0.960784	3.17647	2.47059	0	1.11765	0	1.35294
Ilk	0.0717592	3.47009	0.0100397	5.59647	0.429885	1.61277	1.11765	2.29412	1.11765	0	0	0	0.754902	0.764706	0	1.11765	2.88235	6.17647	5.70588	2.77451	5.11765	2.47059	9.94118	0	5.17647	4.54118
Ino80d	0.279289	-2.06606	0.0146501	-14.797	0.129598	-7.16192	1.11765	2.29412	3.35294	0	0	3.17647	1.65686	0.764706	0	0	0.176471	0.294118	2.11765	0.558824	0	0	0	0	0	0
Inpp5b	0.034062	12.5724	0.909091	2.58147	0.174609	-4.87025	0	0	0	0	0	0	0	0	3.47059	2.29412	2.11765	0	0	1.31373	0	0	1.11765	0	0	0.223529
Itgb5	0.101475	-2.51177	0.535072	1.45611	0.0209863	3.65741	3.23529	2.29412	5.47059	1.23529	3.58824	0	2.63725	0.764706	1.64706	1.11765	1.17647	0	0	0.784314	3.17647	6.35294	3.88235	0	3.58824	3.4
Itgb7	0.0429416	11.8963	0.0962101	8.99219	0.905872	-1.32296	0	0	0	0	0	0	0	0	0.764706	3.29412	1.17647	0	2.11765	1.22549	0	0	3.88235	0	1.05882	0.988235
Itsn1	0.00923855	-2.30183	0.250519	-1.5004	0.223793	1.53414	5.70588	7.94118	2.29412	9.41176	15.3529	11.4706	8.69608	2.82353	0.764706	3.35294	2.11765	3.23529	4.23529	2.7549	5.11765	2.47059	2.11765	8.82353	6.35294	4.97647
Ivns1abp	0.0428714	-5.13359	0.016909	-6.63822	0.80325	-1.2931	2.11765	1.11765	1.11765	0	9.11765	9.17647	3.77451	0.764706	0	1.11765	0	0	0.764706	0.441176	0	1.11765	0	0	0	0.223529
Kctd9	0.0262529	13.1474	0.249383	5.99465	0.454246	-2.19318	0	0	0	0	0	0	0	4.52941	1.64706	1.11765	0.176471	0	0	1.2451	1.11765	0	0	2.35294	0	0.694118
Kdm5c	0.654026	1.69965	0.131572	-8.77067	0.042477	-14.9071	3.23529	0	0	0	0	2	0.872549	2.82353	0	1.11765	3	0	2.11765	1.5098	0	0	0	0	0	0
Kitl	0.118269	8.29968	0.016619	15.5834	0.453828	1.87759	0	0	0	0	0	0	0	0	0	0	1.17647	1.11765	2.11765	0.735294	3.17647	1.11765	0	5.47059	0	1.95294
Klf4	0.0100181	6.75087	0.302946	2.73901	0.242091	-2.46471	0	1.11765	0	0	0	0	0.186275	2.17647	2.47059	2.29412	0	1.11765	3.23529	1.88235	2.11765	1.11765	0	0	0	0.647059
Klf6	0.0684483	3.4455	1	-1.61743	0.0486502	-5.57285	0	0	1.11765	0	0	0.764706	0.313725	0.764706	2.47059	0	0.176471	2.47059	2.11765	1.33333	0	0	0	1.11765	0	0.223529
Kmt2c	0.0142477	-4.63505	0.603205	-1.45696	0.0697629	3.18132	5.70588	1.11765	2.29412	3.88235	9.17647	0.764706	3.82353	0	0	0	0	1.82353	0.764706	0.431373	0	0.176471	4.88235	2.35294	2.82353	2.04706
Kng1	0.839752	1.27989	0.055158	-14.8752	0.0306283	-19.0386	1.11765	0	3.35294	0	0	5.76471	1.70588	2.17647	1.70588	0	0	1.11765	8.29412	2.21569	0	0	0	0	0	0
Kremen1	0.0350042	13.0531	1	1	0.0608712	-13.0531	0	0	0	0	0	0	0	2.82353	3.47059	0	1.17647	0	0	1.2451	0	0	0	0	0	0
Ktn1	0.0471947	8.37556	1	1	0.0764902	-8.37556	0	0	0	0	0	0	0	0.764706	0	2.29412	0	1.11765	0.823529	0.833333	0	0	0	0	0	0
Lama2	0.0169044	13.9532	0.0224817	14.7344	1	1.05598	0	0	0	0	0	0	0	0	0.764706	0	1.17647	3.23529	3.23529	1.40196	1.11765	4.52941	0	2.35294	0	1.6
Lamp1	0.0249994	2.65593	0.191803	1.91095	0.485902	-1.38985	1.11765	4.23529	3.35294	0	3.58824	3.17647	2.57843	6.41176	11.5882	7.94118	6.76471	4.64706	0.823529	6.36275	0	5.70588	5.88235	5.47059	6.41176	4.69412
Larp4	0.0139536	6.5027	1	-1.0046	0.0302549	-6.5326	0	1.11765	0	0	0	0	0.186275	2.88235	1.70588	0	2.11765	1.82353	0.823529	1.55882	1.11765	0	0	0	0	0.223529
Lck	1	1	0.0445773	10.4364	0.0445773	10.4364	0	0	0	0	0	0	0	0	0	0	0	0	0	0	1.11765	0	2.82353	0	2.11765	1.21176
Ldhb	0.269402	-5.62509	0.186725	2.35772	0.00807155	13.2624	0	1.11765	2.29412	0	0	0	0.568627	0	0	0	0	0	0	0	1.11765	1.11765	1.11765	3.76471	1.05882	1.63529
Lin54	0.359492	2.0406	0.378121	-5.61384	0.0482325	-11.4556	0	1.11765	0	0	0	2	0.519608	0.823529	0.823529	4.41176	0	0.352941	0.823529	1.20588	0	0	0	0	0	0
Lman2	0.0413632	5.47061	0.538193	2.5908	0.308067	-2.11156	1.11765	0	0	0	0	0	0.186275	0	1.70588	2.29412	3	0	2.11765	1.51961	0	1.17647	0	0	2.11765	0.658824
Loxl2	0.536416	-4.09813	0.121494	4.03373	0.0143244	16.5307	0	0	1.11765	0	0	0.764706	0.313725	0	0	0	0	0	0	0	0	3.35294	3.88235	0	2.11765	1.87059
Lrat	0.022193	16.6326	0.116041	9.67175	0.590306	-1.71971	0	0	0	0	0	0	0	0	0	7.94118	2.11765	0	0.823529	1.81373	1.11765	2.11765	2.11765	0	0	1.07059
Lrch3	0.242647	-2.1366	0.0463768	-6.02641	0.526832	-2.82056	3.23529	2.35294	2.29412	0	0	2	1.64706	0.823529	0.823529	0	0.176471	1.11765	0	0.490196	0	0.176471	0	0	0	0.0352941
Lrp5	0.124878	-4.71003	0.0201274	-22.5428	0.427441	-4.78612	0	2.35294	0	3.88235	0	12.8824	3.18627	0.823529	0	0	0.176471	0	0.823529	0.303922	0	0	0	0	0	0
Lrrcc1	0.35047	4.70976	0.0475377	14.2071	0.371805	3.01652	0	0	0	0	0	0	0	0	2.47059	0	0	0	0	0.411765	0	3.94118	2.11765	0	2.11765	1.63529
Lrrfip2	0.194388	2.77949	0.621699	-4.03884	0.0408295	-11.2259	0	2.35294	0	0	0	0	0.392157	0.823529	1.70588	3.35294	0	0.352941	0.823529	1.17647	0	0	0	0	0	0
Ly6e	0.137433	3.72151	0.00405234	6.96244	0.213541	1.87086	1.11765	0	0	0	0	0	0.186275	0	1.70588	0	1.17647	1.11765	0.882353	0.813725	2.11765	1.17647	2.11765	3.82353	2.11765	2.27059
Mafg	0.520103	-1.84152	0.0218042	-13.4805	0.129389	-7.32029	0	2.35294	2.29412	0	3.76471	2.11765	1.7549	0	1.76471	0	0.176471	0	2.11765	0.676471	0	0	0	0	0	0
Malat1	0.0199173	3.3158	0.03362	3.12546	0.969807	-1.0609	0	0	2.29412	5.35294	3.76471	0	1.90196	2.94118	0.823529	4.47059	9.58824	6.23529	8.41176	5.41176	2.11765	2.47059	7.94118	6.94118	6.47059	5.18824
Map7d1	0.0252237	4.6999	0.84396	1.40568	0.111587	-3.34351	0	0	2.29412	0	0	0	0.382353	1.35294	4.29412	2.29412	0	2.47059	2.11765	2.08824	0	0	2.11765	1.11765	0	0.647059
Mapk1	0.0492939	3.5125	0.0784929	3.24503	0.966532	-1.08243	0	4.29412	0	1.35294	0	0	0.941176	6.58824	2.47059	3.35294	5.76471	1.82353	0	3.33333	7.76471	1.17647	2.11765	1.11765	4.41176	3.31765
Mapre2	0.0448432	13.0398	0.27972	6.3614	0.521146	-2.04984	0	0	0	0	0	0	0	5.52941	1.76471	1.17647	0	0	0	1.41176	0	1.17647	0	0	2.11765	0.658824
Mat1a	0.841867	-1.26179	0.0129359	-40.2419	0.020217	-31.8926	2.23529	0	1.11765	0	3.76471	32.3529	6.57843	0.823529	0	3.35294	0	7.58824	12.0588	3.97059	0	0	0	0	0	0
Maz	0.0870953	4.47941	1	-2.55649	0.0412194	-11.4516	0	0	0	0	0	0.823529	0.137255	0.823529	0	0	2.17647	2.47059	0.882353	1.05882	0	0	0	0	0	0
Mcm7	0.00352346	-3.53748	0.00250044	-4.16047	0.741149	-1.17611	89.4706	52.7059	135.706	139.412	43.9412	14.2941	79.2549	11.8235	6.05882	22.5294	58.1765	13.1765	21.5882	22.2255	33.0588	20.9412	3.94118	20.5294	10.0588	17.7059
Mdga1	0.70678	-1.41481	0.0197266	-12.3981	0.0496861	-8.76309	1.11765	6.76471	6.47059	6.76471	0	0	3.51961	3.76471	0	0	1.17647	1.82353	6.94118	2.28431	0	0.294118	0	0	0	0.0588235
Mdm4	0.17954	-3.49975	0.035555	-11.9933	0.616916	-3.42691	3.23529	0	1.11765	2.47059	2.11765	0	1.4902	0	0	0	0	0.352941	0.882353	0.205882	0	0	0	0	0	0
Mef2a	0.0694787	-2.81776	0.81874	1.23889	0.0197451	3.4909	1.11765	2.35294	2.29412	2.52941	3.76471	0.823529	2.14706	1.35294	1.76471	0	0	0	0	0.519608	2.11765	3.35294	2.11765	3.88235	1.05882	2.50588
Mgp	0.0323474	-13.3735	1	1.084	0.0307181	14.4968	0	0	3.41176	2.52941	0	3.23529	1.52941	0	0	0	0	0	0	0	4.23529	2.52941	0	1.11765	0	1.57647
Mid1	0.0188755	3.17325	0.264066	2.02163	0.380298	-1.56964	1.11765	2.35294	0	0	2.11765	2.11765	1.28431	1.35294	7.70588	5.76471	0.176471	4.70588	2.11765	3.63725	1.11765	2.11765	4.05882	3.88235	2.11765	2.65882
Mir17hg	0.0780168	-1.5862	0.000589429	-2.68793	0.0691257	-1.69457	56.1765	40.1765	96.8824	94.6471	152.824	28.2353	78.1569	40.7059	28.2353	41.3529	122.824	29.1176	27.4118	48.2745	35.5882	12.4706	14.1765	38.1176	21.2353	24.3176
Mir22hg	0.177725	-3.74977	0.0137706	-28.2079	0.216442	-7.52257	2.23529	2.35294	10.9412	0	0	3.23529	3.12745	0	0	0	2.17647	0	2.11765	0.715686	0	0	0	0	0	0
Mkrn1	6.41316e-05	-2.06091	0.0452027	-1.44902	0.0764424	1.42227	52.7059	31.8824	37.2941	70.0588	54.2941	83.1765	54.902	30.6471	19.2353	26	26.6471	13.2941	13.2941	21.5196	23.7059	22.8235	33.0588	23.4706	40.1765	28.6471
Mpeg1	0.440486	1.73699	0.0410412	-10.2793	0.00387317	-17.8549	1.11765	3.47059	0	0	2.11765	0.882353	1.26471	2.23529	2.47059	0	0.176471	2.47059	3.23529	1.76471	0	0	0	0	0	0
Mrpl18	0.0354288	3.77654	0.0371335	4.53733	0.822654	1.20145	1.11765	1.17647	0	0	0	0.882353	0.529412	5.52941	1.76471	0	2.23529	1.82353	2.11765	2.2451	2.17647	0.294118	4.94118	9.11765	1.11765	3.52941
mt-Cytb	0.00108242	1.92045	0.241098	1.28529	0.0534432	-1.49418	40.1765	42.4118	31.8824	40.1765	41.3529	40.1765	39.3627	96.8824	73	62.2353	32.3529	62.2353	62.2353	64.8235	40.7059	47.4706	52.7059	40.7059	43.9412	45.1059
mt-Nd1	0.000227352	3.03264	0.196882	1.51584	0.0240145	-2.00063	19.2353	14.2941	10.0588	11.1765	15.6471	9.23529	13.2745	34.7647	35.5882	27.7059	12.2353	37.2941	65.4706	35.5098	16.6471	14.2941	13.1176	27.1176	18.7647	17.9882
mt-Nd4	0.0092584	1.92794	0.173155	1.42729	0.250235	-1.35078	78.5882	38.1176	33.4706	34.0588	65.4706	50.8824	50.098	122.824	78.5882	48.5882	37.2941	76.6471	70.8824	72.4706	48.5882	60.7059	89.4706	40.1765	50.8824	57.9647
mt-Nd4l	1.32393e-05	2.76029	0.177584	1.47385	0.00418864	-1.87285	8.41176	4.29412	8.76471	4.05882	26.6471	2.11765	9.04902	25.7059	22.8235	15.0588	10.9412	18.6471	16.2353	18.2353	7.82353	9.29412	10.2353	11.7647	8.29412	9.48235
mt-Nd5	0.0274616	1.77693	0.378287	1.26892	0.223111	-1.40035	152.824	46.1765	42.4118	63.8235	159.412	135.706	100.059	166.882	129.588	54.2941	38.1176	126.235	89.4706	100.765	105.118	63.8235	105.118	85.9412	58.1765	83.6353
Mtus1	0.00785397	10.4565	0.206918	3.30164	0.133756	-3.16706	0	0	0	0	2.11765	0	0.352941	0.882353	3.52941	1.17647	6.82353	1.88235	4.29412	3.09804	3.23529	1.17647	0	0	0	0.882353
Mup4	0.0389861	71.3601	1	1	0.0708177	-71.3601	0	0	0	0	0	0	0	0	0	1.17647	70.8824	0	0	12.0098	0	0	0	0	0	0
Mxd1	0.0528785	2.78127	0.443279	-2.07801	0.00680197	-5.77951	0	2.35294	0	1.41176	0	4.47059	1.37255	3.76471	5.35294	4.47059	3.17647	3.35294	2.11765	3.70588	0	0	2.88235	0	0	0.576471
Myh1	0.0444565	7.69127	0.8784	1.66633	0.160221	-4.6157	0	0	0	1.41176	0	0	0.235294	5.58824	3.52941	0	0	4.11765	0	2.20588	1.11765	0	1.17647	0	0	0.458824
Mylk	0.164512	-1.97122	0.546556	1.34897	0.0475153	2.65913	2.23529	8.47059	7.41176	18.6471	6.17647	2.11765	7.5098	3.76471	5.35294	6.82353	0.294118	0.352941	3.23529	3.30392	11.8824	17.2353	9.11765	1.17647	6.58824	9.2
Myo1g	0.686796	-1.44177	0.0473559	-12.1499	0.100423	-8.42705	2.23529	0	0	0	3.76471	3.23529	1.53922	0.882353	0	0	1.17647	0.352941	2.11765	0.754902	0	0	0	0	0	0
Nampt	1	-1.14789	0.0391958	5.84975	0.0391958	6.71484	0	0	1.17647	0	0	0.882353	0.343137	0	0	1.17647	0.294118	0	0	0.245098	4.23529	4.17647	0	7.17647	0	3.11765
Nedd4	0.487352	1.36746	0.0252036	2.49405	0.10963	1.82385	2.29412	3.47059	3.47059	1.41176	3.88235	6	3.42157	2.23529	6.17647	3.47059	5.76471	3.35294	3.23529	4.03922	9.58824	16.1176	6.11765	2.47059	3.76471	7.61176
Neu1	0.0212169	-10.3616	0.0379121	-10.3616	1	1	1.17647	1.17647	0	2.70588	2.11765	1	1.36275	0	0	0	0	0	0	0	0	0	0	0	0	0
Nfatc1	0.0157517	7.62298	0.0325445	7.06587	0.934554	-1.07884	0	1.17647	0	0	0	0	0.196078	0	0	6.88235	2.23529	1.94118	2.17647	2.20588	3.23529	2.11765	4.11765	0	1.11765	2.11765
Nos3	0.0253236	11.6164	1	1	0.045189	-11.6164	0	0	0	0	0	0	0	0.941176	3.52941	0	0	1.94118	1.05882	1.2451	0	0	0	0	0	0
Nploc4	0.0111761	-14.9336	0.187227	-2.80211	0.229203	5.32939	2.29412	1.17647	0	2.70588	0	4.52941	1.78431	0	0	0	0	0	0	0	0	1.17647	0	1.17647	0	0.470588
Nr3c1	0.0249551	14.4517	0.0448494	11.8776	0.968683	-1.21673	0	0	0	0	0	0	0	0	0	3.47059	4.17647	0	2.17647	1.63725	0	1.17647	3	2.47059	0	1.32941
Nusap1	0.766132	-1.47775	0.106793	2.55706	0.0319991	3.7787	1.17647	1.17647	1.17647	1.52941	0	1.05882	1.01961	0	0	1.17647	2.23529	0	0	0.568627	4.23529	2.11765	3	2.47059	2.11765	2.78824
Oaz1	0.0058469	-2.88518	0.0135531	-2.70286	0.949551	1.06745	10.1176	17.4118	29.5294	34.7647	32.3529	4.52941	21.451	4.58824	6.17647	9.23529	13.2941	2.47059	4.29412	6.67647	3.23529	14.2941	5.05882	5.70588	5.76471	6.81176
Ogfrl1	0.605102	-1.44325	0.0464304	-10.2723	0.12282	-7.11747	3.35294	1.17647	1.17647	0	0	1.05882	1.12745	0	1.05882	0	1.17647	0.411765	1.05882	0.617647	0	0	0	0	0	0
Osbpl9	0.216029	2.17353	0.176032	-2.61709	0.00875523	-5.68832	1.17647	2.41176	0	0	0	3.23529	1.13725	3.17647	1.05882	1.17647	1.17647	2	7.23529	2.63725	0	0.352941	0	0	1.11765	0.294118
Ostf1	0.030076	5.53231	0.313874	3.18577	0.423695	-1.73656	1.17647	0	0	0	0	0	0.196078	0	2.52941	0	1.17647	2.47059	2.23529	1.40196	0	2.11765	1.17647	0	1.11765	0.882353
P4hb	0.430416	1.48322	0.249373	-2.49064	0.0441318	-3.69417	1.17647	4.29412	2.35294	1.52941	0	3.23529	2.09804	2.29412	3.52941	0	1.17647	4.17647	7.23529	3.06863	2.23529	0.352941	0	1.17647	0	0.752941
Pabpc1	5.81221e-05	-1.93706	0.0286039	-1.45764	0.102626	1.32891	159.412	60.7059	70.8824	145.706	181.529	193.235	135.245	46.1765	50.8824	94.6471	85.9412	33.4706	21.9412	55.5098	94.6471	50.8824	56.1765	63.8235	60.7059	65.2471
Paqr9	0.0346807	11.7817	0.455271	3.96701	0.35226	-2.96992	0	0	0	0	0	0	0	0	0	0	3.23529	2	2.23529	1.2451	1.17647	0.352941	0	0	0	0.305882
Pck1	0.683472	1.68451	0.149071	-7.30089	0.0456908	-12.2984	0	0	1.17647	0	2.23529	2.11765	0.921569	0	1.05882	0	1.17647	1.17647	4.35294	1.29412	0	0	0	0	0	0
Pcmtd1	0.0652564	3.71964	0.802776	-2.33052	0.0256782	-8.6687	0	1.17647	0	1.52941	0	1.05882	0.627451	8.58824	1.05882	0	0.294118	2	2.23529	2.36275	0	0.352941	0	0	0	0.0705882
Pcnp	0.0249782	4.46799	0.840447	1.33197	0.115087	-3.35441	1.17647	0	1.17647	0	0	0	0.392157	1.05882	2.52941	0	2.29412	4.88235	1.05882	1.97059	1.17647	0.352941	0	0	1.11765	0.529412
Pcyt1a	0.633714	1.8093	0.0268578	5.72542	0.0750625	3.16444	1.17647	0	0	0	0	0	0.196078	0	0	0	0	1.17647	1.05882	0.372549	2.23529	1.17647	2.11765	1.17647	2.11765	1.76471
Pdcd6ip	0.00586887	3.65022	1	-1.17457	0.00316937	-4.28744	1.17647	1.17647	2.35294	0	0	3.23529	1.32353	6.64706	7.76471	2.35294	4.88235	2	7.29412	5.15686	0	1.17647	3.05882	1.17647	0	1.08235
Pde2a_1	0.0372356	-5.60929	0.00632763	-19.4068	0.619201	-3.45976	1.17647	3.52941	1.17647	4.23529	0	4.52941	2.44118	0	0	0	1.17647	0	0	0.196078	0	0	0	0	0	0
Pde4d	0.0385075	-3.19697	0.406582	-1.5774	0.279318	2.02674	2.29412	2.47059	3.52941	6.88235	0	2.11765	2.88235	0	0	1.17647	0.352941	1.17647	1.05882	0.627451	2.23529	2.11765	0	1.17647	2.88235	1.68235
Pde4dip	0.115861	7.17762	0.0228558	13.365	0.670619	1.86204	0	0	0	0	0	0	0	0	1.05882	0	3.23529	0	0	0.715686	0	3.41176	1.17647	1.17647	2.11765	1.57647
Pde7a	0.0462163	12.249	0.263122	5.5238	0.573705	-2.21749	0	0	0	0	0	0	0	3.88235	0	0	1.17647	2	0	1.17647	0	0.352941	2.11765	0	0	0.494118
Pdgfrb	0.166854	6.64107	0.00421748	18.5717	0.168239	2.79649	0	0	0	0	0	0	0	1.41176	0	0	0	2	0	0.568627	1.17647	4.23529	2.11765	4.17647	0	2.34118
Pdia3	0.00678266	4.72256	0.0384452	3.63437	0.663103	-1.29942	0	0	1.17647	0	3.88235	1.05882	1.01961	3.88235	1.05882	2.35294	3.23529	4.17647	10.8235	4.2549	4.23529	4.23529	5.11765	1.17647	1.11765	3.17647
Pdia4	0.0915377	4.86756	0.00507929	9.79016	0.278186	2.01131	0	0	0	0	0	1.05882	0.176471	1.41176	0	0	3.23529	2.52941	0	1.19608	0	2.70588	5.17647	4.17647	3.76471	3.16471
Pdia6	0.527699	3.5354	0.0411886	11.3883	0.2821	3.22122	0	0	0	0	0	0	0	0	0	1.17647	0.352941	0	0	0.254902	0	2.11765	3.05882	1.17647	0	1.27059
Pdk1	0.518781	-4.08324	0.253133	2.56532	0.0327043	10.4748	0	1.17647	0	0	0	1.05882	0.372549	0	0	0	0	0	0	0	3.23529	0.352941	1.17647	1.17647	0	1.18824
Pdlim5	0.000764183	6.03988	1	-1.04047	0.000345454	-6.28429	1.17647	1.17647	0	0	2.23529	0	0.764706	3.88235	3.52941	2.35294	1.17647	7.64706	4.41176	3.83333	0	0.352941	0	0	2.11765	0.494118
Pdlim7	0.10492	-4.67228	0.616941	1.48589	0.0246802	6.9425	0	0	1.17647	4.23529	0	2.11765	1.2549	1.05882	0	0	0	0	0	0.176471	1.17647	3.47059	1.17647	1.17647	2.11765	1.82353
Pdzd8	1	-2.55617	0.0508823	5.08515	0.0114588	12.9985	1.17647	0	0	0	0	0	0.196078	0	0	0	0	0	0	0	1.17647	2.11765	1.17647	2.52941	1.11765	1.62353
Pgk1-rs7	0.0314587	7.2865	0.026033	8.10376	0.9614	1.11216	0	1.17647	0	0	0	0	0.196078	6.70588	1.05882	0	1.17647	2	1.05882	2	0	5.76471	1.17647	0	4.47059	2.28235
Phc2	0.0251691	5.35653	1	-2.54236	0.0110556	-13.6182	0	1.17647	0	0	0	0	0.196078	1.47059	1.82353	2.35294	0	0.411765	3.35294	1.56863	0	0	0	0	0	0
Pigr	0.792873	1.36849	0.0754309	-14.9026	0.0399046	-20.3941	0	0	2.35294	0	0	9.41176	1.96078	0	0	3.52941	2.29412	2.52941	5.76471	2.35294	0	0	0	0	0	0
Pik3c2b	0.511625	2.04281	0.0367413	4.57995	0.216576	2.24199	1.17647	1.17647	0	0	0	0	0.392157	3.17647	0	0	0.352941	0	1.05882	0.764706	2.29412	0.352941	4.17647	4.17647	1.11765	2.42353
Pitpna	0.00983762	3.51029	0.987572	-1.2479	0.00264857	-4.38049	1.17647	1.23529	1.17647	0	0	2.11765	0.95098	3.17647	2.58824	2.35294	3.23529	6.94118	2.23529	3.42157	0	0.352941	2.11765	0	1.11765	0.717647
Pkig	0.132881	8.13328	0.0316997	14.2013	0.579025	1.74607	0	0	0	0	0	0	0	1.05882	0	0	3.23529	0.411765	0	0.784314	0	2.70588	4.23529	1.17647	0	1.62353
Plin2	0.0124341	13.0522	0.909091	2.43782	0.0938675	-5.35405	0	0	0	0	0	0	0	0	2.70588	2.35294	0	2.52941	1.05882	1.44118	0	0.352941	0	0	0	0.0705882
Pmm2	0.0480701	10.2865	0.452878	4.17558	0.43471	-2.46349	0	0	0	0	0	0	0	0	1.05882	1.23529	1.23529	0	3.35294	1.14706	0	0	2.11765	0	0	0.423529
Pnpla7	1	2.29716	0.0134178	16.6089	0.0492063	7.23019	0	0	0	0	0	0	0	0	0	0	0	0	1.11765	0.186275	0	2.11765	3.17647	5.70588	0	2.2
Pnrc1	0.139519	5.94012	0.0489685	8.45764	1	1.42382	0	0	0	0	0	0	0	1.05882	0	1.23529	1.23529	0	0	0.588235	1.17647	1.17647	0	1.17647	1.11765	0.929412
Polg	0.0493175	8.64867	0.909091	2.54935	0.254919	-3.39249	0	0	0	0	0	0	0	1.05882	0	2.35294	1.23529	0	1.11765	0.960784	1.17647	0	0	0	0	0.235294
Polr2m	3.17452e-08	-2.6535	0.00182969	-1.77824	0.0267346	1.4922	12089.4	12089.4	12089.4	12089.4	12089.4	12089.4	12089.4	12089.4	12089.4	12089.4	12089.4	12089.4	2672.24	10519.9	12089.4	12089.4	12089.4	12089.4	12089.4	12089.4
Ppp1cb	0.000669775	-2.12678	0.35336	-1.24103	0.0206397	1.71372	70.0588	19.9412	28.2353	50.8824	78.5882	25.2941	45.5	26.6471	19.4118	21.2353	8.76471	17.8235	12.4118	17.7157	40.1765	30.6471	36	17	26	29.9647
Ppp2ca	0.693849	-1.17267	0.00428522	-5.13583	0.00869594	-4.3796	5.76471	1.23529	1.17647	2.76471	6.58824	6.05882	3.93137	3.88235	1.82353	1.23529	0.352941	4.88235	3.35294	2.58824	0	1.17647	0	0	1.11765	0.458824
Ppp2r5c	0.00379389	15.505	0.056063	8.42437	0.333097	-1.84049	0	0	0	0	0	0	0	1.52941	0	0	1.23529	2.58824	4.47059	1.63725	1.17647	1.17647	0	1.17647	1.11765	0.929412
Ppp3ca	0.0455676	9.22194	0.208702	5.47063	0.740909	-1.68572	0	0	0	0	0	0	0	0	1.05882	0	0.352941	2.58824	1.11765	0.852941	1.17647	0.411765	0	0	1.11765	0.541176
Ppp6c	1	-2.55615	0.0122135	6.38676	0.00228839	16.3255	1.17647	0	0	0	0	0	0.196078	0	0	0	0	0	0	0	2.29412	2.11765	3.17647	2.70588	0	2.05882
Prcp	0.0245641	19.9913	0.495512	3.56033	0.123212	-5.61503	0	0	0	0	0	0	0	0	4.41176	6.94118	2.29412	0	0	2.27451	0	1.17647	0	0	0	0.235294
Prkacb	0.427595	-2.19498	0.265795	2.18817	0.0400529	4.80299	0	0	1.17647	2.82353	2.29412	2.17647	1.41176	0	0	0	1.23529	0	1.11765	0.392157	1.17647	2.70588	4.23529	0	5.35294	2.69412
Prkar1a	1	-1.0178	0.0595449	2.31699	0.0402751	2.35823	4.58824	6.82353	5.70588	5.47059	0	3.35294	4.32353	1.52941	4.47059	1.23529	6.88235	8.88235	1.11765	4.01961	6.76471	18.6471	14.4706	7.35294	5.35294	10.5176
Prkar2a	0.298985	2.45007	0.387758	-5.52851	0.0406527	-13.5452	0	2.47059	1.17647	0	0	0	0.607843	3.88235	0	1.23529	0.352941	2.58824	0	1.34314	0	0	0	0	0	0
Prpf6	0.534158	3.3501	0.0301939	13.0322	0.216842	3.89009	0	0	0	0	0	0	0	0	0	0	0.352941	0.411765	0	0.127451	0	4.23529	0	1.17647	2.17647	1.51765
Prrc2a	0.0215104	3.5797	0.140129	2.50119	0.553852	-1.4312	2.35294	1.23529	1.17647	0	2.29412	0	1.17647	5.70588	1.88235	1.23529	5.94118	5.70588	1.11765	3.59804	2.29412	1.17647	2.11765	1.23529	5.76471	2.51765
Psenen	0.0294275	11.6419	0.0468426	11.6751	1	1.00285	0	0	0	0	0	0	0	1.05882	2.70588	0	2.29412	1.17647	0	1.20588	0	4.23529	0	1.23529	1.11765	1.31765
Psmd12	0.0334066	11.1803	1	1	0.0578267	-11.1803	0	0	0	0	0	0	0	1.52941	0	0	0.352941	0.411765	4.47059	1.12745	0	0	0	0	0	0
Ptbp3	0.0470423	2.06776	0.0311154	2.26365	0.803578	1.09473	2.35294	7.47059	1.23529	4.23529	2.29412	3.35294	3.4902	9.58824	6.17647	4.52941	17.4118	4.88235	2.29412	7.48039	6.82353	5.76471	11.2941	7.41176	8.47059	7.95294
Ptms	0.508646	1.41638	0.12934	-2.60021	0.0317276	-3.68288	1.17647	4.41176	1.23529	5.52941	6.70588	23.1176	7.02941	2.29412	6.17647	6.94118	1.23529	8.41176	19.7059	7.46078	0	1.17647	4.23529	2.70588	3.05882	2.23529
Ptp4a1	0.914034	1.15807	0.0371088	-7.60868	0.0177562	-8.81141	3.47059	3.52941	0	6.88235	2.29412	0	2.69608	2.29412	0	2.41176	0.352941	4.88235	5.76471	2.61765	0	0	0	1.23529	0	0.247059
Ptpn6	1	-1.10431	0.0162525	-13.4091	0.0260862	-12.1426	2.35294	2.47059	1.23529	0	2.29412	2.17647	1.7549	1.58824	2.70588	0	0	0.411765	3.47059	1.36275	0	0	0	0	0	0
Ptprd	1	-2.55649	0.0887133	4.51828	0.0241806	11.551	0	0	0	0	0	1.05882	0.176471	0	0	0	0	0	0	0	2.29412	2.11765	0	2.70588	0	1.42353
Pxdn	0.0480758	11.0389	0.452884	3.71763	0.235178	-2.96933	0	0	0	0	0	0	0	2.29412	0	3.52941	0.352941	0.411765	0	1.09804	0	1.17647	0	0	0	0.235294
Pxmp4	0.0478349	6.25236	0.544057	1.96648	0.244216	-3.17947	1.17647	1.23529	0	0	0	1.05882	0.578431	8.58824	0	0	0	3.41176	14.2941	4.38235	0	2.76471	1.17647	2.70588	0	1.32941
Pygo2	1	2.25513	0.00357098	16.8903	0.0174955	7.48975	0	0	0	0	0	0	0	0	0	0	0	0	1.11765	0.186275	3.23529	0.411765	4.23529	1.23529	1.17647	2.05882
R3hdm1	0.0153427	2.99642	0.937291	1.26557	0.0491967	-2.36764	1.17647	1.23529	2.47059	1.70588	0	1.05882	1.27451	3.23529	1.94118	2.41176	4.23529	6.94118	2.29412	3.5098	1.17647	1.17647	2.17647	1.23529	2.23529	1.6
Rab22a	0.227775	2.41352	0.00455914	6.35047	0.129857	2.6312	0	1.23529	1.23529	0	0	0	0.411765	0	1.05882	1.23529	2.29412	0	2.29412	1.14706	5.47059	4.70588	1.23529	1.23529	3.11765	3.15294
Rab7	0.216086	2.46163	0.0299249	4.36259	0.315689	1.77224	0	1.23529	0	0	6.76471	0	1.33333	0	2.76471	0	3.23529	4.88235	1.11765	2	6.82353	2.11765	3.23529	4.23529	4.52941	4.18824
Rab8a	0.31411	-5.64789	0.185285	2.96583	0.0129174	16.7507	0	0	1.23529	0	0	2.23529	0.578431	0	0	0	0	0	0	0	0	0.411765	6.17647	1.23529	2.23529	2.01176
Ranbp2	0.00496387	7.10469	0.1684	3.34295	0.275494	-2.12528	0	1.23529	0	0	0	0	0.205882	2.29412	2.76471	2.47059	3.23529	1.17647	0	1.9902	0	1.23529	2.17647	1.23529	0	0.929412
Rap1a	0.0894771	2.02148	0.012977	2.75461	0.457249	1.36267	2.35294	3.58824	1.23529	4.23529	0	0	1.90196	2.29412	4.47059	4.58824	0	5.70588	4.52941	3.59804	4.29412	5.41176	5.23529	2.76471	6.58824	4.85882
Rbm15	0.0331173	9.75383	0.063286	8.80182	1	-1.10816	0	0	0	0	0	0	0	0	2.76471	0	2.29412	0	1.11765	1.02941	1.17647	0.411765	2.17647	1.23529	0	1
Rbm15b	0.0502838	12.3283	0.0497032	12.917	0.932053	1.04775	0	0	0	0	0	0	0	0	1.94118	2.47059	3.23529	0.411765	0	1.34314	0	0	4.23529	4.23529	0	1.69412
Rbm25	0.037313	2.8683	0.0347349	2.96325	0.974022	1.0331	1.17647	1.23529	3.58824	0	4.23529	2.23529	2.07843	3.94118	4.47059	6.05882	1.23529	3.47059	13.4118	5.43137	3.23529	0.411765	7.23529	7.41176	9.11765	5.48235
Rest	0.454779	2.71708	0.037377	6.84055	0.2505	2.51761	0	0	0	0	0	1.11765	0.186275	0	0	0	1.23529	1.17647	1.11765	0.588235	2.29412	3.47059	0	5.76471	0	2.30588
Rfk	0.0286395	3.33233	0.403602	1.83195	0.302288	-1.81901	0	0	2.47059	1.76471	2.35294	0	1.09804	2.29412	2	1.35294	3.23529	3.47059	4.52941	2.81373	1.17647	0.411765	2.23529	4.23529	1.17647	1.84706
Rflnb	0.0226717	5.52455	0.867084	1.54269	0.0457801	-3.58112	0	0	0	0	0	1.11765	0.186275	3.23529	1.05882	1.35294	1.23529	2.11765	0	1.5	0	0.411765	0	0	1.17647	0.317647
Rgsl1	0.0376453	11.457	0.458634	4.26429	0.363291	-2.68674	0	0	0	0	0	0	0	1.05882	0	1.35294	0	3.47059	2.29412	1.36275	2.29412	0	0	0	0	0.458824
Rin2	0.39865	1.92084	0.346113	-5.66173	0.0433434	-10.8753	0	0	1.23529	0	0	2.23529	0.578431	0	1.05882	2.47059	1.35294	1.17647	1.11765	1.19608	0	0	0	0	0	0
Rnf10	2.36732e-05	-2.71465	0.000475039	-2.3432	0.708846	1.15852	23.1176	19	14.7059	20.9412	27.1176	11.8235	19.451	7.76471	5.41176	10.8235	4.23529	4.88235	5.94118	6.5098	6.88235	7.47059	10.4118	7.47059	5.41176	7.52941
Rnf115	0.00446564	17.0782	0.00558897	17.0088	1	-1.00408	0	0	0	0	0	0	0	2.29412	2	0	1.35294	1.17647	4.52941	1.89216	0	1.23529	3.23529	0	5.41176	1.97647
RP23-399J5.1	0.121378	-2.96901	0.0450058	-4.32163	0.611179	-1.45558	0	9.29412	9.47059	9.64706	13.1176	4.70588	7.70588	1.05882	2	1.35294	0	0	10.9412	2.55882	0	0.411765	1.23529	2.76471	3.82353	1.64706
Rpl12	0.0465152	2.12492	0.330678	1.49855	0.380331	-1.41799	3.52941	14.5882	6.76471	8.47059	27.4118	6.11765	11.1471	20.2941	24.0588	20.2941	6.88235	25.7059	19	19.3725	1.23529	7.52941	19.4118	23.7059	13.4706	13.0706
Rpl23a	0.145154	3.32608	0.0165039	6.27942	0.435592	1.88794	0	0	1.23529	0	0	0	0.205882	0	0	3.58824	0.411765	0.470588	1.11765	0.931373	1.23529	2.17647	2.23529	2.82353	2.23529	2.14118
Rpl24	0.00535536	9.0368	0.00271766	10.169	0.828536	1.12528	0	0	1.23529	0	0	0	0.205882	2.35294	2.82353	0	4.23529	2.11765	4.52941	2.67647	1.23529	0	6.17647	9.29412	2.23529	3.78824
Rpl37a	0.0112719	2.49623	0.00610468	2.76191	0.825675	1.10643	4.70588	3.58824	1.23529	1.76471	4.23529	1.11765	2.77451	6.76471	8.82353	6.05882	3.23529	4.23529	7.41176	6.08824	8.23529	3.47059	9.23529	2.82353	9.17647	6.58824
Rpl38	0.170643	1.78141	0.0295536	2.33141	0.449813	1.30874	7.35294	1.35294	0	1.76471	4.23529	2.29412	2.83333	1.64706	5.47059	3.58824	5.05882	4.88235	4.58824	4.20588	8.23529	5.82353	2.23529	7.52941	6.05882	5.97647
Rpl5	0.222817	1.70554	0.0464173	2.47394	0.407772	1.45053	16.6471	94.6471	73	47.4706	96.8824	42.4118	61.8431	38.1176	83.1765	78.5882	105.118	110.471	129.588	90.8431	14.2353	126.235	83.1765	220.294	166.882	122.165
Rps16	0.069169	2.44568	0.811168	-1.23095	0.0266483	-3.0105	0	2.52941	5.76471	2.82353	2.35294	3.47059	2.82353	9.58824	6.41176	3.58824	12.4118	4.23529	2.29412	6.42157	0	1.23529	3.23529	0	5.41176	1.97647
Rps26	0.00852325	6.73768	0.00938271	6.92849	0.952958	1.02832	1.23529	1.41176	0	0	0	1.11765	0.627451	1.64706	10.9412	1.41176	3.23529	1.17647	8.47059	4.48039	8.29412	0.411765	10.6471	2.82353	3.17647	5.07059
Rps3a1	0.226577	1.6053	0.383808	-1.47738	0.0383911	-2.37163	24.8235	4.47059	5.76471	9.88235	14	14.7059	12.2745	6.82353	10.9412	3.58824	31.4118	24.8235	18.2941	15.9804	3.35294	5.88235	11.7647	12.4118	3.17647	7.31765
Samhd1	0.0338	2.96966	0.383077	1.66019	0.31313	-1.78874	3.58824	0	1.29412	4.29412	0	0	1.52941	4.88235	1.11765	3.58824	5.11765	7.17647	3.52941	4.23529	4.29412	1.23529	4.23529	1.35294	1.17647	2.45882
Sbno2	0.0103037	13.9465	0.226527	6.60749	0.392998	-2.11071	0	0	0	0	0	0	0	2.35294	0	0	3.23529	2.11765	1.11765	1.47059	0	1.23529	0	0	2.29412	0.705882
Scamp2	0.17032	4.28262	0.0479959	7.1132	0.598803	1.66095	0	1.41176	0	0	0	0	0.235294	0	2	0	0.411765	4.23529	0	1.10784	1.23529	0.411765	5.35294	0	3.88235	2.17647
Scyl2	0.0192012	10.9554	0.434843	4.16616	0.374033	-2.62961	0	0	0	0	0	0	0	0	2.05882	1.41176	2.35294	0.470588	1.17647	1.2451	0	0	0	2.82353	0	0.564706
Sdha	0.358582	1.8904	0.151622	-3.0577	0.0176281	-5.78029	2.41176	1.41176	0	0	0	4.88235	1.45098	5.76471	1.11765	0	2.35294	2.76471	3.52941	2.58824	0	0.411765	0	0	1.17647	0.317647
Sec61a1	0.0939256	9.47889	0.00448779	27.7141	0.225091	2.92377	0	0	0	0	0	0	0	0	1.11765	0	0	2.11765	3.52941	1.12745	1.23529	2.82353	11.8235	1.35294	0	3.44706
Sec61b	0.130054	2.21808	0.42743	-1.81361	0.0201205	-4.02272	3.58824	2.58824	1.35294	0	2.41176	2.29412	2.03922	7.94118	4.52941	0	5.17647	0.470588	6.11765	4.03922	0	1.23529	1.23529	0	2.29412	0.952941
Sec62	0.276887	4.75565	0.0103093	14.133	0.207383	2.97183	0	0	0	0	0	0	0	0	1.11765	1.41176	0.411765	0	0	0.490196	1.23529	1.23529	1.23529	0	4.52941	1.64706
Selenoo	1	2.21003	0.0400125	10.7137	0.135843	4.84777	0	0	0	0	0	0	0	1.05882	0	0	0	0	0	0.176471	1.23529	2.82353	0	0	2.29412	1.27059
Selenop	0.164705	1.92707	0.211849	-1.98379	0.00819532	-3.82292	9.17647	0	3.58824	4.29412	10.2353	16.5882	7.31373	6.88235	4.52941	4.70588	11.4706	11.4706	23.4706	10.4216	3.47059	3.52941	2.23529	0	4.52941	2.75294
Selenow	0.0188874	6.99273	0.34332	3.19882	0.280889	-2.18603	0	0	0	0	2.41176	0	0.401961	0	2.82353	2.47059	3.35294	0	4.64706	2.21569	1.23529	0.411765	0	0	3.23529	0.976471
Sept11	0.0466613	5.15466	0.08622	4.49814	0.947259	-1.14595	0	0	0	0	2.41176	1.11765	0.588235	2.35294	0	0	7.88235	2.11765	2.35294	2.45098	3.47059	2.82353	1.23529	1.35294	3.23529	2.42353
Serpina1b	0.300744	2.6792	0.0193674	-32.6033	0.0024388	-87.3508	0	3.58824	0	0	10.2353	19	5.47059	9.88235	0	4.70588	2.35294	2.76471	35.5882	9.21569	0	0	0	0	0	0
Serpina3k	0.762043	1.45375	0.0302711	-37.413	0.0172823	-54.3893	0	0	1.35294	0	7.11765	30.6471	6.51961	0	0	1.41176	5.17647	9.58824	20.9412	6.18627	0	0	0	0	0	0
Serpinb9	0.65447	-2.49504	0.219119	2.55902	0.0489508	6.38486	0	1.41176	0	3	0	0	0.735294	0	0	0	0	0	1.17647	0.196078	1.23529	1.23529	3.23529	0	3.23529	1.78824
Sf1	0.176896	3.28496	0.0196832	6.84766	0.283123	2.08455	0	0	0	0	0	1.11765	0.186275	1.70588	0	2.47059	0.411765	0.470588	0	0.843137	1.23529	2.23529	5.35294	0	2.29412	2.22353
Sfxn1	0.174545	2.56768	0.407384	-2.52722	0.0271594	-6.48908	1.23529	0	2.52941	1.82353	0	2.29412	1.31373	2.35294	0	7.23529	5.17647	0	4.64706	3.23529	1.23529	0	0	0	1.17647	0.482353
Sfxn5	0.0107156	-15.4456	0.143199	-3.90348	0.442324	3.95688	2.41176	1.41176	1.35294	0	10.3529	1.11765	2.77451	0	0	0	0	0	0	0	0	0	0	0	2.29412	0.458824
Sh3pxd2a	0.00221609	8.04503	0.184416	2.99767	0.134295	-2.68376	0	0	1.35294	0	0	1.11765	0.411765	1.70588	8	6.11765	3.35294	1.17647	3.52941	3.98039	5.70588	0.411765	0	1.41176	0	1.50588
She	0.106724	2.70088	0.374232	-2.58598	0.0117818	-6.98442	3.58824	0	1.35294	0	4.41176	0	1.55882	1.05882	3.76471	8.41176	1.41176	2.11765	4.70588	3.57843	1.23529	0	0	0	1.17647	0.482353
Skida1	0.131446	-1.84989	0.0152268	-2.94627	0.326401	-1.59267	4.88235	16.4706	20.1765	8.58824	7.17647	9.58824	11.1471	4.88235	11.1765	10.9412	4.29412	3.52941	2.35294	6.19608	1.23529	4.23529	5.35294	4.29412	5.47059	4.11765
Slc25a37	0.0013319	-2.55598	0.0725163	-1.67825	0.209575	1.523	34.0588	11.1765	11.4706	32.3529	37.2941	19.2353	24.2647	4.11765	5.52941	16.7647	11.5294	2.11765	9.88235	8.32353	8.41176	6.94118	14.8824	14.8824	13.5294	11.7294
Slc4a1	0.0130539	-2.43615	0.302337	-1.46792	0.196537	1.6596	18.6471	11.1765	13.4706	11.8235	21.2353	14.8824	15.2059	4.88235	10.3529	12.2353	2.35294	0	2.35294	5.36275	11.2941	5.41176	4.29412	17.2353	9.58824	9.56471
Slc4a4	0.107306	-4.5548	0.0486877	-10.2607	1	-2.25272	2.47059	1.52941	2.52941	1.82353	0	0	1.39216	0	0	0	0	0	1.17647	0.196078	0	0	0	0	0	0
Slfn2	0.0144003	6.02898	1	-2.55615	0.00629034	-15.411	1.23529	0	0	0	0	0	0.205882	3.23529	2.11765	0	0.411765	2.11765	2.35294	1.70588	0	0	0	0	0	0
Slmap	0.260434	-1.99581	0.298408	1.65169	0.022551	3.29645	3.58824	3.76471	1.41176	1.82353	0	2.35294	2.15686	1.05882	0	1.52941	0	2.11765	1.17647	0.980392	1.23529	4.88235	3.23529	1.41176	5.47059	3.24706
Slu7	0.0178116	14.9016	1	1	0.0338278	-14.9016	0	0	0	0	0	0	0	0	2.11765	0	4.29412	0.588235	3.58824	1.76471	0	0	0	0	0	0
Smarca2	0.670207	-1.27424	0.0323809	-5.11283	0.105021	-4.01244	0	3.76471	3.64706	1.82353	4.47059	4.88235	3.09804	1.11765	4.52941	1.52941	2.35294	2.11765	0	1.94118	0	0	0	2.82353	0	0.564706
Smc5	0.0380399	12.416	0.0895268	9.71056	0.900623	-1.27861	0	0	0	0	0	0	0	1.11765	0	0	0.470588	6.58824	0	1.36275	0	1.35294	1.23529	1.41176	2.29412	1.25882
Smim15	0.0148542	12.6884	0.0670481	8.57263	0.878327	-1.48011	0	0	0	0	0	0	0	4.17647	2.11765	0	0.470588	1.17647	0	1.32353	2.35294	1.35294	0	1.47059	0	1.03529
Smim7	0.556461	-4.11071	0.140262	4.11355	0.0209853	16.9096	1.23529	0	0	0	0	1.11765	0.392157	0	0	0	0	0	0	0	6.94118	0.470588	0	0	3.23529	2.12941
Smurf2	0.0634373	5.19782	0.01894	7.6602	0.667545	1.47373	0	0	1.41176	0	0	0	0.235294	0	4.52941	0	0.470588	1.17647	2.35294	1.42157	1.29412	4.23529	4.29412	0	2.29412	2.42353
Snhg1	0.212367	1.80125	0.0226373	3.07606	0.269206	1.70773	447	2672.24	1597.18	697.882	827.118	697.882	1156.55	697.882	2672.24	1839	827.118	1839	5530.06	2234.22	827.118	2672.24	1839	5530.06	2672.24	2708.13
Snhg12	0.0857039	1.87351	0.0236806	2.35533	0.537981	1.25717	96.8824	145.706	145.706	75.1765	145.706	126.235	122.569	94.6471	174.412	166.882	110.471	263.706	220.294	171.735	89.4706	238.824	294.059	401.647	122.824	229.365
Snhg5	0.00830034	2.48018	0.00348561	2.83048	0.701548	1.14124	401.647	1065.24	827.118	827.118	1065.24	1839	1004.23	1839	1839	2672.24	1839	2672.24	1597.18	2076.44	1065.24	1839	2672.24	2672.24	1839	2017.54
Snrk	0.00525845	8.08603	0.529097	2.10375	0.0501132	-3.84362	0	0	1.41176	0	0	0	0.235294	3.23529	3.76471	0	4.29412	0.588235	2.35294	2.37255	1.29412	1.35294	0	0	0	0.529412
Snrnp200	0.163928	2.83508	0.54723	-2.9541	0.0184881	-8.37511	1.23529	0	1.41176	0	0	2.35294	0.833333	4.88235	3.76471	0	0.470588	1.23529	3.58824	2.32353	0	0.470588	0	0	0	0.0941176
Spcs3	0.0321463	3.81074	1	-1.02849	0.0672933	-3.91931	1.35294	0	0	0	0	1.17647	0.421569	1.76471	1.11765	1.52941	1.41176	2.11765	3.58824	1.92157	0	0.529412	1.29412	0	0	0.364706
Specc1	0.0496035	-3.34448	0.471862	-1.56139	0.270593	2.14199	10.3529	6.11765	15.8235	7.05882	0	0	6.55882	1.76471	3.76471	3.76471	0.470588	0	2.41176	2.02941	3.47059	5.41176	3.23529	9.47059	3.23529	4.96471
Sqstm1	0.0147397	6.67852	0.116908	4.18033	0.410686	-1.5976	0	1.58824	0	0	0	0	0.264706	1.76471	2.82353	1.52941	0.470588	2.11765	3.58824	2.04902	1.35294	4.29412	0	0	0	1.12941
Srp68	0.0365611	9.7903	1	1	0.0618483	-9.7903	0	0	0	0	0	0	0	1.11765	0	3.76471	0	1.23529	1.17647	1.21569	0	0	0	0	0	0
Ssh2	0.0476888	5.66935	0.114153	4.11744	0.719631	-1.37691	0	1.58824	1.52941	0	0	0	0.519608	0	2.82353	7.29412	1.47059	5.11765	0	2.78431	0	4.29412	0	5.94118	1.17647	2.28235
Ssr3	0.735697	1.33001	0.0182814	3.03544	0.057814	2.28227	1.35294	2.76471	2.70588	4.41176	0	1.17647	2.06863	4.88235	2.82353	1.58824	0.470588	3.52941	0	2.21569	3.52941	8.23529	6.41176	1.52941	6.76471	5.29412
Ssr4	0.0390812	-11.9282	0.0664624	-11.9282	1	1	2.47059	0	0	4.41176	0	2.35294	1.53922	0	0	0	0	0	0	0	0	0	0	0	0	0
St13	0.030809	3.83317	0.3347	2.06615	0.261394	-1.85523	1.35294	0	1.52941	0	0	0	0.480392	1.11765	2.11765	3.76471	0.470588	2.11765	2.41176	2	1.35294	1.35294	0	1.52941	1.17647	1.08235
Stab2	0.0132519	12.7167	1	1	0.0257032	-12.7167	0	0	0	0	0	0	0	3.23529	0	0	1.52941	2.11765	1.17647	1.34314	0	0	0	0	0	0
Stk3	0.722079	1.42939	0.155822	-8.65428	0.0360134	-12.3703	1.35294	2.76471	0	3.23529	0	0	1.22549	0	0	4.88235	0.529412	2.11765	1.17647	1.45098	0	0	0	0	0	0
Stx2	0.390855	-1.85705	0.0396745	-7.04751	0.27249	-3.795	2.47059	6.17647	1.52941	0	0	2.35294	2.08824	2.35294	1.11765	0	0.588235	0.588235	1.17647	0.970588	0	0	0	0	1.17647	0.235294
Supt16	0.110838	5.18634	0.037265	7.65194	0.647769	1.4754	1.35294	0	0	0	0	0	0.22549	0	2.11765	7.35294	0	0.647059	0	1.68627	2.41176	0	2.29412	7.70588	2.29412	2.94118
Supt4a	0.208674	3.68791	0.0176311	8.01376	0.306357	2.17298	1.41176	0	0	0	0	0	0.235294	0	2.11765	1.58824	1.52941	1.23529	0	1.07843	0	3.58824	6.47059	3.11765	0	2.63529
Syncrip	0.256115	-2.92993	0.272038	2.0936	0.0187557	6.13411	0	0	2.70588	0	0	5	1.28431	0	0	1.64706	0.588235	0	0	0.372549	1.41176	3.58824	3.23529	3.11765	3.23529	2.91765
Szt2	0.0844842	4.33619	1	-2.55648	0.0396984	-11.0854	0	0	0	0	0	1.17647	0.196078	0	2.11765	3.76471	0	1.23529	1.17647	1.38235	0	0	0	0	0	0
Tagln	0.0481561	12.3932	0.909091	2.36463	0.223329	-5.24105	0	0	0	0	0	0	0	0	2.88235	0	0	1.23529	4.88235	1.5	0	0.588235	0	0	0	0.117647
Taok3	0.0432771	14.7181	1	1	0.0738656	-14.7181	0	0	0	0	0	0	0	0	6.58824	0	0.588235	2.82353	0	1.66667	0	0	0	0	0	0
Tatdn2	0.0228646	12.42	0.44025	3.7871	0.143908	-3.27956	0	0	0	0	0	0	0	2.41176	1.11765	0	1.52941	2.82353	0	1.31373	0	1.41176	0	0	0	0.282353
Tbc1d10b	0.103873	8.18474	0.0272475	12.4148	0.651554	1.51682	0	0	0	0	0	0	0	1.11765	0	0	3.47059	0.647059	0	0.872549	2.41176	0	3.23529	1.58824	1.23529	1.69412
Tceb1	0.026787	10.2975	0.105792	6.96215	0.991872	-1.47906	0	0	0	0	0	0	0	1.11765	2.11765	0	0.588235	2.82353	0	1.10784	1.41176	1.41176	0	1.58824	0	0.882353
Tcf4	0.0268126	3.7876	0.876772	-1.32392	0.00600055	-5.01448	2.47059	2.76471	0	0	0	0	0.872549	3.23529	4.64706	1.64706	4.29412	4.29412	1.17647	3.21569	0	0.588235	0	0	2.35294	0.588235
Tgfb1i1	0.104438	4.2074	0.00386788	8.76979	0.237223	2.08437	0	0	0	0	0	1.17647	0.196078	2.41176	3.76471	0	0.588235	0	0	1.12745	4.47059	2.29412	3.23529	1.64706	3.23529	2.97647
Tgfbr2	0.0149777	4.83233	0.0928746	2.78006	0.422547	-1.73821	1.41176	1.70588	0	2.05882	0	0	0.862745	4.23529	5.70588	2.76471	3.47059	0.647059	3.58824	3.40196	4.47059	0	4.29412	1.64706	0	2.08235
Thra	0.0387812	12.712	0.473082	3.63194	0.188535	-3.50005	0	0	0	0	0	0	0	0	3	0	2.47059	0	3.58824	1.5098	0	1.41176	0	0	0	0.282353
Thrap3	0.0198825	5.49592	0.0356685	5.13704	0.971415	-1.06986	0	0	1.58824	2.11765	0	0	0.617647	1.11765	0	4.88235	0.647059	8.58824	1.17647	2.73529	2.47059	4.88235	3.23529	1.64706	1.23529	2.69412
Tinagl1	0.0567987	5.16867	1	-1.58948	0.0481347	-8.21549	1.41176	0	1.58824	0	0	0	0.5	0	1.17647	2.76471	0	6.58824	6.17647	2.78431	0	0	1.41176	0	0	0.282353
Tlcd1	0.0410302	2.79393	0.0603535	2.63398	0.921509	-1.06073	17	54.2941	75.1765	21.9412	67.8235	34.7647	45.1667	24.8235	65.4706	73	67.8235	67.8235	294.059	98.8333	27.1176	89.4706	70.8824	238.824	78.5882	100.976
Tm9sf3	0.0672671	2.73023	0.00764297	4.10886	0.412224	1.50495	3.76471	1.76471	1.58824	0	0	1.17647	1.38235	3.23529	0	6.17647	5.35294	3.58824	2.47059	3.47059	5.76471	8.29412	3.23529	1.64706	6.05882	5
Tmcc2	0.0530462	-2.63744	0.00212	-8.07091	0.175479	-3.06013	4.88235	5.52941	2.76471	7.17647	10.8824	0	5.20588	1.82353	2.11765	2.76471	2.47059	0	0	1.52941	1.41176	0.647059	0	0	0	0.411765
Tmem234	0.0288937	10.4776	0.0175299	11.6495	0.942616	1.11185	0	0	0	0	0.0588235	0	0.00980392	0	1.17647	0	0.705882	2.82353	2.47059	1.19608	0	1.41176	1.41176	4.47059	1.23529	1.70588
Tmem245	0.0969829	-2.78758	0.68352	1.2896	0.03874	3.59486	1.41176	8.76471	2.76471	8.82353	0.0588235	3.58824	4.23529	0	3.76471	1.70588	1.58824	0.705882	1.23529	1.5	6.94118	7.64706	0	6.05882	6.76471	5.48235
Tmem38b	0.0277377	-1.97621	0.0673165	-1.82468	0.796447	1.08305	95856.8	95856.8	95856.8	95856.8	95856.8	95856.8	95856.8	95856.8	95856.8	95856.8	95856.8	95856.8	95856.8	95856.8	21833.7	95856.8	95856.8	95856.8	95856.8	81052.2
Tmem50a	0.0013219	10.394	0.00790329	8.04185	0.612985	-1.29249	0	1.76471	0	0	0.0588235	0	0.303922	1.82353	5.70588	0	3.47059	3.58824	4.88235	3.2451	1.41176	4.88235	0	1.70588	4.64706	2.52941
Tmsb10	0.0161985	2.96753	0.203594	1.9239	0.347558	-1.54246	4.94118	0	3.76471	0	2.70588	3.58824	2.5	5.76471	8.23529	9.58824	10.3529	5.11765	1.23529	6.71569	1.41176	2.82353	6.58824	9.58824	4.64706	5.01176
Tmx4	0.147515	-7.19363	0.256144	2.29993	0.00293152	16.5448	0	1.76471	0	2.11765	0.0588235	2.41176	1.05882	0	0	0	0	0	0	0	4.47059	0.705882	1.41176	1.70588	3.23529	2.30588
Tnfaip8	1	-2.53921	0.0413361	5.3076	0.00942697	13.4771	0	1.76471	0	0	0.0588235	0	0.303922	0	0	0	0	0	0	0	1.41176	0	3.35294	1.70588	3.23529	1.94118
Tnks	1	-1.07887	0.0487308	-10.3714	0.0776324	-9.61321	0	0	3.76471	0	2.70588	2.41176	1.48039	1.82353	0	1.76471	1.58824	0.705882	1.23529	1.18627	0	0	0	0	0	0
Tnnt2	0.553037	2.06961	0.0203891	6.8006	0.113987	3.28593	0	2.82353	0	0	0.117647	0	0.490196	1.11765	3	0	0	0.705882	1.23529	1.0098	1.41176	2.82353	0	12.8235	3.94118	4.2
Tnpo1	0.235729	-2.41731	0.377025	1.598	0.0313202	3.86287	1.47059	5.52941	2.76471	2.11765	2.76471	1.17647	2.63725	0	0	2.76471	1.58824	0	1.23529	0.931373	0	6.05882	4.41176	6.11765	2.35294	3.78824
Tomm20	0.00974582	12.2646	0.21079	5.708	0.343282	-2.14867	0	0	0	0	0.117647	0	0.0196078	2.47059	1.17647	2.76471	0	0.705882	2.47059	1.59804	0	0	2.29412	1.76471	0	0.811765
Top2a	0.178159	2.60916	0.0368358	3.94177	0.479832	1.51074	2.52941	2.82353	0	0	2.76471	0	1.35294	2.47059	1.17647	3.88235	2.47059	1.23529	6.23529	2.91176	0	4.29412	1.41176	15.1176	4.70588	5.10588
Topbp1	0.551689	3.17745	0.0179386	17.925	0.0612762	5.64133	0	0	0	0	0.117647	0	0.0196078	0	0	0	0	1.23529	0	0.205882	0	4.88235	2.29412	4.47059	0	2.32941
Treml1	0.588337	1.26658	0.0238254	2.51291	0.0596768	1.98402	3.76471	6.17647	2.82353	3.23529	0.117647	1.17647	2.88235	3.23529	4.70588	1.76471	3.47059	5.17647	2.47059	3.47059	10.1176	8.41176	2.35294	4.47059	9.29412	6.92941
Trim12a	0.0204407	18.6822	0.0352397	15.1489	0.943985	-1.23324	0	0	0	0.0588235	0.117647	0	0.0294118	1.11765	1.17647	1.76471	9.17647	0	1.23529	2.41176	4.52941	0	0.0588235	6.11765	0	2.14118
Trim30a	0.0145249	7.68346	0.872059	1.6466	0.0780485	-4.66627	1.52941	0	0	0.0588235	0.117647	0	0.284314	4.23529	1.17647	0	4.29412	2.82353	1.23529	2.29412	2.47059	0	0.0588235	0	0	0.505882
Trim39	0.00255379	-2.1715	4.395e-08	-4.91453	0.00433281	-2.2632	76.6471	99.7059	193.235	181.529	193.235	122.824	144.529	62.2353	37.2941	67.8235	159.412	26	30.6471	63.902	18.6471	12.8824	22.1765	34.0588	22.1765	21.9882
Trim44	0.021505	11.2124	0.013039	14.038	0.922095	1.252	0	0	0	0.0588235	0.176471	0	0.0392157	3.23529	0	2.82353	0	0	2.47059	1.42157	1.41176	2.88235	0.0588235	3.23529	2.35294	1.98824
Tsc22d4	0.0417241	6.01344	0.153722	3.91875	0.569961	-1.53453	0	0	0	0.117647	0.176471	1.17647	0.245098	0	0	2.82353	0.705882	4.29412	3.76471	1.93137	3.58824	1.52941	0.0588235	0	1.23529	1.28235
Tsga10	0.0211306	-12.0113	0.0384416	-12.0113	1	1	2.58824	0	0	2.11765	2.76471	3.58824	1.84314	0	0	0.0588235	0	0	0	0.00980392	0.0588235	0	0.0588235	0	0	0.0235294
Tspan4	0.165648	5.94676	0.0399678	10.0391	0.816414	1.68816	0	0	0	0.117647	0.176471	0	0.0490196	1.82353	0	0.0588235	0.764706	0	1.23529	0.647059	0.0588235	0.705882	3.35294	0	2.35294	1.29412
Ttc9c	1	-2.53105	0.131756	4.17129	0.0382918	10.5578	0.0588235	1.82353	0.0588235	0.117647	0.176471	0	0.372549	0	0	0.0588235	0	0	0	0.00980392	2.47059	0	0.0588235	3.23529	2.35294	1.62353
Tubb2a	0.201813	2.12469	0.047723	3.10007	0.509371	1.45907	1.52941	1.82353	2.82353	2.11765	4.70588	0	2.16667	0	5.70588	3.88235	4.29412	0.764706	4.88235	3.2549	5.76471	2.94118	6.58824	0.0588235	7.41176	4.55294
Txn2	0.0393936	10.6054	0.909091	2.57219	0.209949	-4.1231	0.0588235	0.0588235	0.0588235	0.117647	0.176471	0	0.0784314	1.11765	0	1.76471	3.52941	1.23529	0	1.27451	1.52941	0	0.117647	0.0588235	0	0.341176
Txndc5	0.0995808	7.93355	0.0248819	12.0902	0.643853	1.52394	0.0588235	0.0588235	0.0588235	0.117647	0.176471	0	0.0784314	1.82353	0	0.0588235	0	2.17647	1.23529	0.882353	1.52941	3	0.117647	0.0588235	3.23529	1.58824
Txnrd1	0.00224177	8.50756	0.86694	1.56132	0.0211955	-5.44894	0.0588235	0.0588235	1.76471	0.117647	0.176471	0	0.362745	3.35294	3.11765	1.76471	5.41176	1.23529	1.23529	2.68627	0.0588235	0.764706	1.41176	0.0588235	0	0.458824
Uba7	0.384019	-1.92612	0.189401	2.34688	0.0224949	4.52038	3.88235	3.88235	1.76471	0.117647	0.176471	1.17647	1.83333	0	1.17647	0.0588235	0	2.17647	1.23529	0.77451	0.0588235	6.05882	6.58824	3.23529	4.05882	4
Ube2d2a	0.0916373	3.52997	0.038305	4.75324	0.760002	1.34654	0.0588235	1.82353	1.76471	0.117647	0.176471	0	0.656863	2.47059	1.17647	0.0588235	4.41176	0.764706	1.23529	1.68627	3.58824	3	0.117647	6.17647	1.23529	2.82353
Ube2n	0.0377031	10.1229	0.909091	2.48814	0.204704	-4.06845	0.0588235	0.0588235	0.0588235	0.117647	0.176471	0	0.0784314	0	1.17647	1.76471	0.764706	3.58824	0	1.21569	0.0588235	0	0.117647	0.0588235	1.29412	0.305882
Ube2o	1.86025e-05	-2.32097	0.00518405	-1.74384	0.239961	1.33095	20.1765	14.0588	21.7059	23.7059	56.1765	16.6471	25.4118	10.1176	14.2941	11.0588	5.41176	3.58824	9.94118	9.06863	13.1765	9.88235	13.5294	15.2353	8.58824	12.0824
Ube3a	0.156608	2.003	0.303645	-2.42116	0.0121488	-4.84959	1.52941	2.82353	1.76471	2.11765	0.176471	3.76471	2.02941	5.82353	4.70588	3.88235	2.47059	1.23529	1.23529	3.22549	0.0588235	0.764706	2.35294	0.0588235	0.0588235	0.658824
Ube4a	0.0201532	10.9864	0.219476	5.43002	0.472472	-2.02327	0.0588235	0.0588235	0.0588235	0.117647	0.176471	0	0.0784314	2.47059	1.17647	1.82353	1.70588	0	1.23529	1.40196	0.0588235	0	0.117647	0.0588235	3.23529	0.694118
Ubl3	0.497462	-1.92108	0.0931723	2.94821	0.0055953	5.66374	0.0588235	2.82353	0.0588235	4.52941	0.176471	0	1.27451	0	0	0.117647	0.764706	1.23529	0	0.352941	3.58824	1.52941	4.47059	3.23529	4.76471	3.51765
Ubr5	0.244282	2.08561	0.0423479	3.45678	0.383766	1.65744	0.0588235	2.82353	4.88235	0.117647	0.176471	3.76471	1.97059	2.47059	3.88235	3.88235	0.764706	10.7647	0	3.62745	4.52941	9.94118	4.47059	3.23529	7.88235	6.01176
Ubtf	0.0370161	3.99435	0.157467	3.12768	0.695494	-1.2771	0.0588235	1.82353	0.0588235	0.117647	0.176471	1.17647	0.568627	0	2.11765	5	3.52941	0.764706	1.29412	2.11765	1.52941	3	2.35294	1.82353	0.0588235	1.75294
Ucp2	0.0134982	-1.68997	0.196549	-1.34821	0.297378	1.25349	20.2941	6.94118	13.5294	22.1765	34.7647	15.3529	18.8431	11.0588	3.88235	7.41176	12.4706	9.64706	8.88235	8.89216	14.2941	8.41176	13.7059	16.4706	6.82353	11.9412
Uhmk1	0.175111	1.93441	0.0472504	2.48424	0.568514	1.28424	2.70588	2.82353	4.88235	0.117647	0.235294	1.17647	1.9902	4.23529	1.17647	6.17647	3.52941	5.17647	1.35294	3.60784	8.58824	5.47059	3.35294	3.23529	4.11765	4.95294
Unc13b	0.044009	12.7895	0.4787	3.90314	0.357727	-3.27672	0.0588235	0.0588235	0.0588235	0.117647	0.294118	0	0.0980392	2.47059	0	0.117647	1.70588	4.29412	0	1.43137	0.117647	0	0.117647	0.0588235	2.35294	0.529412
Usmg5	0.0892399	3.80136	0.00572498	7.48226	0.342774	1.96831	1.52941	0.0588235	0.117647	0.176471	0.294118	0	0.362745	0	3.11765	0.117647	1.70588	0	2.52941	1.2451	1.52941	2.29412	2.35294	4.52941	3.23529	2.78824
Usp37	0.514523	3.49055	0.0289431	10.2977	0.238623	2.95015	0.117647	0.0588235	0.117647	0.176471	0.294118	0	0.127451	0.0588235	0	0.117647	0.764706	0	1.35294	0.382353	2.47059	0.764706	0.117647	3.23529	1.35294	1.58824
Vcl	0.523133	-1.66405	0.138465	2.33865	0.0201095	3.89162	2.70588	3.88235	0.117647	5.76471	0.352941	3.76471	2.76471	0.0588235	2.11765	1.82353	0.764706	2.82353	1.35294	1.4902	2.52941	10.9412	1.52941	4.52941	7.41176	5.38824
Vezf1	0.0489626	4.7429	0.159452	3.32141	0.614317	-1.42798	0.117647	0.117647	1.76471	0.176471	0.352941	0	0.421569	1.11765	1.17647	2.82353	2.52941	0.764706	1.35294	1.62745	1.52941	1.52941	0.117647	1.82353	1.35294	1.27059
Vmp1	0.0227805	-2.39804	0.000331359	-4.5962	0.111647	-1.91665	697.882	567.353	697.882	294.059	238.824	174.412	445.069	263.706	193.235	500.647	238.824	181.529	99.7059	246.275	85.9412	116.882	99.7059	145.706	67.8235	103.212
Vps13d	0.204764	2.45173	0.382009	-3.57315	0.0151087	-8.76038	0.176471	1.88235	1.76471	0.352941	0.764706	3.76471	1.45098	2.47059	4.70588	1.82353	4.41176	2.23529	0.117647	2.62745	0.176471	0.764706	0.294118	0.176471	0.176471	0.317647
Wbp1l	0.0678997	3.08376	0.823385	-1.43648	0.0355389	-4.42976	3.88235	1.94118	0.176471	2.11765	2.82353	0.117647	1.84314	3.35294	0.117647	9.88235	1.76471	5.76471	3.76471	4.10784	1.52941	0.764706	0.294118	3.23529	0.176471	1.2
Wdr82	0.0446393	10.1092	0.449443	5.01788	0.543106	-2.01463	0.176471	0.176471	0.176471	0.411765	0.882353	0.117647	0.323529	2.47059	1.17647	0.294118	0.823529	2.23529	0.117647	1.18627	0.176471	2.29412	0.352941	0.176471	0.176471	0.635294
Wtap	0.0389439	-2.34005	0.296853	-1.63932	0.442037	1.42745	3.88235	6.17647	6.88235	3.35294	4.88235	8.23529	5.56863	3.35294	1.17647	3.94118	1.76471	1.35294	1.41176	2.16667	2.52941	0.823529	6.70588	4.58824	3.23529	3.57647
Wwc2	0.630211	-1.63595	0.0259776	-11.9908	0.116987	-7.32958	1.58824	1.94118	0.176471	2.11765	4.88235	2.47059	2.19608	0.176471	0.117647	2.82353	1.76471	0.0588235	1.41176	1.05882	0.294118	0	0.352941	0.176471	0.176471	0.2
Wwtr1	0.423004	-3.19963	0.140165	2.64181	0.0132887	8.4528	2.76471	2.94118	0.176471	0.411765	1.05882	0.117647	1.2451	0.176471	1.17647	0.294118	0	0.0588235	0.117647	0.303922	0.294118	2.29412	3.47059	3.23529	4.17647	2.69412
Xbp1	0.166755	2.40216	0.45863	-2.09595	0.0238041	-5.03482	1.64706	1.94118	0.176471	0.411765	4.88235	6.35294	2.56863	2.47059	5.70588	5.17647	9.23529	3.58824	1.41176	4.59804	0.294118	0	3.47059	0.176471	1.41176	1.07059
Xpot	0.0423369	9.49494	0.909091	2.46729	0.233999	-3.84832	0.294118	0.176471	0.294118	0.470588	1.05882	0.117647	0.401961	2.47059	1.17647	0.352941	0.823529	0.764706	1.41176	1.16667	0.294118	0.823529	0.411765	0.176471	0.176471	0.376471
Ybx1	0.501668	1.15197	0.0863331	-1.53133	0.0144143	-1.76405	21.7059	10.5294	19.4118	15.6471	28.2353	8.29412	17.3039	12.4706	20.1765	30.0588	20.5294	14.2941	13.7059	18.5392	8.70588	7.76471	8.47059	12.8824	11.7647	9.91765
Ythdc1	0.0220772	8.54665	0.124314	4.87714	0.571861	-1.75239	0.294118	0.176471	1.82353	0.470588	1.05882	0.117647	0.656863	4.23529	5.70588	0.352941	2.52941	2.82353	0.117647	2.62745	0.352941	0	5.52941	1.94118	1.41176	1.84706
Ythdf3	0.0558815	9.59161	0.0216272	13.0479	0.792044	1.36035	0.294118	0.176471	0.294118	0.470588	1.05882	0.117647	0.401961	0.176471	2.17647	0.352941	2.52941	0.764706	1.41176	1.23529	2.52941	2.29412	3.47059	0.235294	0.176471	1.74118
Zc3h13	0.0222736	3.51895	0.30808	1.98975	0.325146	-1.76854	0.352941	3.88235	0.294118	0.588235	1.05882	1.23529	1.23529	5.11765	5.70588	2.82353	0.882353	2.82353	1.41176	3.12745	1.58824	3	0.411765	3.23529	2.41176	2.12941
Zc3h14	0.155068	5.84367	0.0335286	10.5904	0.610946	1.81229	0.352941	0.294118	0.294118	0.588235	1.05882	0.117647	0.45098	0.176471	0.176471	0.352941	0	1.35294	2.70588	0.794118	2.52941	0	2.35294	1.94118	1.41176	1.64706
Zeb2	0.109503	2.49715	0.0296303	3.74375	0.468549	1.49921	0.352941	2	4.88235	0.647059	4.88235	1.23529	2.33333	1.94118	4.70588	6.17647	8.23529	2.23529	2.70588	4.33333	5.76471	11.5294	6.70588	0.294118	5.52941	5.96471
Zfp148	1	-1.10541	0.026177	-11.828	0.0425444	-10.7001	2.76471	2	2.82353	2.11765	1.11765	1.23529	2.0098	3.35294	2.17647	1.82353	0	0.823529	0.117647	1.38235	0.411765	0	0.411765	0.294118	0.294118	0.282353
Zfp384	0.033971	5.8502	1	-2.55053	0.0156127	-14.9211	0.411765	0.352941	1.82353	0.764706	1.11765	0.176471	0.77451	2.47059	3.17647	0.411765	1.76471	2.82353	0.176471	1.80392	0.411765	0	0.470588	0.352941	0.294118	0.305882
Zfp652	0.459148	-1.61476	0.044395	-3.74556	0.358883	-2.31959	7.58824	3	3.94118	2.11765	4.94118	2.52941	4.01961	0.294118	1.17647	0.470588	6.35294	0.823529	3.76471	2.14706	0.411765	1.58824	1.52941	2	0.352941	1.17647
Zkscan1	0.049709	8.3751	1	1	0.0801494	-8.3751	0.588235	0.411765	0.470588	1.05882	1.23529	0.176471	0.656863	2.47059	1.17647	0.705882	0.941176	0.117647	1.41176	1.13725	0.647059	0.0588235	0.823529	0.411765	0.411765	0.470588
Zscan26	1	-2.55601	0.0375081	5.91202	0.00888051	15.1111	1.70588	0.470588	0.588235	1.05882	1.23529	0.176471	0.872549	0.352941	0.294118	0.764706	0	0.117647	0.176471	0.284314	4.58824	1.58824	0.882353	3.23529	1.41176	2.34118

## Sheet: AG_MG_215genes
Feature ID
1110038B12Rik
A230103J11Rik
Aak1
Abcc5
Acox1
Adipor2
Akap2
Akt3
Alas2
Alg6
Amfr
Ankrd40
Ankrd44
Arhgap23
Arhgap35
Arpc1b
Atg3
Bicd1
Bpgm
Car2
Car9
Ccdc107
Ccdc3
Ccdc6
Cct7
Cdc25b
Cdh1
Ces1c
Chd1
Cnot2
Col6a1
Cpsf2
Ctnnd1
Cul5
Cyb5b
Cyb5r3
Cyth3
Dcaf12
Dhx40
Dip2b
Dlg1
Dnajb9
Dnajc11
Dzip3
Eef1a1
Eif3a
Eif4a2
Emc7
Eno1
Epb41
Erbb3
Erc1
Etf1
Ezr
Fam102b
Fam210b
Fgr
Fnip1
Foxo1
Fry
Gadd45a
Gas5
Gm17197
Gm17275
Gm2a
Gm42749
Gnptab
Gpx3
Grn
Hbb-bt
Hdac3
Hectd1
Herc2
Hmgcs2
Hsd17b10
Hspa9
Hspb1
Ier5
Inpp5b
Itgb7
Itsn1
Ivns1abp
Kctd9
Klf4
Kmt2c
Kremen1
Ktn1
Lama2
Lamp1
Larp4
Lman2
Lrat
Malat1
Map7d1
Mapk1
Mapre2
Mcm7
Mgp
Mid1
Mkrn1
Mrpl18
mt-Cytb
mt-Nd1
mt-Nd4
mt-Nd4l
mt-Nd5
Mtus1
Mup4
Myh1
Neu1
Nfatc1
Nos3
Nploc4
Nr3c1
Oaz1
Ostf1
Pabpc1
Paqr9
Pcnp
Pdcd6ip
Pde2a_1
Pde4d
Pde7a
Pdia3
Pdlim5
Pgk1-rs7
Phc2
Pitpna
Plin2
Pmm2
Polg
Polr2m
Ppp1cb
Ppp2r5c
Ppp3ca
Prcp
Prrc2a
Psenen
Psmd12
Ptbp3
Pxdn
Pxmp4
R3hdm1
Ranbp2
Rbm15
Rbm25
Rfk
Rflnb
Rgsl1
Rnf10
Rnf115
Rpl12
Rpl24
Rpl37a
Rps26
Samhd1
Sbno2
Scyl2
Selenow
Sept11
Sfxn5
Sh3pxd2a
Slc25a37
Slc4a1
Slfn2
Slu7
Smc5
Smim15
Snhg5
Snrk
Spcs3
Specc1
Sqstm1
Srp68
Ssh2
Ssr4
St13
Stab2
Tagln
Taok3
Tatdn2
Tceb1
Tcf4
Tgfbr2
Thra
Thrap3
Tlcd1
Tmem234
Tmem38b
Tmem50a
Tmsb10
Tomm20
Trim12a
Trim30a
Trim39
Trim44
Tsc22d4
Tsga10
Txn2
Txnrd1
Ube2n
Ube2o
Ube4a
Ubtf
Ucp2
Unc13b
Vezf1
Vmp1
Wdr82
Wtap
Xpot
Ythdc1
Zc3h13
Zfp384
Zkscan1

## Sheet: AG_GC_200genes
Feature ID
1600010M07Rik
2610002M06Rik
A330023F24Rik
Aak1
Abca8a
Abca9
Agbl5
Aldob
Alox5ap
Amfr
Ankhd1
Ankrd13c
Ankrd44
Aqr
Arhgap23
Arhgap5
Arih2
Arnt
Atg13
Atp1b1
Atp5j
Bcl2l1
Bicd1
Blzf1
Bmp2k
Bpgm
C1d
Car9
Ccar1
Ccng1
Cd81
Cdh13
Cdk13
Cep295
Ckap5
Cobll1
Cox6b1
Ctdspl2
Dbnl
Dld
Dlg1
Ece1
Egfl7
Eif3c
Eif4a2
Eif4ebp1
Eif5a2
Eif5b
F2r
F630028O10Rik
Fam20b
Fam213a
Fam220a
Fbxl3
Fbxl5
Fbxw7
Fcer1g
Fermt2
Fry
Fstl1
Gas1
Gfod1
Gltscr2
Glud1
Gm12840
Gm2000
Gm45109
Gm6634
Gucy1a2
H2-T23
H3f3a
Hist1h2bg
Hist1h2br
Hist1h3b
Hist1h4c
Hist1h4h
Hmgcs1
Hnf4a
Hnrnpl
Hoxd11
Hpse
Ier3ip1
Ier5
Il10rb
Ilk
Ino80d
Ivns1abp
Kitl
Lama2
Lck
Lrch3
Lrp5
Lrrcc1
Ly6e
Mafg
Malat1
Mat1a
Mcm7
Mdga1
Mdm4
Mir17hg
Mir22hg
Mpeg1
Mrpl18
Myo1g
Nampt
Nedd4
Neu1
Nfatc1
Nr3c1
Oaz1
Ogfrl1
Pcyt1a
Pde2a_1
Pde4dip
Pdgfrb
Pdia3
Pdia4
Pdia6
Pgk1-rs7
Pik3c2b
Pkig
Pnpla7
Pnrc1
Polr2m
Ppp2ca
Ppp6c
Prpf6
Psenen
Ptbp3
Ptp4a1
Ptpn6
Pygo2
Rab22a
Rab7
Rap1a
Rbm15b
Rbm25
Rest
Rnf10
Rnf115
RP23-399J5.1
Rpl23a
Rpl24
Rpl37a
Rpl38
Rpl5
Rps26
Scamp2
Sec61a1
Sec62
Selenoo
Serpina1b
Serpina3k
Sf1
Skida1
Slc4a4
Smarca2
Smurf2
Snhg1
Snhg12
Snhg5
Ssr3
Stx2
Supt16
Supt4a
Tbc1d10b
Tgfb1i1
Thrap3
Tm9sf3
Tmcc2
Tmem234
Tmem50a
Tnfaip8
Tnks
Tnnt2
Top2a
Topbp1
Treml1
Trim12a
Trim39
Trim44
Tsga10
Tspan4
Tubb2a
Txndc5
Ube2d2a
Ube2o
Ubr5
Uhmk1
Usmg5
Usp37
Vmp1
Wwc2
Ythdf3
Zc3h14
Zeb2
Zfp148
Zfp652
Zscan26

## Sheet: MG_GC_162genes
Feature ID
2310036O22Rik
2610002M06Rik
2900026A02Rik
9430020K01Rik
Abca8a
Abca9
Acin1
Adipor2
Ahnak
Alb
Aldob
Alg12
Ank1
Atg13
Atp2a2
Atp5j
Atp6v1b2
Atrx
B4galt5
Bcl2l1
Bmp2k
Bsg
C1d
Cast
Cdk12
Cebpb
Cep295
Col1a2
Col6a1
Cpne3
Crebbp
Crybg3_1
Csf1r
Cyp2f2
Ddi2
Dusp3
Ece1
Egfl7
Eno1
Erbin
Erc1
F630028O10Rik
Fbxw7
Fcer1g
Fermt2
Fez2
Fgfr2
Fxyd5
Gadd45a
Gc
Gcn1l1
Gm17197
Gm20186
Gm20721
Gm28119
Gm2a
Gm45109
Gucd1
Gucy1a2
Hadhb
Hbb-bt
Hectd1
Hist1h3b
Hist1h4c
Hist1h4h
Hist3h2a
Hmgcs2
Hnrnph3
Hnrnpr
Hoxd11
Hpse
Itgb5
Kdm5c
Klf6
Kng1
Larp4
Lck
Ldhb
Lin54
Loxl2
Lrrfip2
Mat1a
Maz
Mdga1
Mef2a
Mgp
Mpeg1
mt-Nd1
mt-Nd4l
Mxd1
Mylk
Nampt
Nos3
Nusap1
Osbpl9
P4hb
Pck1
Pcmtd1
Pdcd6ip
Pdk1
Pdlim5
Pdlim7
Pdzd8
Phc2
Pigr
Pitpna
Pnpla7
Ppp1cb
Ppp2ca
Ppp6c
Prkacb
Prkar1a
Prkar2a
Ptms
Ptp4a1
Ptpn6
Ptprd
Pygo2
R3hdm1
Rab8a
Rflnb
Rin2
Rps16
Rps3a1
Sdha
Sec61b
Selenop
Serpina1b
Serpina3k
Serpinb9
Sfxn1
She
Slfn2
Slmap
Slu7
Smim7
Snrnp200
Stab2
Stk3
Syncrip
Szt2
Tcf4
Tinagl1
Tmem245
Tmx4
Tnfaip8
Tnpo1
Trim39
Ttc9c
Txnrd1
Uba7
Ube3a
Ubl3
Vcl
Vps13d
Wbp1l
Wwtr1
Xbp1
Ybx1
Zfp148
Zfp384
Zscan26
